# Supplementary material for: Untargeted serum metabolomic profiling for early detection of Schistosoma mekongi infection in mouse model
Source: Front Cell Infect Microbiol. 2022 Aug 18;12:910177. doi: 10.3389/fcimb.2022.910177 (PMC9433908; doi:10.3389/fcimb.2022.910177)
Supplement: Supplementary Table S1 — Metabolites identified in positive mode from the serum of uninfected and infected mice at different time-points. [file Table_1.xlsx]

## Sheet: Sheet1
Alignment ID	Average Rt(min)	Average Mz	Metabolite name	Adduct type	Post curation result	Fill %	MS/MS assigned	Reference RT	Reference m/z	Formula	Ontology	INCHIKEY	SMILES	Annotation tag (VS1.0)	RT matched	m/z matched	MS/MS matched	Comment	Manually modified for quantification	Manually modified for annotation	Isotope tracking parent ID	Isotope tracking weight number	Total score	RT similarity	Dot product	Reverse dot product	Fragment presence %	S/N average	Spectrum reference file name	MS1 isotopic spectrum	MS/MS spectrum	Uninfection-1	Uninfection-2	Uninfection-3	Uninfection-4	Uninfection-5	2Wk Post-infection-1	2Wk Post-infection-2	2Wk Post-infection-3	2Wk Post-infection-4	2Wk Post-infection-5	4Wk Post-infection-1	4Wk Post-infection-2	4Wk Post-infection-3	4Wk Post-infection-4	4Wk Post-infection-5	8Wk Post-infection-1	8Wk Post-infection-2	8Wk Post-infection-3
0	0.399	100.01134	Unknown	[M+Li]+	adduct linked to 1264_[2M+H]+; adduct linked to 115_[M+NH4]+	0.5	False	null	null	null	null	null	null	999	False	False	False		False	False	null	null	null	null	null	null	null	18.59	20200831_Met_IDA_Pos_smk0_5	100.01134:1952 101.01469:1501 102.01805:5481		1222	1801	42	1850	1952	892	1409	1338	53	1320	1081	1057	914	1322	45	965	939	938
1	0.914	100.02448	Unknown	[M+H]+	ion correlated with 135; ion correlated with 532; ion correlated with 1506; ion correlated with 1846; ion correlated with 2809; ion correlated with 2223; ion correlated with 9182; ion correlated with 10165; ion correlated with 11545; adduct linked to 528_[M+2Na-H]+	0.05	False	null	null	null	null	null	null	999	False	False	False		False	False	null	null	null	null	null	null	null	25.06	20200831_Met_IDA_Pos_smk28_1	100.02448:1745 101.02783:690 102.03119:2835		33	31	31	48	36	33	463	95	26	81	1745	103	67	132	57	74	137	86
2	0.737	100.02496	Unknown	[M+H]+	ion correlated with 136; ion correlated with 301	0.05	False	null	null	null	null	null	null	999	False	False	False		False	False	null	null	null	null	null	null	null	22.53	20200831_Met_IDA_Pos_smk28_5	100.02496:1937 101.02831:774 102.03167:5951		342	379	662	297	302	340	371	322	970	376	245	347	312	294	1937	234	326	340
3	14.374	100.07725	w/o MS2:Unknown (carbon number 5); PlaSMA ID-14	[M+H]+		0.1	False	2.33	100.0758	C5H9NO	Unknown			530	True	True	False		False	False	null	null	99	99.3	null	null	null	13.37	20200831_Met_IDA_Pos_smk28_2	100.07725:2246 101.0806:358 102.08396:5239		2055	1744	2009	1750	2104	1895	2105	2094	1977	2204	1877	2246	1952	2014	1309	2045	2132	2245
4	0.401	100.50718	Unknown	[M+ACN+H]+	adduct linked to 192_[2M+H]+; found in higher mz's MsMs_5	0.85	True	null	null	null	null	null	null	999	False	False	False		False	False	null	null	null	null	null	null	null	182.51	20200831_Met_IDA_Pos_smk0_4	100.50623:8292 101.50958:2495 102.51294:0	56.97027:31 59.05164:342 59.06357:105 59.93418:245 70.99241:61 76.9355:71 80.00104:71 84.99689:61 85.93468:41 86.94733:31 99.94926:61 100.96172:224	5454	6736	69	8292	8649	4036	5390	5354	71	5720	4786	5104	4867	5923	110	4109	4433	4733
5	0.399	100.95367	Unknown	[M+H]+	ion correlated with 6; found in higher mz's MsMs_1264; adduct linked to 3021_[2M+ACN+Na]+; adduct linked to 861_[M+ACN+Na]+; adduct linked to 2808_[2M+3H2O+2H]+	0.55	False	null	null	null	null	null	null	999	False	False	False		False	False	null	null	null	null	null	null	null	43.7	20200831_Met_IDA_Pos_smk0_4	100.95367:6158 101.95702:4114 102.96038:18540		4505	5040	166	6158	5328	3513	3634	3475	169	3982	3953	3804	3565	3422	175	3821	3174	3587
6	0.427	100.95654	Unknown	[M+H]+	ion correlated with 5; found in higher mz's MsMs_800	0.3	False	null	null	null	null	null	null	999	False	False	False		False	False	null	null	null	null	null	null	null	37.07	20200831_Met_IDA_Pos_smk28_1	100.95654:3935 101.95989:2100 102.96325:6945		4483	4944	162	6117	5310	3561	3631	3536	153	3969	3935	3820	3482	3391	161	3779	3222	3696
7	1.112	101.02279	Unknown	[M+Na]+	ion correlated with 2172; ion correlated with 200; ion correlated with 556; ion correlated with 1072; ion correlated with 3217; ion correlated with 3798; ion correlated with 5134; ion correlated with 3269; ion correlated with 1432; ion correlated with 2335; ion correlated with 10214; ion correlated with 3973; ion correlated with 1442; adduct linked to 1062_[2M+NH4]+	0.1	False	null	null	null	null	null	null	999	False	False	False		False	False	null	null	null	null	null	null	null	24.76	20200831_Met_IDA_Pos_smk14_4	101.02279:2526 102.02614:852 103.0295:737		70	48	1914	0	35	20	39	50	2526	0	461	104	0	50	2486	74	15	38
8	0.569	102.01292	Unknown	[M+NH4]+	ion correlated with 11; adduct linked to 1686_[2M+K]+; found in higher mz's MsMs_498	0.5	True	null	null	null	null	null	null	999	False	False	False		False	False	null	null	null	null	null	null	null	46.99	20200831_Met_IDA_Pos_smk0_1	102.01448:12181 103.01783:793 104.02119:4598	53.00503:31 53.01222:20 56.96518:41 60.04585:41 61.00625:61 61.06356:71 67.99594:20 100.9573:10 102.09027:20	12181	15821	5167	16089	15694	12286	19102	13111	4979	15892	11969	14864	12695	15065	5046	12821	12233	12658
9	0.064	102.01303	Unknown	[M+H]+	ion correlated with 775; ion correlated with 2289; ion correlated with 1187; ion correlated with 148	0.05	False	null	null	null	null	null	null	999	False	False	False		False	False	null	null	null	null	null	null	null	3.94	20200831_Met_IDA_Pos_smk28_5	102.01303:6306 103.01638:254 104.01974:1198		2	2	6641	4	1	3	0	2	6425	2	5	0	2	3	6306	1	4	0
10	6.331	102.01318	Unknown	[M+H]+		0.05	False	null	null	null	null	null	null	999	False	False	False		False	False	null	null	null	null	null	null	null	3.45	20200831_Met_IDA_Pos_smk56_5	102.01318:4931 103.01653:226 104.01989:1089		3346	5398	3378	4812	4884	3452	5010	3673	2375	5384	3431	3931	3451	4616	2339	3464	3769	3355
11	0.539	102.0134	Unknown	[M+H]+	ion correlated with 8	0.35	True	null	null	null	null	null	null	999	False	False	False		False	False	null	null	null	null	null	null	null	43.65	20200831_Met_IDA_Pos_smk0_4	102.01347:16193 103.01682:568 104.02018:6076	53.00579:51 56.96699:51 60.04549:31 61.00698:82 61.03013:61 61.06871:61 62.9305:10 68.05133:10 70.01472:51 102.09219:20	12023	15977	4965	16193	15911	12445	19308	13249	5057	15892	11788	15036	12839	14867	5116	12714	12199	12578
12	1.741	102.01365	Unknown	[M+H]+	ion correlated with 13	0.35	True	null	null	null	null	null	null	999	False	False	False		False	False	null	null	null	null	null	null	null	53.45	20200831_Met_IDA_Pos_smk0_2	102.01317:11211 103.01652:482 104.01988:4561	53.00956:31 54.95409:10 56.96665:51 60.04516:31 61.01106:51 61.02649:31 61.0331:61 61.06507:112 63.93132:10 70.01087:20 74.05775:10 89.03729:10	8517	11211	4925	11672	11850	8756	13067	9008	4956	11533	7976	10240	8942	10014	4478	8894	9245	9166
13	1.689	102.01424	Unknown	[M+CH3OH+H]+	ion correlated with 12; adduct linked to 156_[M+2Na-H]+; adduct linked to 212_[M+H]+	0.45	True	null	null	null	null	null	null	999	False	False	False		False	False	null	null	null	null	null	null	null	32.31	20200831_Met_IDA_Pos_smk0_1	102.01302:8779 103.01637:486 104.01973:3922	53.00223:31 53.00634:51 56.96547:20 58.06646:20 59.01746:10 60.04396:51 61.00655:31 61.06607:92 65.96413:20 72.94492:10 81.52033:10	8779	11254	5166	11622	11816	8497	13704	9049	4932	11487	8367	10286	8960	9787	4528	8968	9161	9282
14	6.261	102.01431	Unknown	[M+H]+		0.05	False	null	null	null	null	null	null	999	False	False	False		False	False	null	null	null	null	null	null	null	3.44	20200831_Met_IDA_Pos_smk14_5	102.01431:5429 103.01766:185 104.02102:1034		3382	5240	3073	4737	4826	3102	5040	3592	2599	5429	3180	3856	3494	4672	2305	3653	3752	3441
15	1.459	102.09036	w/o MS2:Betaine-Aldehyde; LC-ESI-QQ; MS2; CE	[M+H]+	ion correlated with 18	0.1	False	null	102.09079	C5H12NO	Tetraalkylammonium salts	SXKNCCSPZDCRFD-UHFFFAOYSA-N	C[N+](C)(C)CC=O	530	True	True	False		False	False	null	null	99.9	null	null	null	null	18	20200831_Met_IDA_Pos_smk0_2	102.09036:4171 103.09371:952 104.09707:19194		3275	4171	1871	3899	4208	3051	4017	3521	1840	3632	3252	3758	3955	4026	1711	3252	3730	3140
16	13.897	102.09118	w/o MS2:valeramide	[M+H]+		0.05	True	null	102.09134	C5H11NO	Fatty amides	IPWFJLQDVFKJDU-UHFFFAOYSA-N	N=C(O)CCCC	530	True	True	False		False	False	null	null	100	null	null	null	null	3.27	20200831_Met_IDA_Pos_smk14_1	102.09118:6484 103.09453:898 104.09789:505	53.00414:20 57.05904:20 58.06844:31 60.04596:82 61.04935:31 61.07691:20 102.09167:31	5509	5914	6972	7135	7097	6484	7088	6289	7518	8390	5076	5974	5426	7272	7337	5995	6372	6394
17	13.943	102.09158	w/o MS2:valeramide	[M+H]+		0.1	True	null	102.09134	C5H11NO	Fatty amides	IPWFJLQDVFKJDU-UHFFFAOYSA-N	N=C(O)CCCC	530	True	True	False		False	False	null	null	100	null	null	null	null	12.62	20200831_Met_IDA_Pos_smk14_2	102.09158:7176 103.09493:884 104.09829:572	58.06582:31 60.04438:102 61.03011:41 85.10284:10 102.08929:51 102.12635:41	5638	6492	6507	7076	7337	6542	7176	6659	6869	6842	4868	6169	5370	7272	6656	5353	6823	6394
18	1.406	102.09212	w/o MS2:valeramide	[M+H]+	ion correlated with 15	0.15	False	null	102.09134	C5H11NO	Fatty amides	IPWFJLQDVFKJDU-UHFFFAOYSA-N	N=C(O)CCCC	530	True	True	False		False	False	null	null	99.7	null	null	null	null	18.74	20200831_Met_IDA_Pos_smk28_3	102.09212:4092 103.09547:624 104.09883:24948		3140	4221	1828	4076	4252	3180	4338	3787	1939	3590	3317	3593	4092	4347	1877	3192	3930	3293
19	12.617	102.09236	w/o MS2:valeramide	[M+H]+		0.05	True	null	102.09134	C5H11NO	Fatty amides	IPWFJLQDVFKJDU-UHFFFAOYSA-N	N=C(O)CCCC	530	True	True	False		False	False	null	null	99.5	null	null	null	null	23.1	20200831_Met_IDA_Pos_smk14_3	102.09236:6486 103.09571:941 104.09907:366	53.00519:31 57.06224:20 58.52948:10 60.04594:112 61.03058:41 67.9948:20 102.12701:31	5457	6575	3746	6223	6712	4701	5678	6486	5958	6645	4587	5406	5722	5816	4118	5881	5637	6157
20	1.544	102.09286	w/o MS2:valeramide	[M+H]+		0.1	False	null	102.09134	C5H11NO	Fatty amides	IPWFJLQDVFKJDU-UHFFFAOYSA-N	N=C(O)CCCC	530	True	True	False		False	False	null	null	98.9	null	null	null	null	9.41	20200831_Met_IDA_Pos_smk0_5	102.09286:4930 103.09621:747 104.09957:13523		3674	3520	1911	3430	4930	3302	4365	3345	1807	4060	2691	4572	3375	4125	1700	3065	3763	3716
21	14.042	102.09314	w/o MS2:valeramide	[M+H]+		0.1	True	null	102.09134	C5H11NO	Fatty amides	IPWFJLQDVFKJDU-UHFFFAOYSA-N	N=C(O)CCCC	530	True	True	False		False	False	null	null	99.6	null	null	null	null	15.18	20200831_Met_IDA_Pos_smk28_1	102.09224:6619 103.09559:727 104.09895:512	57.05889:20 58.06828:41 60.0458:92 61.06351:31 72.08307:10 85.0266:10 102.09565:41	4774	5918	5448	6477	6532	5543	6288	5806	6090	7391	6619	6845	6257	7504	8156	5685	7655	6460
22	0.375	102.12423	w/o MS2:1-Hexylamine; ESI-ITFT; direct injection; MS2; CE	[M+H]+		0.6	True	null	102.12772	C6H15N	Monoalkylamines	BMVXCPBXGZKUPN-UHFFFAOYSA-N	CCCCCCN	530	True	True	False		False	False	null	null	67.1	null	null	null	null	11.24	20200831_Met_IDA_Pos_smk28_1	102.12423:4251 103.12758:442 104.13094:212	54.0122:20 58.06937:71 60.05132:20 61.0691:41 67.99258:20 67.99956:10 74.10252:82 102.13372:123	2255	2326	221	2098	1934	2041	2720	2315	209	1978	4251	2206	2251	2217	208	2168	2295	2147
23	0.391	102.96995	Unknown	[M+H]+	found in higher mz's MsMs_3021; adduct linked to 899_[M+ACN+Na]+	0.25	False	null	null	null	null	null	null	999	False	False	False		False	False	null	null	null	null	null	null	null	45.68	20200831_Met_IDA_Pos_smk0_1	102.96995:5755 103.9733:1740 104.97666:4935		5755	4206	591	4640	4457	4502	2420	2964	694	3875	5286	3992	3867	2422	697	4365	2766	4108
24	1.65	102.96995	Unknown	[M+H]+		0.15	False	null	null	null	null	null	null	999	False	False	False		False	False	null	null	null	null	null	null	null	14.88	20200831_Met_IDA_Pos_smk0_1	102.96995:2862 103.9733:18 104.97666:619		2862	1697	536	2076	1930	2731	1713	1696	616	2004	2620	1921	2122	1648	629	2554	2154	2059
25	0.553	102.97008	Unknown	[M+H]+	ion correlated with 2222	0.05	False	null	null	null	null	null	null	999	False	False	False		False	False	null	null	null	null	null	null	null	35.6	20200831_Met_IDA_Pos_smk14_2	102.97008:2989 103.97343:1376 104.97679:7295		3788	3040	580	3358	3532	3981	2989	2907	685	3610	4167	3457	3647	3247	715	4119	3521	3878
26	0.741	102.97055	Unknown	[M+H]+	adduct linked to 529_[M+ACN+H]+	0.15	True	null	null	null	null	null	null	999	False	False	False		False	False	null	null	null	null	null	null	null	92.35	20200831_Met_IDA_Pos_smk0_3	102.97093:7610 103.97428:1027 104.97764:1171	56.94927:20 71.95378:31 82.54072:20 84.96152:31	2801	2212	7610	2368	2456	3054	2082	1988	15162	2431	3001	2369	2672	2178	10346	2802	2538	2792
27	0.896	102.97092	Unknown	[M+Na]+	ion correlated with 3828; adduct linked to 1506_[2M+K]+	0.1	True	null	null	null	null	null	null	999	False	False	False		False	False	null	null	null	null	null	null	null	98.62	20200831_Met_IDA_Pos_smk28_1	102.97092:15246 103.97427:825 104.97763:1065	51.028:10 53.01729:20 55.95905:20 56.96509:31 58.0478:10 61.00615:20 62.02416:20 67.02093:20 71.03042:20 72.9372:31 82.01221:20 84.95764:51	963	1061	71	703	870	1797	3413	2846	144	3175	15246	1288	936	859	91	954	898	1261
28	0.443	102.97132	Unknown	[M+H]+		0.55	False	null	null	null	null	null	null	999	False	False	False		False	False	null	null	null	null	null	null	null	35.41	20200831_Met_IDA_Pos_smk14_1	102.97132:4470 103.97467:3082 104.97803:3039		5158	3824	594	4215	4480	4470	2900	2930	702	3882	4978	3991	3813	3288	605	4350	3763	4127
29	2.212	103.0543	w/o MS2:Unknown (carbon number 8); PlaSMA ID-16	[M+H]+	found in higher mz's MsMs_907; adduct linked to 216_[M+NH4]+	0.15	False	4.8	103.0547	C8H6	Unknown			530	True	True	False		False	False	null	null	99.9	100	null	null	null	11.18	20200831_Met_IDA_Pos_smk0_3	103.0543:1625 104.05765:602 105.06101:911		138	85	1625	64	104	140	97	85	1240	90	125	97	128	102	1503	116	100	112
30	0.861	103.79161	Unknown	[M+H]+	ion correlated with 12530; ion correlated with 13135; ion correlated with 13856; ion correlated with 14381; ion correlated with 14546; ion correlated with 480; ion correlated with 12802; ion correlated with 13349; ion correlated with 14079; ion correlated with 2448; ion correlated with 10941; ion correlated with 3685; ion correlated with 6172; ion correlated with 9540; ion correlated with 9716; i…	0.15	False	null	null	null	null	null	null	999	False	False	False		False	False	null	null	null	null	null	null	null	204.4	20200831_Met_IDA_Pos_smk0_3	103.79161:3396 104.79496:798 105.79832:399		621	824	3396	514	522	716	288	530	2348	538	0	332	791	729	2486	432	466	518
31	1.072	103.79236	Unknown	[M-C6H10O4+H]+	ion correlated with 477; ion correlated with 478; similar chromatogram in higher mz_194; similar chromatogram in higher mz_43; similar chromatogram in higher mz_14187; adduct linked to 9865_[2M+H]+; similar chromatogram in higher mz_12962; similar chromatogram in higher mz_6499; similar chromatogram in higher mz_9550; similar chromatogram in higher mz_11135	0.85	False	null	null	null	null	null	null	999	False	False	False		False	False	null	null	null	null	null	null	null	500.68	20200831_Met_IDA_Pos_smk28_4	103.79236:6758 104.79571:1794 105.79907:100		5792	6164	75	6176	6560	6666	5433	5707	98	5988	4408	6661	6328	6758	120	5679	5554	5847
32	13.898	103.95483	Unknown	[M+H]+		0.05	False	null	null	null	null	null	null	999	False	False	False		False	False	null	null	null	null	null	null	null	21.96	20200831_Met_IDA_Pos_smk56_5	103.95483:2966 104.95818:174 105.96154:1204		2189	2507	2377	2773	2656	2461	2315	2157	2499	2506	2391	2052	2318	2460	2761	2236	2388	2609
33	0.426	103.95618	Unknown	[M+H]+	ion correlated with 2608; found in higher mz's MsMs_1130; adduct linked to 2534_[2M+K]+; found in higher mz's MsMs_2220	0.85	True	null	null	null	null	null	null	999	False	False	False		False	False	null	null	null	null	null	null	null	90.33	20200831_Met_IDA_Pos_smk0_2	103.95607:7786 104.95942:7026 105.96278:9298	104.05085:10	7524	7786	128	8564	9507	7044	7836	7310	137	8436	7194	7110	7458	8153	143	7292	7106	7272
34	1.55	104.00792	Unknown	[M+H]+		0.1	True	null	null	null	null	null	null	999	False	False	False		False	False	null	null	null	null	null	null	null	41.42	20200831_Met_IDA_Pos_smk0_1	104.00792:4254 105.01127:347 106.01463:122	56.97391:10 58.06745:102 60.07995:82 91.92778:10 104.10458:194	4254	4104	841	3958	3769	3575	4519	3180	772	3525	3506	3746	3069	3037	619	3643	3549	3379
35	1.694	104.00819	Unknown	[M+H-H2O]+	adduct linked to 235_[M+H]+; found in higher mz's MsMs_235	0.15	True	null	null	null	null	null	null	999	False	False	False		False	False	null	null	null	null	null	null	null	26.26	20200831_Met_IDA_Pos_smk0_4	104.00819:4078 105.01154:330 106.0149:106	58.06803:71 60.08381:61 70.94576:10 90.48796:10 104.04173:20 104.1065:112	3712	4203	785	4078	4230	3775	4551	3140	713	3936	2937	3718	3348	3224	612	3704	3548	3372
36	1.634	104.00906	Unknown	[M+H]+		0.5	True	null	null	null	null	null	null	999	False	False	False		False	False	null	null	null	null	null	null	null	40.15	20200831_Met_IDA_Pos_smk0_2	104.00804:4250 105.01139:24 106.01475:91	51.03761:20 58.06557:133 60.0835:143 104.10331:289	3713	4250	840	4153	4228	4118	4755	3278	779	3859	3150	3797	3256	3340	617	3701	3560	3525
37	0.505	104.0092	Unknown	[M+H]+	ion correlated with 38	0.35	True	null	null	null	null	null	null	999	False	False	False		False	False	null	null	null	null	null	null	null	59.23	20200831_Met_IDA_Pos_smk28_1	104.01022:4282 105.01357:505 106.01693:202	86.06016:10 104.04659:20	4326	5380	766	5022	4898	4779	5908	4333	728	4668	4282	4646	4211	4180	642	4810	4567	4472
38	0.563	104.01126	Unknown	[M+H]+	ion correlated with 37	0.1	True	null	null	null	null	null	null	999	False	False	False		False	False	null	null	null	null	null	null	null	58.28	20200831_Met_IDA_Pos_smk56_5	104.00776:4326 105.01111:500 106.01447:251	61.01138:10 98.9618:10 104.0486:31	4377	4899	754	5151	4550	4454	5968	4033	743	4851	4111	4840	4289	4340	692	4728	4420	4155
39	0.341	104.10411	w/o MS2:Choline [M]+	[M+H]+		0.05	False	null	104.10645	C5H14NO	Cholines	OEYIOHPDSNJKLS-UHFFFAOYSA-N	OCC[N+](C)(C)C	530	True	True	False		False	False	null	null	97.3	null	null	null	null	37.94	20200831_Met_IDA_Pos_smk28_1	104.10411:1092 105.10746:0 106.11082:27		547	416	16	515	473	470	548	398	25	500	1092	469	472	496	5	405	557	546
40	8.337	104.10706	w/o MS2:Choline; CE0; OEYIOHPDSNJKLS-UHFFFAOYSA-N	[M-C6H10O5+H]+	adduct linked to 10411_[2M+H]+; found in higher mz's MsMs_13779; found in higher mz's MsMs_11937; found in higher mz's MsMs_10747; found in higher mz's MsMs_10588; found in higher mz's MsMs_10411; found in higher mz's MsMs_10217; found in higher mz's MsMs_9290; found in higher mz's MsMs_3517	0.05	False	7.638	104.10699	C5H14NO	Cholines	OEYIOHPDSNJKLS-UHFFFAOYSA-N	C[N+](C)(C)CCO	530	True	True	False		False	False	null	null	100	100	null	null	null	40.22	20200831_Met_IDA_Pos_smk28_2	104.10706:1396 105.11041:0 106.11377:0		851	1291	77	1322	1294	1098	185	1015	215	825	196	1396	1204	1212	93	936	1025	1206
41	0.861	104.10807	Choline; LC-ESI-QTOF; MS2; CE	[M]+	ion correlated with 1576; found in higher mz's MsMs_5589; similar chromatogram in higher mz_1570; similar chromatogram in higher mz_6498; similar chromatogram in higher mz_9745; found in higher mz's MsMs_2871	0.15	True	null	104.10645	C5H14NO	Cholines	OEYIOHPDSNJKLS-UHFFFAOYSA-N	C[N+](C)(C)CCO	430	True	True	True		False	False	null	null	88.5	null	79.1	83.5	100	2508.65	20200831_Met_IDA_Pos_smk14_4	104.10873:244534 105.11208:51274 106.11544:3782	52.57722:10 56.05165:92 57.89278:71 58.06789:5642 58.90407:31 59.07528:520 59.90336:71 59.98856:27 60.08367:6934 60.52409:20 60.97053:31 70.06303:10 71.07397:71 73.40739:10 77.04134:31 88.07355:31 88.07885:92 103.79115:112 104.10616:5428 104.55721:20	84990	115615	284665	84317	71699	81778	39095	71598	244534	71490	14	75513	100396	91548	273122	69268	63044	69848
42	10.458	104.10849	w/o MS2:Choline; CE0; OEYIOHPDSNJKLS-UHFFFAOYSA-N	[M-C6H8O6+H]+	adduct linked to 11773_[2M+3H2O+2H]+	0.05	False	7.638	104.10699	C5H14NO	Cholines	OEYIOHPDSNJKLS-UHFFFAOYSA-N	C[N+](C)(C)CCO	530	True	True	False		False	False	null	null	98.9	100	null	null	null	44.7	20200831_Met_IDA_Pos_smk0_1	104.10849:1939 105.11184:246 106.1152:0		1939	831	365	796	731	1151	1014	655	430	680	922	798	1117	837	421	1142	883	776
43	1.072	104.10883	Choline; LC-ESI-QTOF; MS2; CE	[M]+	found in higher mz's MsMs_4024; found in higher mz's MsMs_3523; found in higher mz's MsMs_2733; found in higher mz's MsMs_2492	0.85	True	null	104.10645	C5H14NO	Cholines	OEYIOHPDSNJKLS-UHFFFAOYSA-N	C[N+](C)(C)CCO	430	True	True	True		False	False	null	null	88.5	null	78.2	82	100	9217.04	20200831_Met_IDA_Pos_smk56_1	104.10768:734105 105.11103:65752 106.11439:0	53.46204:10 56.05094:194 57.05993:31 57.89744:109 58.06932:8324 59.07564:921 60.08404:9387 60.38844:31 60.42243:41 60.508:31 60.75298:31 61.25988:41 71.07203:41 86.09793:71 88.07807:61 103.78748:143 104.05355:34 104.1068:7003	690170	778314	15693	695491	746886	694490	654695	690410	16396	702186	513141	737822	717572	766984	19000	734105	659431	697333
44	10.334	104.11134	w/o MS2:Choline; CE0; OEYIOHPDSNJKLS-UHFFFAOYSA-N	[M-C6H8O6+H]+	adduct linked to 11774_[2M+3H2O+2H]+	0.05	False	7.638	104.10699	C5H14NO	Cholines	OEYIOHPDSNJKLS-UHFFFAOYSA-N	C[N+](C)(C)CCO	530	True	True	False		False	False	null	null	91	100	null	null	null	47.21	20200831_Met_IDA_Pos_smk56_2	104.11134:1475 105.11469:0 106.11805:0		1152	1464	375	1011	1057	1373	1259	1022	234	1266	765	1147	697	1221	353	1323	1475	1035
45	0.467	104.96252	Unknown	[M+NH4]+	adduct linked to 306_[M+ACN+H]+	0.25	False	null	null	null	null	null	null	999	False	False	False		False	False	null	null	null	null	null	null	null	83.83	20200831_Met_IDA_Pos_smk28_2	104.96252:9122 105.96587:2233 106.96923:1499		3487	5275	690	5384	7467	2975	7382	8046	563	7714	2401	9122	7834	6735	714	2052	8735	6874
46	7.571	105.03336	Unknown	[M+H]+		0.1	False	null	null	null	null	null	null	999	False	False	False		False	False	null	null	null	null	null	null	null	17.08	20200831_Met_IDA_Pos_smk56_4	105.03336:1439 106.03671:0 107.04007:2253		1223	1241	1756	1376	1323	1336	1270	1392	1917	1328	1449	1298	1203	1415	1682	1368	1379	1399
47	9.959	105.03374	Unknown	[M+H+Na]+	found in higher mz's MsMs_5777; adduct linked to 840_[2M+H]+; found in higher mz's MsMs_840	0.45	False	null	null	null	null	null	null	999	False	False	False		False	False	null	null	null	null	null	null	null	16.82	20200831_Met_IDA_Pos_smk28_5	105.03374:2335 106.03709:154 107.04045:2146		916	1379	1651	1622	1648	1094	1222	1530	1851	1902	1145	1241	1544	1690	2335	1226	1440	1380
48	6.222	105.03461	Unknown	[M+H]+	ion correlated with 10748; ion correlated with 14422; ion correlated with 14423; ion correlated with 14421; ion correlated with 6170; ion correlated with 9704; ion correlated with 10948; ion correlated with 10963; ion correlated with 10965; ion correlated with 10522; ion correlated with 5665; ion correlated with 2554; ion correlated with 8401; ion correlated with 1156; ion correlated with 10423; …	0.15	False	null	null	null	null	null	null	999	False	False	False		False	False	null	null	null	null	null	null	null	21.46	20200831_Met_IDA_Pos_smk0_3	105.03461:2874 106.03796:104 107.04132:1832		229	250	2874	216	224	220	240	254	1661	222	230	267	265	259	1824	250	174	253
49	8.319	105.03493	Unknown	[M+H]+	ion correlated with 6931; ion correlated with 7507; similar chromatogram in higher mz_2486; found in higher mz's MsMs_1273; found in higher mz's MsMs_2079; similar chromatogram in higher mz_908	1	True	null	null	null	null	null	null	999	False	False	False		False	False	null	null	null	null	null	null	null	38.18	20200831_Met_IDA_Pos_smk0_1	105.03311:3374 106.03646:324 107.03982:2554	50.02038:31 51.0272:51 59.04984:153 60.07552:10 77.0372:112 105.03356:31	3374	3347	5555	3477	3575	3240	3568	2836	5337	3608	3567	3601	3257	3537	5636	3575	3305	3400
50	12.579	105.06783	w/o MS2:2,3-Diaminopropionate	[M+H]+	ion correlated with 7251; ion correlated with 896; ion correlated with 11095; ion correlated with 940; ion correlated with 565; ion correlated with 1087; ion correlated with 5028; ion correlated with 3536; ion correlated with 354; ion correlated with 820; ion correlated with 2989; ion correlated with 1448; ion correlated with 5950; ion correlated with 855; ion correlated with 1176; found in highe…	0.1	False	null	105.06586	C3H8N2O2	L-alpha-amino acids	PECYZEOJVXMISF-UHFFFAOYNA-N	NCC(N)C(O)=O	530	True	True	False		False	False	null	null	98.1	null	null	null	null	14.88	20200831_Met_IDA_Pos_smk0_3	105.06783:1925 106.07118:202 107.07454:2831		562	584	1925	402	641	574	547	476	1718	559	1469	575	499	658	1344	480	522	566
51	7.3	105.06928	w/o MS2:Styrene	[M+H]+	ion correlated with 3102; ion correlated with 7824; found in higher mz's MsMs_7322; found in higher mz's MsMs_6637	0.05	False	null	105.06988	C8H8	Styrenes	PPBRXRYQALVLMV-UHFFFAOYSA-N	C=CC=1C=CC=CC1	530	True	True	False		False	False	null	null	99.8	null	null	null	null	29.61	20200831_Met_IDA_Pos_smk14_2	105.06928:3762 106.07263:525 107.07599:2876		1471	1210	838	1058	1050	1323	3762	1298	826	1227	919	1041	1189	1183	870	1267	1194	1129
52	7.106	105.06945	w/o MS2:Styrene	[M-C6H10O5+H]+	adduct linked to 4124_[M+CH3OH+H]+	0.05	False	null	105.06988	C8H8	Styrenes	PPBRXRYQALVLMV-UHFFFAOYSA-N	C=CC=1C=CC=CC1	530	True	True	False		False	False	null	null	99.9	null	null	null	null	17.82	20200831_Met_IDA_Pos_smk0_1	105.06945:2566 106.0728:171 107.07616:2589		2566	2192	1005	1384	1391	1832	2577	1795	1052	1644	995	1374	1644	1792	975	1884	1766	1757
53	7.71	105.0705	w/o MS2:"L-2,3-DIAMINOPROPIONIC ACID"	[M+H-H2O]+	ion correlated with 7823; ion correlated with 8779; ion correlated with 3097; ion correlated with 7323; ion correlated with 8301; ion correlated with 7948; ion correlated with 3561; ion correlated with 4125; found in higher mz's MsMs_7323; found in higher mz's MsMs_8482; adduct linked to 3097_[2M+Na]+; found in higher mz's MsMs_6641	0.05	True	null	105.07	C3H8N2O2	Alpha amino acids	PECYZEOJVXMISF-UHFFFAOYSA-N	O=C(O)C(N)CN	530	True	True	False		False	False	null	null	99.9	null	null	null	null	67.49	20200831_Met_IDA_Pos_smk28_1	105.0705:6441 106.07385:864 107.07721:2376	50.01839:10 56.96318:10 59.05198:112 71.12698:10 77.0371:31 90.95348:10 105.06516:20	963	946	800	974	988	1031	1126	831	1169	1125	6441	929	911	845	1296	1006	976	997
54	7.025	105.07092	w/o MS2:"L-2,3-DIAMINOPROPIONIC ACID"	[M+H]+	ion correlated with 55; ion correlated with 7857	0.25	False	null	105.07	C3H8N2O2	Alpha amino acids	PECYZEOJVXMISF-UHFFFAOYSA-N	O=C(O)C(N)CN	530	True	True	False		False	False	null	null	99.6	null	null	null	null	17.2	20200831_Met_IDA_Pos_smk0_2	105.07092:2315 106.07427:513 107.07763:2430		2512	2315	1247	1974	1876	2216	1760	2246	1325	2062	1111	1946	2051	1946	1276	2413	2205	2194
55	6.992	105.07114	w/o MS2:"L-2,3-DIAMINOPROPIONIC ACID"	[M+H]+	ion correlated with 54; found in higher mz's MsMs_7325; found in higher mz's MsMs_7826; found in higher mz's MsMs_7380	0.3	False	null	105.07	C3H8N2O2	Alpha amino acids	PECYZEOJVXMISF-UHFFFAOYSA-N	O=C(O)C(N)CN	530	True	True	False		False	False	null	null	99.4	null	null	null	null	15.53	20200831_Met_IDA_Pos_smk56_5	105.07114:2460 106.07449:408 107.07785:2599		2541	2334	1247	1952	1868	2232	1666	2246	1325	2098	1111	1931	2140	1958	1280	2413	2228	2165
56	12.4	105.07115	w/o MS2:"L-2,3-DIAMINOPROPIONIC ACID"	[M+H]+	found in higher mz's MsMs_3014; found in higher mz's MsMs_3012; found in higher mz's MsMs_2564; found in higher mz's MsMs_1787; found in higher mz's MsMs_1493; found in higher mz's MsMs_1259; found in higher mz's MsMs_4006; adduct linked to 886_[M+H]+; adduct linked to 895_[M+2ACN+H]+; found in higher mz's MsMs_3571; found in higher mz's MsMs_2093	0.3	True	null	105.07	C3H8N2O2	Alpha amino acids	PECYZEOJVXMISF-UHFFFAOYSA-N	O=C(O)C(N)CN	530	True	True	False		False	False	null	null	99.3	null	null	null	null	16.98	20200831_Met_IDA_Pos_smk28_4	105.07115:1909 106.0745:404 107.07786:2225	55.06656:10 59.04842:51 60.08391:10 64.01643:51 77.03662:31 88.99771:10	1319	1602	988	1656	1780	1424	1520	1452	886	1772	664	1271	1283	1909	950	1644	1308	1266
57	7.936	105.0716	w/o MS2:"L-2,3-DIAMINOPROPIONIC ACID"	[M+H-H2O]+	ion correlated with 7969; ion correlated with 3921; ion correlated with 3099; ion correlated with 6638; ion correlated with 8297; similar chromatogram in higher mz_8484; found in higher mz's MsMs_8484; adduct linked to 3099_[2M+Na]+; similar chromatogram in higher mz_3496; found in higher mz's MsMs_6638	0.15	False	null	105.07	C3H8N2O2	Alpha amino acids	PECYZEOJVXMISF-UHFFFAOYSA-N	O=C(O)C(N)CN	530	True	True	False		False	False	null	null	98.7	null	null	null	null	74.56	20200831_Met_IDA_Pos_smk14_4	105.0716:8924 106.07495:1997 107.07831:2229		1210	1030	7950	930	907	1068	1072	1023	8924	1062	1843	937	944	895	7322	1233	1242	1146
58	1.635	105.93413	Unknown	[M+H]+	adduct linked to 3070_[2M+3H2O+2H]+	0.05	True	null	null	null	null	null	null	999	False	False	False		False	False	null	null	null	null	null	null	null	57.3	20200831_Met_IDA_Pos_smk28_1	105.93413:9500 106.93748:1820 107.94084:2698	52.03663:10 55.93468:31 56.9469:31 60.05112:20 71.93447:10 78.99819:10 106.11153:10	8832	6609	2685	7405	6920	8454	6216	6804	3001	7204	9500	6442	7595	6850	2997	8364	7115	7964
59	1.809	105.93455	Unknown	[M+H]+	ion correlated with 60	0.25	True	null	null	null	null	null	null	999	False	False	False		False	False	null	null	null	null	null	null	null	36.77	20200831_Met_IDA_Pos_smk0_5	105.93456:8286 106.93791:1531 107.94127:3592	55.93543:61 56.94658:51 61.44173:10 66.99268:10 71.92919:31 72.93539:72 74.9382:20 78.00388:20 80.05697:10 81.93867:133 86.9476:20 91.03857:10	9812	7653	2734	8333	8286	9938	6188	7927	2924	8158	8697	7688	8466	7824	2956	9919	8434	8775
60	1.764	105.93512	Unknown	[M+H]+	ion correlated with 59	0.3	True	null	null	null	null	null	null	999	False	False	False		False	False	null	null	null	null	null	null	null	54.25	20200831_Met_IDA_Pos_smk0_4	105.93507:8452 106.93842:1447 107.94178:2598	55.93471:41 56.94692:31 57.94672:10 60.04894:20 68.99399:31 72.93704:71 74.93867:20 76.98719:10 78.99435:10 81.93664:82 97.96125:20	9904	7730	2555	8452	8108	10060	6767	7955	2945	8195	9235	7771	8472	7861	2856	9919	8434	8888
61	0.472	105.93549	Unknown	[M+H]+	adduct linked to 430_[M+CH3OH+H]+; found in higher mz's MsMs_1030	0.85	True	null	null	null	null	null	null	999	False	False	False		False	False	null	null	null	null	null	null	null	207.41	20200831_Met_IDA_Pos_smk0_1	105.93444:38145 106.93779:8681 107.94115:14974	55.9381:102 56.94398:61 57.93842:174 67.94159:10 68.99695:51 69.99551:51 71.93394:31 72.94019:133 74.93703:82 74.94069:322 76.49245:41 78.00278:41 79.00156:71 79.12827:10 81.94277:194 82.94326:31 82.99981:31 84.00024:71 86.95592:31 97.95304:61 98.9624:82	38145	30016	3672	35706	34929	36519	25505	30437	4068	34106	39108	29198	35492	34252	3859	36549	32497	35983
62	1.127	106.0517	w/o MS2:Serine	[M+H]+		0.1	False	null	106.05	C3H7NO3	Serine and derivatives	MTCFGRXMJLQNBG-REOHCLBHSA-N	O=C(O)C(N)CO	530	True	True	False		False	False	null	null	98.6	null	null	null	null	35.99	20200831_Met_IDA_Pos_smk56_3	106.0517:2105 107.05505:1979 108.05841:0		1548	1777	171	1792	1176	1365	1811	1016	180	1598	1798	1906	1688	1956	171	1994	1307	2105
63	0.869	106.05337	w/o MS2:Serine	[M+NH4]+	adduct linked to 655_[M+ACN+H]+	0.05	False	null	106.05	C3H7NO3	Serine and derivatives	MTCFGRXMJLQNBG-REOHCLBHSA-N	O=C(O)C(N)CO	530	True	True	False		False	False	null	null	94.5	null	null	null	null	23.81	20200831_Met_IDA_Pos_smk0_3	106.05337:1273 107.05672:2923 108.06008:133		640	452	1273	498	497	304	692	436	745	302	64	228	605	412	1192	375	346	434
64	1.063	106.11053	Unknown	[M+H]+		0.2	False	null	null	null	null	null	null	999	False	False	False		False	False	null	null	null	null	null	null	null	117.53	20200831_Met_IDA_Pos_smk0_4	106.11053:3653 107.11388:0 108.11724:92		3831	3576	74	3653	3982	3589	2567	3797	42	3364	2771	3540	3825	4242	58	2902	2738	3436
65	0.6	106.9416	Unknown	[M+H]+		0.05	False	null	null	null	null	null	null	999	False	False	False		False	False	null	null	null	null	null	null	null	17.04	20200831_Met_IDA_Pos_smk56_2	106.9416:6886 107.94495:9250 108.94831:2305		7177	5321	1043	6446	6195	7441	4927	5655	1343	6180	8295	5549	6352	6232	1246	7719	6886	6712
66	1.019	106.94913	Unknown	[M+H]+		0.05	False	null	null	null	null	null	null	999	False	False	False		False	False	null	null	null	null	null	null	null	52.33	20200831_Met_IDA_Pos_smk56_4	106.94913:2552 107.95248:0 108.95584:537		929	780	339	864	1087	2285	2427	2352	322	2308	5477	2035	1637	1990	264	1741	1798	2015
67	0.805	106.9504	Unknown	[M-C6H10O4+H]+	adduct linked to 4646_[M+IsoProp+H]+; adduct linked to 243_[M+K]+	0.15	False	null	null	null	null	null	null	999	False	False	False		False	False	null	null	null	null	null	null	null	32.33	20200831_Met_IDA_Pos_smk28_5	106.9504:6935 107.95375:294 108.95711:945		4203	3781	3020	3532	3302	4414	3147	3349	6608	3517	5135	3680	3370	3466	6935	5545	3646	3994
68	0.576	106.99093	Unknown	[M+CH3OH+H]+	ion correlated with 72; ion correlated with 709; adduct linked to 780_[M+IsoProp+Na+H]+; found in higher mz's MsMs_780	0.15	False	null	null	null	null	null	null	999	False	False	False		False	False	null	null	null	null	null	null	null	8.83	20200831_Met_IDA_Pos_smk28_1	106.99093:3479 107.99428:46 108.99764:545		3355	2249	603	2525	2248	3378	1816	1534	757	2276	3479	2114	2165	2004	728	3809	2675	2387
69	1.705	106.99152	Unknown	[M+H+2Na]+	ion correlated with 370; adduct linked to 785_[2M+K]+	0.15	True	null	null	null	null	null	null	999	False	False	False		False	False	null	null	null	null	null	null	null	5.25	20200831_Met_IDA_Pos_smk0_1	106.99152:2905 107.99487:27 108.99823:242	51.02423:20 53.00422:31 55.94562:20 59.93023:10 61.03072:31 65.04029:20 69.47345:10 77.0435:71 78.04609:10 79.05517:71 89.03853:10 91.05471:51 107.0809:20	2905	1556	578	1557	1403	2507	1294	1372	680	1514	2691	1520	1528	1338	580	2752	1770	1745
70	1.777	106.99211	Unknown	[M+H]+	ion correlated with 370	0.05	True	null	null	null	null	null	null	999	False	False	False		False	False	null	null	null	null	null	null	null	9.55	20200831_Met_IDA_Pos_smk56_1	106.99211:2798 107.99546:40 108.99882:222	51.02382:20 53.0418:20 60.98946:20 61.03024:41 62.35889:10 68.00145:10 70.94228:51 75.04128:10 77.03918:92 77.48811:10 79.05707:61 89.06181:20 91.05536:41	2626	1544	578	1536	1542	2628	1178	1326	687	1498	2433	1562	1582	1412	635	2798	1770	1750
71	1.611	106.99245	Unknown	[M+CH3OH+H]+	adduct linked to 776_[M+IsoProp+Na+H]+	0.05	True	null	null	null	null	null	null	999	False	False	False		False	False	null	null	null	null	null	null	null	7.73	20200831_Met_IDA_Pos_smk28_1	106.99245:2813 107.9958:80 108.99916:460	51.03005:20 53.04405:20 59.97147:10 61.02934:20 65.0434:20 70.94369:41 77.03817:71 77.43742:10 79.05604:82 81.94071:20 91.05425:61	2321	1360	561	1465	1434	2244	1197	1157	665	1414	2813	1392	1371	1216	604	2345	1571	1486
72	0.538	106.99263	Unknown	[M+H]+	ion correlated with 371; ion correlated with 709; ion correlated with 68	0.35	True	null	null	null	null	null	null	999	False	False	False		False	False	null	null	null	null	null	null	null	8.86	20200831_Met_IDA_Pos_smk0_5	106.99297:2274 107.99632:101 108.99968:377	51.02664:41 55.94281:31 61.02882:51 65.03942:20 70.94067:41 77.03992:92 79.05403:71 89.05983:10	3428	2270	664	2558	2274	3376	1854	1578	752	2321	3582	2138	2207	2004	738	3856	2567	2446
73	7.6	107.04902	w/o MS2:Unknown (carbon number 7); PlaSMA ID-22	[M+ACN+H]+	adduct linked to 603_[M+IsoProp+Na+H]+; found in higher mz's MsMs_603	1	True	2.24	107.0491	C7H6O	Unknown			530	True	True	False		False	False	null	null	69.8	99.9	null	null	null	39.42	20200831_Met_IDA_Pos_smk14_4	107.04902:17656 108.05237:2839 109.05573:802	50.0202:61 51.025:174 53.04094:92 53.53632:10 55.02161:71 61.02926:51 67.93874:10 75.05111:10 77.03922:622 79.05709:112 89.05911:10 103.0541:10 105.06606:21 107.05074:502	13095	11740	15259	12480	12553	12798	11229	12479	17656	12283	14353	12333	12339	12284	17101	12930	12534	13230
74	1.275	107.04983	w/o MS2:BENZALDEHYDE	[M+H]+		0.05	False	null	107.05	C7H6O			O=Cc1ccccc1	530	True	True	False		False	False	null	null	100	null	null	null	null	6.27	20200831_Met_IDA_Pos_smk28_2	107.04983:2378 108.05318:172 109.05654:512		2506	1962	1711	2241	2230	2475	2009	2270	1701	2107	2244	2378	2592	1913	1761	2277	2439	2362
75	8.904	107.05077	w/o MS2:BENZALDEHYDE	[M+H]+	similar chromatogram in higher mz_11389	0.45	False	null	107.05	C7H6O			O=Cc1ccccc1	530	True	True	False		False	False	null	null	99.7	null	null	null	null	9.56	20200831_Met_IDA_Pos_smk14_4	107.05077:6136 108.05412:192 109.05748:385		4600	4120	4118	4393	4502	5149	4150	5670	6136	4690	5907	4531	4950	4208	5157	4565	3635	4521
76	0.526	107.05091	w/o MS2:BENZALDEHYDE	[M+H]+		0.05	False	null	107.05	C7H6O			O=Cc1ccccc1	530	True	True	False		False	False	null	null	99.6	null	null	null	null	5.42	20200831_Met_IDA_Pos_smk14_3	107.05091:1830 108.05426:91 109.05762:340		2101	1673	1777	1854	1824	2034	1718	1830	1899	1839	1896	1929	1961	1961	1718	2199	1933	1917
77	6.419	107.0846	Unknown	[M+2H]+	adduct linked to 259_[M+NH4]+	0.05	False	null	null	null	null	null	null	999	False	False	False		False	False	null	null	null	null	null	null	null	3.47	20200831_Met_IDA_Pos_smk14_1	107.0846:2642 108.08795:2144 109.09131:4386		2532	2204	2027	2128	1937	2642	2186	2217	2109	2228	2418	2292	2094	2047	2162	2398	2145	2183
78	6.704	107.08552	Unknown	[M+H]+	found in higher mz's MsMs_1319	0.05	False	null	null	null	null	null	null	999	False	False	False		False	False	null	null	null	null	null	null	null	5.69	20200831_Met_IDA_Pos_smk14_4	107.08552:3376 108.08887:2628 109.09223:4391		2106	1864	2422	1910	1893	2027	1974	1920	3376	1891	1933	1921	1767	1805	3111	1951	1787	1882
79	0.527	107.0864	Unknown	[M+H]+		0.1	False	null	null	null	null	null	null	999	False	False	False		False	False	null	null	null	null	null	null	null	6.36	20200831_Met_IDA_Pos_smk14_2	107.0864:1870 108.08975:2100 109.09311:4510		1859	1594	1456	1770	1765	1877	1870	1969	1438	1756	1702	1691	1839	1784	1439	1926	1719	1977
80	1.3	107.08646	Unknown	[M+H]+		0.05	False	null	null	null	null	null	null	999	False	False	False		False	False	null	null	null	null	null	null	null	5.96	20200831_Met_IDA_Pos_smk56_5	107.08646:2140 108.08981:2044 109.09317:4197		2312	2081	1349	1991	2029	2361	2459	1937	1506	2058	2076	2173	2522	2243	1453	1869	1924	2205
81	1.66	107.94874	Unknown	[M+H]+		0.05	False	null	null	null	null	null	null	999	False	False	False		False	False	null	null	null	null	null	null	null	17.61	20200831_Met_IDA_Pos_smk28_1	107.94874:3342 108.95209:1128 109.95545:86		3298	2118	1015	2230	2369	2727	2212	2551	1179	2334	3342	2221	2379	2188	1090	2541	2306	2565
82	1.83	107.94939	Unknown	[M+H]+		0.2	True	null	null	null	null	null	null	999	False	False	False		False	False	null	null	null	null	null	null	null	22.95	20200831_Met_IDA_Pos_smk0_5	107.94939:4326 108.95274:806 109.9561:29	66.4903:10 71.95087:20 79.05546:20 80.05712:20 81.07271:20 101.93524:10 108.07594:31	3156	2950	962	3181	4326	3352	2292	2755	1172	2947	2657	3001	3089	3039	1149	3232	3473	3205
83	1.757	107.95043	Unknown	[M+H]+	adduct linked to 152_[M+Li]+	0.2	True	null	null	null	null	null	null	999	False	False	False		False	False	null	null	null	null	null	null	null	18.83	20200831_Met_IDA_Pos_smk14_1	107.95075:3492 108.9541:1048 109.95746:96	56.96639:20 68.99794:20 71.95524:31 72.93993:41 78.04478:20 79.06011:20 81.93977:41 90.98734:10 93.05392:20 106.07148:10 108.08322:20	3238	2595	953	2682	3654	3492	2534	2945	1114	2750	2890	2784	3499	2763	1193	3218	3134	3695
84	0.529	107.95071	Unknown	[M+H]+		0.15	True	null	null	null	null	null	null	999	False	False	False		False	False	null	null	null	null	null	null	null	81.44	20200831_Met_IDA_Pos_smk14_2	107.94933:10757 108.95268:2364 109.95604:420	52.02995:10 55.9362:20 56.94736:20 68.99452:20 71.95532:31 72.94002:102 77.04102:20 79.4835:10 81.93726:61 85.49599:10 93.05393:20 93.06346:10 108.07877:20	12710	10808	1429	12521	12226	14064	10757	13052	1588	12983	13360	10803	13140	12238	1653	12481	11458	13647
85	0.719	107.95074	Unknown	[M+H]+		0.1	False	null	null	null	null	null	null	999	False	False	False		False	False	null	null	null	null	null	null	null	26.11	20200831_Met_IDA_Pos_smk28_5	107.95074:2108 108.95409:457 109.95745:95		9430	7303	1825	8622	8945	9520	6960	8515	1912	10075	10304	8041	9314	8468	2108	9294	8512	9393
86	0.463	107.9508	Unknown	[M+NH4]+	ion correlated with 800; adduct linked to 1030_[M+2ACN+H]+; adduct linked to 973_[M+ACN+Na]+	0.7	True	null	null	null	null	null	null	999	False	False	False		False	False	null	null	null	null	null	null	null	76.04	20200831_Met_IDA_Pos_smk0_1	107.9508:14440 108.95415:3740 109.95751:510	51.02805:10 54.03613:10 55.93486:41 67.05456:10 68.99309:41 69.6097:10 71.92875:31 72.93856:82 77.99725:20 81.93832:61 87.00651:10 92.05207:10 107.07335:10	14440	11742	1407	13518	13244	14064	10352	12994	1588	12983	13670	13014	12928	12704	1653	13626	12344	13658
87	0.736	107.97339	Unknown	[M+H]+	ion correlated with 2810; ion correlated with 1957; ion correlated with 6239; ion correlated with 8290; ion correlated with 9748; ion correlated with 12033; ion correlated with 12817; ion correlated with 8662; ion correlated with 10991; adduct linked to 1847_[2M+H]+; adduct linked to 2810_[2M+ACN+H]+	0.05	False	null	null	null	null	null	null	999	False	False	False		False	False	null	null	null	null	null	null	null	32.47	20200831_Met_IDA_Pos_smk14_4	107.97339:1919 108.97674:365 109.9801:876		415	451	1019	459	489	483	505	553	1919	393	526	571	509	562	1413	431	597	535
88	14.436	108.08089	w/o MS2:N-Methylaniline	[M-C6H8O6+H]+	adduct linked to 6531_[M+2ACN+H]+	0.05	True	null	108.08077	C7H9N	Phenylalkylamines	AFBPFSWMIHJQDM-UHFFFAOYSA-N	C=1C=CC(=CC1)NC	530	True	True	False		False	False	null	null	76.5	null	null	null	null	14.21	20200831_Met_IDA_Pos_smk14_4	108.08089:2317 109.08424:1543 110.0876:324	54.04242:10 57.9394:41 63.00139:10 77.04182:20 92.05169:82 93.05743:92 98.95951:31 108.07951:92	2754	2716	2488	1980	2275	2619	2331	2303	2317	2458	2412	2410	2307	2330	2190	2350	2518	2328
89	0.436	108.08153	N-Methylaniline	[M+H]+		0.25	True	null	108.08077	C7H9N	Phenylalkylamines	AFBPFSWMIHJQDM-UHFFFAOYSA-N	C=1C=CC(=CC1)NC	430	True	True	True		False	False	null	null	80.3	null	63	67.5	100	16.44	20200831_Met_IDA_Pos_smk56_5	108.08153:2067 109.08488:755 110.08824:94	66.04586:10 92.04845:20 93.0569:20 108.07452:20 108.08039:31	2101	1914	1332	1794	1939	1850	1902	1871	1387	1797	1861	1748	1702	1760	1204	1700	1588	1837
90	1.535	108.91316	Unknown	[M+H]+		0.15	True	null	null	null	null	null	null	999	False	False	False		False	False	null	null	null	null	null	null	null	37.07	20200831_Met_IDA_Pos_smk0_5	108.91457:2433 109.91792:46 110.92128:659	55.93327:20 55.93643:31 67.05499:20 67.99751:41 69.99671:20 71.93032:10 72.93652:204 74.9369:20 77.00024:31 79.94332:31	2948	2280	254	2457	2433	2828	1844	2312	302	2452	2789	2328	2525	2365	351	2959	2536	2711
91	1.435	108.91399	Unknown	[M+NH4]+	ion correlated with 92; adduct linked to 363_[M+ACN+2H]+	0.4	True	null	null	null	null	null	null	999	False	False	False		False	False	null	null	null	null	null	null	null	38.87	20200831_Met_IDA_Pos_smk28_1	108.91419:2971 109.91754:19 110.9209:941	55.93586:51 65.03885:10 67.99818:31 70.9425:31 72.94086:257 79.94289:51 90.952:20 98.96259:31 109.10459:31	2880	2467	290	2653	2383	2936	2047	2441	367	2546	2971	2125	2728	2465	382	3053	2528	2781
92	1.38	108.91452	Unknown	[M+H]+	ion correlated with 91	0.1	False	null	null	null	null	null	null	999	False	False	False		False	False	null	null	null	null	null	null	null	44.21	20200831_Met_IDA_Pos_smk14_5	108.91452:2546 109.91787:0 110.92123:845		2760	2400	317	2660	2448	2814	2047	2467	382	2546	2937	2043	2630	2383	440	3095	2598	2625
93	12.127	109.10006	w/o MS2:Unknown (carbon number 8); PlaSMA ID-31	[M+H]+		0.05	False	5.75	109.1026	C8H12	Unknown			530	True	True	False		False	False	null	null	96.8	99.8	null	null	null	12.64	20200831_Met_IDA_Pos_smk28_5	109.10006:4095 110.10341:716 111.10677:4466		3250	3456	3823	3338	3210	3473	2772	3741	3884	3323	4773	3393	3536	3483	4095	3412	2825	2918
94	6.644	109.10052	w/o MS2:Unknown (carbon number 8); PlaSMA ID-31	[M+H]+	found in higher mz's MsMs_1637; adduct linked to 663_[M+2Na-H]+	0.05	False	5.75	109.1026	C8H12	Unknown			530	True	True	False		False	False	null	null	97.9	100	null	null	null	9.59	20200831_Met_IDA_Pos_smk28_5	109.10052:4661 110.10387:364 111.10723:6972		4437	3779	4141	3587	3517	4122	3888	3596	3422	3602	4300	3981	3662	3216	4661	4086	3902	3607
95	0.524	109.10084	w/o MS2:Unknown (carbon number 8); PlaSMA ID-31	[M+H]+		0.35	False	5.75	109.1026	C8H12	Unknown			530	True	True	False		False	False	null	null	98.5	99.9	null	null	null	24.64	20200831_Met_IDA_Pos_smk56_1	109.10084:4143 110.10419:502 111.10755:6104		4668	3483	3187	3574	3548	4437	3785	3434	2833	3355	4114	3904	3525	3362	2829	4143	3824	3696
96	8.963	109.10107	w/o MS2:Unknown (carbon number 8); PlaSMA ID-31	[M+H]+	ion correlated with 3446; ion correlated with 255; ion correlated with 2352; found in higher mz's MsMs_2960; adduct linked to 1379_[M+2ACN+H]+; found in higher mz's MsMs_8548; found in higher mz's MsMs_8125; found in higher mz's MsMs_3510	0.5	True	5.75	109.1026	C8H12	Unknown			530	True	True	False		False	False	null	null	98.8	99.9	null	null	null	29.3	20200831_Met_IDA_Pos_smk56_1	109.10107:8438 110.10442:560 111.10778:6863	65.04212:10 67.0578:41 71.92491:10 72.94313:41 75.02426:10 79.05592:20 81.0643:20 94.04273:20 109.07793:20	4341	6588	3009	7041	6901	7126	3297	7333	2781	7171	3446	5562	7095	5821	3419	8438	7716	7655
97	9.145	109.10136	w/o MS2:Unknown (carbon number 8); PlaSMA ID-31	[M+H]+	found in higher mz's MsMs_3489; found in higher mz's MsMs_8123; found in higher mz's MsMs_1738; found in higher mz's MsMs_8551; adduct linked to 1380_[M+2ACN+H]+	0.05	False	5.75	109.1026	C8H12	Unknown			530	True	True	False		False	False	null	null	99.2	99.9	null	null	null	26.88	20200831_Met_IDA_Pos_smk14_2	109.10136:7423 110.10471:1010 111.10807:4248		4841	3676	3481	3777	3756	4711	7423	3715	3615	3412	3310	4234	3642	3926	3400	4349	4063	3857
98	7.237	109.10162	w/o MS2:Unknown (carbon number 8); PlaSMA ID-31	[M+ACN+H]+	found in higher mz's MsMs_4007; adduct linked to 1043_[2M+K]+; found in higher mz's MsMs_5946; found in higher mz's MsMs_4676; found in higher mz's MsMs_1043	0.1	False	5.75	109.1026	C8H12	Unknown			530	True	True	False		False	False	null	null	99.5	100	null	null	null	19.02	20200831_Met_IDA_Pos_smk28_5	109.10162:6305 110.10497:629 111.10833:6256		4606	4053	5686	3621	3581	4198	3907	3578	5979	3705	4512	4180	3808	3537	6305	4364	4025	4044
99	12.565	109.10162	w/o MS2:Unknown (carbon number 8); PlaSMA ID-31	[M+NH4]+	ion correlated with 4607; ion correlated with 6659; ion correlated with 12687; ion correlated with 278; ion correlated with 1003; ion correlated with 1254; ion correlated with 3501; ion correlated with 4002; ion correlated with 1999; ion correlated with 9658; ion correlated with 1010; ion correlated with 10666; ion correlated with 10998; ion correlated with 276; ion correlated with 1251; ion corr…	0.2	False	5.75	109.1026	C8H12	Unknown			530	True	True	False		False	False	null	null	99.5	99.8	null	null	null	21.91	20200831_Met_IDA_Pos_smk0_3	109.10162:6364 110.10497:809 111.10833:19020		3064	2560	6364	2600	2340	3059	2767	2610	5319	2223	5196	2848	2488	2296	5282	3287	2497	2542
100	7.046	109.10171	w/o MS2:Unknown (carbon number 8); PlaSMA ID-31	[M+CH3OH+H]+	adduct linked to 689_[M+DMSO+H]+	0.15	True	5.75	109.1026	C8H12	Unknown			530	True	True	False		False	False	null	null	99.6	100	null	null	null	15.22	20200831_Met_IDA_Pos_smk28_5	109.10171:6152 110.10506:826 111.10842:6565	53.94344:10 55.05891:31 67.05157:31 67.0562:41 67.9999:20 68.7664:10 72.93898:82 77.0424:20 79.94211:51 81.06998:20 96.94107:10 109.10037:31	4783	3885	6121	3640	3619	4424	3917	3864	5546	3590	4386	4122	3893	3644	6152	4376	4092	3877
101	9.058	109.10172	w/o MS2:Unknown (carbon number 8); PlaSMA ID-31	[M+H]+	found in higher mz's MsMs_3506; adduct linked to 1377_[M+2ACN+H]+	0.05	False	5.75	109.1026	C8H12	Unknown			530	True	True	False		False	False	null	null	99.6	99.9	null	null	null	19.63	20200831_Met_IDA_Pos_smk0_1	109.10172:7056 110.10507:1081 111.10843:5765		7056	4378	3481	3698	3773	4715	4703	4560	3615	4055	4267	4287	4870	4483	3680	5896	4699	4256
102	1.263	109.10172	w/o MS2:Unknown (carbon number 8); PlaSMA ID-31	[M+H]+		0.2	True	5.75	109.1026	C8H12	Unknown			530	True	True	False		False	False	null	null	99.6	99.9	null	null	null	30.13	20200831_Met_IDA_Pos_smk14_2	109.10172:5170 110.10507:547 111.10843:6275	53.95049:10 59.02081:10 67.05492:41 69.06963:10 72.9389:92 77.04729:10 79.94333:20 109.07697:20	5230	4728	3223	4370	4241	4918	5170	4506	2942	4142	4222	4677	4536	4488	3004	4532	4726	4460
103	9.46	109.10248	w/o MS2:Unknown (carbon number 8); PlaSMA ID-31	[M+H]+	found in higher mz's MsMs_3507; adduct linked to 2401_[2M+Na]+	0.15	False	5.75	109.1026	C8H12	Unknown			530	True	True	False		False	False	null	null	100	99.9	null	null	null	27.03	20200831_Met_IDA_Pos_smk14_4	109.10248:7754 110.10583:915 111.10919:8467		4215	4014	6209	3209	3163	4145	3756	3580	7754	3486	3982	3746	3432	3064	6832	4204	3899	3941
104	0.597	109.10275	w/o MS2:Unknown (carbon number 8); PlaSMA ID-31	[M+H]+		0.2	False	5.75	109.1026	C8H12	Unknown			530	True	True	False		False	False	null	null	100	99.9	null	null	null	25.39	20200831_Met_IDA_Pos_smk56_2	109.10275:3857 110.1061:345 111.10946:5724		4483	3616	3185	3501	3150	4028	3908	3592	2954	3048	3662	3956	3602	3400	2814	4039	3857	3706
105	8.924	109.10326	w/o MS2:Unknown (carbon number 8); PlaSMA ID-31	[M+H]+	adduct linked to 1379_[M+2ACN+H]+	0.2	True	5.75	109.1026	C8H12	Unknown			530	True	True	False		False	False	null	null	99.8	99.9	null	null	null	26.98	20200831_Met_IDA_Pos_smk56_4	109.10326:7163 110.10661:795 111.10997:8755	65.04276:10 67.05726:41 73.04738:20 109.10329:20	4000	6692	3032	7124	6961	7254	3511	7484	2771	7247	3512	5450	7355	5085	3192	8573	7779	7809
106	12.375	109.10422	w/o MS2:Unknown (carbon number 8); PlaSMA ID-31	[M+NH4]+	found in higher mz's MsMs_1259; found in higher mz's MsMs_1420; found in higher mz's MsMs_3571; found in higher mz's MsMs_3012; found in higher mz's MsMs_1787; found in higher mz's MsMs_2093; adduct linked to 2569_[2M+ACN+Na]+	0.65	False	5.75	109.1026	C8H12	Unknown			530	True	True	False		False	False	null	null	98.7	99.8	null	null	null	22.21	20200831_Met_IDA_Pos_smk14_3	109.10422:6173 110.10757:809 111.11093:21455		5251	5750	2842	4989	5346	5664	5447	6173	2790	5660	3918	4916	5405	5066	2964	5096	4772	5595
107	11.897	109.10459	w/o MS2:Unknown (carbon number 8); PlaSMA ID-31	[M+H]+	similar chromatogram in higher mz_13518	0.1	False	5.75	109.1026	C8H12	Unknown			530	True	True	False		False	False	null	null	98	99.8	null	null	null	16.03	20200831_Met_IDA_Pos_smk14_5	109.10459:4958 110.10794:314 111.1113:5174		3715	4269	2805	4405	4265	4555	3556	3616	2730	4958	3214	4391	4562	4171	2666	4135	3888	4004
108	0.741	110.00831	Unknown	[M+Na]+	adduct linked to 287_[M+K]+; adduct linked to 632_[M+ACN+H]+; found in higher mz's MsMs_632; found in higher mz's MsMs_547; found in higher mz's MsMs_301	0.15	True	null	null	null	null	null	null	999	False	False	False		False	False	null	null	null	null	null	null	null	72.95	20200831_Met_IDA_Pos_smk0_3	110.00922:3368 111.01257:1509 112.01593:1687	55.93704:92 57.48713:31 68.99537:153 71.92866:31 72.93846:133 74.22489:10 77.99709:61 78.90305:10 81.93811:235 82.99509:51 89.50988:20 97.93629:31 109.94145:20	819	983	3368	958	1013	907	1008	948	5315	1003	785	972	915	989	10295	874	893	861
109	0.914	110.00936	Unknown	[M+Na]+	ion correlated with 2218; ion correlated with 1846; ion correlated with 3828; ion correlated with 4367; ion correlated with 5155; adduct linked to 282_[M+K]+	0.05	True	null	null	null	null	null	null	999	False	False	False		False	False	null	null	null	null	null	null	null	126.64	20200831_Met_IDA_Pos_smk28_1	110.00936:8640 111.01271:2492 112.01607:2538	55.93794:194 57.48912:51 60.02498:31 62.48501:41 68.99413:184 71.49014:51 71.93098:31 72.93841:225 73.93948:20 76.48313:31 76.4893:92 77.99957:112 78.50127:21 80.94248:21 81.93939:421 82.9951:102 84.99276:20 90.48967:41 90.98961:31 97.93082:51 109.94906:31	429	465	87	220	244	261	1921	501	83	490	8640	808	623	506	70	340	705	469
110	0.395	110.01134	Unknown	[M+H]+		0.15	False	null	null	null	null	null	null	999	False	False	False		False	False	null	null	null	null	null	null	null	27.87	20200831_Met_IDA_Pos_smk0_1	110.01134:2061 111.01469:4985 112.01805:773		2061	2026	563	2492	2796	1195	2025	2029	556	2307	1951	1873	1546	1990	587	1562	1093	1266
111	0.462	110.02032	Unknown	[M+CH3OH+H]+	adduct linked to 678_[M+ACN+H]+	0.55	True	null	null	null	null	null	null	999	False	False	False		False	False	null	null	null	null	null	null	null	29.24	20200831_Met_IDA_Pos_smk14_2	110.02032:3310 111.02367:3542 112.02703:1177	55.93833:461 57.48844:153 62.4854:112 66.49223:41 68.9957:783 69.93875:82 71.49054:92 71.929:82 72.93881:707 73.93867:41 76.48848:257 76.9853:31 77.99998:493 81.93853:1718 82.94025:31 82.9968:323 84.47759:41 87.00407:71 89.50769:102 90.48875:102 90.99003:71 97.00083:20 97.93265:163 98.51292:51 98.94187:123 99.94781:51 109.94357:184	1405	2168	368	1661	2582	1088	3310	2203	412	2365	1236	1957	1320	2314	384	1206	1462	1318
112	1.417	110.90929	Unknown	[M+H]+		0.05	False	null	null	null	null	null	null	999	False	False	False		False	False	null	null	null	null	null	null	null	35.57	20200831_Met_IDA_Pos_smk56_1	110.90929:1063 111.91264:0 112.916:79		789	704	69	883	768	837	646	652	94	747	901	663	845	775	91	1063	855	814
113	1.34	110.95164	Unknown	[M+H]+	ion correlated with 114	0.2	False	null	null	null	null	null	null	999	False	False	False		False	False	null	null	null	null	null	null	null	43.29	20200831_Met_IDA_Pos_smk14_1	110.95164:1439 111.95499:813 112.95835:958		1185	914	90	1096	1046	1439	974	950	94	1113	999	981	1234	882	80	1206	1104	1077
114	1.387	110.95203	Unknown	[M+H]+	ion correlated with 113	0.05	False	null	null	null	null	null	null	999	False	False	False		False	False	null	null	null	null	null	null	null	39.21	20200831_Met_IDA_Pos_smk0_4	110.95203:1092 111.95538:425 112.95874:829		1134	808	96	1092	939	1450	865	926	69	1113	999	981	1234	882	58	1227	1143	974
115	0.401	111.01718	Unknown	[M+NH4]+	ion correlated with 116; adduct linked to 0_[M+Li]+	0.45	True	null	null	null	null	null	null	999	False	False	False		False	False	null	null	null	null	null	null	null	41.77	20200831_Met_IDA_Pos_smk0_5	111.01718:5700 112.02053:4001 113.02389:837	54.50232:20 55.93753:41 56.96893:292 57.93778:901 58.93754:20 61.00899:174 65.96545:20 69.9956:277 72.94021:61 73.93643:31 74.9382:123 79.00013:357 80.99636:20 81.9374:92 82.9404:71 83.93657:143 83.99862:463 84.94649:214 85.94152:20 88.00851:92 90.50764:123 91.98872:61 97.95364:309 98.00113:51 98.94193:64 98.96157:859 99.5125:61	2148	4382	388	4221	5700	1398	4997	3267	363	3616	1536	3056	2304	3500	400	1550	2468	2178
116	0.44	111.02302	Unknown	[M+H]+	ion correlated with 115; adduct linked to 676_[M+2Na-H]+	0.2	False	null	null	null	null	null	null	999	False	False	False		False	False	null	null	null	null	null	null	null	25.04	20200831_Met_IDA_Pos_smk28_2	111.02302:3288 112.02637:1223 113.02973:965		2139	4411	424	3308	4355	1376	5015	3312	375	3561	1251	3288	2413	3541	393	1524	2644	2288
117	0.582	111.07892	Unknown	[M+H]+		0.05	False	null	null	null	null	null	null	999	False	False	False		False	False	null	null	null	null	null	null	null	16.68	20200831_Met_IDA_Pos_smk28_1	111.07892:1754 112.08227:0 113.08563:1089		1914	1497	1321	1313	1299	1796	1675	1486	1204	1371	1754	1468	1406	1387	1141	1641	1440	1460
118	0.891	111.08038	Unknown	[M+H]+		0.05	False	null	null	null	null	null	null	999	False	False	False		False	False	null	null	null	null	null	null	null	16.36	20200831_Met_IDA_Pos_smk28_1	111.08038:1478 112.08373:165 113.08709:1176		1040	973	884	690	730	1095	1075	849	1035	853	1478	707	638	723	761	983	936	776
119	1.297	111.08097	Unknown	[M+ACN+Na]+	adduct linked to 326_[M+IsoProp+Na+H]+	0.2	False	null	null	null	null	null	null	999	False	False	False		False	False	null	null	null	null	null	null	null	17.31	20200831_Met_IDA_Pos_smk14_1	111.08097:2223 112.08432:81 113.08768:1367		2221	1932	1330	1774	1975	2223	1914	1726	1280	1861	1926	2143	1784	2003	1329	1960	1881	1964
120	0.481	111.08376	Unknown	[M+H]+	adduct linked to 1265_[M+2K-H]+	0.1	False	null	null	null	null	null	null	999	False	False	False		False	False	null	null	null	null	null	null	null	13.42	20200831_Met_IDA_Pos_smk14_1	111.08376:1999 112.08711:215 113.09047:1229		1824	1705	1368	1402	1506	1999	1455	1440	1268	1405	1723	1698	1501	1570	1254	1824	1679	1409
121	12.545	111.11593	Unknown	[M+H]+	ion correlated with 1710; ion correlated with 2096	0.05	False	null	null	null	null	null	null	999	False	False	False		False	False	null	null	null	null	null	null	null	47.43	20200831_Met_IDA_Pos_smk28_1	111.11593:14732 112.11928:2427 113.12264:3843		8013	5912	12542	5747	6380	5576	6962	6089	15826	6219	14732	6028	5777	5857	9479	5985	5495	5674
122	8.833	111.11604	Unknown	[M+H]+		0.05	False	null	null	null	null	null	null	999	False	False	False		False	False	null	null	null	null	null	null	null	14.18	20200831_Met_IDA_Pos_smk28_1	111.11604:6958 112.11939:1264 113.12275:2431		5267	6634	6520	6582	6856	5252	6644	6410	6478	6126	6958	6399	5606	6992	6652	5149	5803	5472
123	1.559	111.11639	Unknown	[M+H]+		0.05	True	null	null	null	null	null	null	999	False	False	False		False	False	null	null	null	null	null	null	null	17.98	20200831_Met_IDA_Pos_smk14_5	111.11639:6458 112.11974:665 113.1231:2679	50.3708:10 55.0632:20 56.96586:102 57.93683:31 61.00911:123 65.969:10 69.0722:20 70.01695:51 75.00182:61 75.10081:10 79.00021:31 79.50385:10 83.93405:20 84.94785:20 88.99072:10 93.0731:20 98.9574:31	5875	5399	4891	6101	6296	5972	5986	5925	5208	6458	5623	6030	6247	6254	5415	5836	6116	6489
124	12.38	111.11671	Unknown	[M+H]+	ion correlated with 11001; ion correlated with 1420; found in higher mz's MsMs_3571; found in higher mz's MsMs_1524; adduct linked to 1420_[M+H]+; adduct linked to 357_[M+Na]+; found in higher mz's MsMs_11001	0.55	True	null	null	null	null	null	null	999	False	False	False		False	False	null	null	null	null	null	null	null	45.55	20200831_Met_IDA_Pos_smk14_3	111.11766:16327 112.12101:2629 113.12437:2226	54.00206:10 55.05531:20 57.93734:41 61.99657:10 69.07164:61 75.02448:20 77.0432:10 83.94127:20 95.05799:10 98.9597:41 111.07915:20	7284	16207	5045	17612	19590	15762	9268	16327	5826	18896	5727	15684	16213	15216	6158	13674	14519	17004
125	0.631	111.11776	Unknown	[M+H]+		0.35	False	null	null	null	null	null	null	999	False	False	False		False	False	null	null	null	null	null	null	null	22.4	20200831_Met_IDA_Pos_smk56_3	111.11776:6261 112.12111:640 113.12447:2437		5608	4939	5242	5827	5703	5898	5706	5456	5333	5923	5729	5442	5561	6006	5435	5460	5860	6261
126	12.428	111.11797	Unknown	[M+H]+	ion correlated with 1417; found in higher mz's MsMs_3574; adduct linked to 359_[M+Na]+	0.25	True	null	null	null	null	null	null	999	False	False	False		False	False	null	null	null	null	null	null	null	47.95	20200831_Met_IDA_Pos_smk0_2	111.11545:15786 112.1188:2427 113.12216:1822	51.02349:10 53.04353:20 55.06089:41 57.93663:31 68.04646:10 69.07094:31 71.05008:10 77.03878:20 83.99875:20 85.19517:10 91.05357:20 93.06509:10 98.96043:20 111.07999:20	15022	15786	5368	12697	13725	15762	17393	16327	5214	19309	5274	15735	16213	10372	5458	13768	8885	14844
127	13.619	111.11837	Unknown	[M+H]+		0.2	False	null	null	null	null	null	null	999	False	False	False		False	False	null	null	null	null	null	null	null	7.23	20200831_Met_IDA_Pos_smk56_5	111.11837:6820 112.12172:622 113.12508:2932		5708	5697	4979	5836	6699	5680	5903	5766	5735	7480	4630	6252	6017	6227	5590	5615	6623	6010
128	0.565	111.11872	Unknown	[M-C6H10O4+H]+	adduct linked to 3466_[M+Na]+	0.15	True	null	null	null	null	null	null	999	False	False	False		False	False	null	null	null	null	null	null	null	23.16	20200831_Met_IDA_Pos_smk0_5	111.11829:6052 112.12164:534 113.125:2774	55.07048:10 57.07345:10 57.93898:10 69.03493:10 69.04431:10 69.04783:10 81.07571:10 83.09015:10 84.94457:10 84.94717:10 91.05556:10 97.96161:10 98.96397:10 98.96819:10 111.08834:10	5762	4935	5357	5946	6052	5945	5781	5644	5372	6171	5769	5825	5605	6135	5310	5710	5933	6113
129	12.595	111.119	Unknown	[M+H]+	ion correlated with 10307; ion correlated with 1781; ion correlated with 5555; ion correlated with 1712; ion correlated with 2090; ion correlated with 1782; found in higher mz's MsMs_3576; found in higher mz's MsMs_2090; found in higher mz's MsMs_1525; adduct linked to 1423_[M+H]+; adduct linked to 354_[M+Na]+	0.15	True	null	null	null	null	null	null	999	False	False	False		False	False	null	null	null	null	null	null	null	38.12	20200831_Met_IDA_Pos_smk0_3	111.11794:15826 112.12129:1415 113.12465:1618	55.02206:20 57.93544:51 69.06958:20 77.03979:20 78.99873:20 83.99719:20 91.05461:20 96.05684:10 98.96007:71 111.08104:20	6040	5685	15826	5775	6114	5481	5835	5550	16318	6124	11460	5767	5619	5701	15663	5560	5339	5868
130	0.489	111.11974	Unknown	[M+H]+		0.05	False	null	null	null	null	null	null	999	False	False	False		False	False	null	null	null	null	null	null	null	19.29	20200831_Met_IDA_Pos_smk0_2	111.11974:5171 112.12309:504 113.12645:2099		5722	5171	5375	5974	6128	5392	5737	5686	5341	6151	5709	5252	5172	5838	5541	5737	5981	6122
131	1.869	111.96735	Unknown	[M+H]+		0.15	True	null	null	null	null	null	null	999	False	False	False		False	False	null	null	null	null	null	null	null	16.12	20200831_Met_IDA_Pos_smk14_3	111.96822:2667 112.97157:1596 113.97493:37319	59.93438:10 62.0098:5 70.01865:10 71.04949:36 80.0034:10 100.95689:10	2624	3059	669	2910	3153	2602	2854	2667	676	2838	2316	2491	2591	2872	681	2602	2598	2464
132	0.546	111.9681	Unknown	[M+H+Na]+	ion correlated with 498; found in higher mz's MsMs_780; adduct linked to 313_[M+ACN+H]+	0.25	True	null	null	null	null	null	null	999	False	False	False		False	False	null	null	null	null	null	null	null	156.76	20200831_Met_IDA_Pos_smk0_1	111.96884:9319 112.97219:3705 113.97555:125308	56.96843:20 59.93226:41 70.94267:41 71.04965:31 78.04342:20 79.99608:20 84.99433:31 99.9562:20 100.96018:20	9319	9532	795	11092	10284	10151	10531	9179	898	10680	9294	8272	8915	10138	813	9009	8527	9004
133	1.772	111.96814	Unknown	[M+H]+		0.2	True	null	null	null	null	null	null	999	False	False	False		False	False	null	null	null	null	null	null	null	41.65	20200831_Met_IDA_Pos_smk0_1	111.96745:2872 112.9708:1464 113.97416:42087	54.94029:10 56.96539:20 69.06834:10 70.94283:31 71.05458:31 112.03948:20	2872	3070	644	3120	3050	2969	3038	2605	662	2964	2874	2642	2596	2615	700	2822	2733	2624
134	0.474	111.96912	Unknown	[M-C6H10O5+H]+	adduct linked to 297_[M-C6H10O4+H]+	0.6	True	null	null	null	null	null	null	999	False	False	False		False	False	null	null	null	null	null	null	null	136.1	20200831_Met_IDA_Pos_smk0_2	111.96908:9796 112.97243:4755 113.97579:131181	57.93436:20 59.93256:61 70.94176:71 71.04993:31 79.99633:20 86.94627:20 99.95076:41 100.95613:41	9288	9796	855	10854	12299	9389	10531	10395	875	10204	10018	8215	9876	11936	902	10442	8793	9742
135	0.914	112.00569	Unknown	[M+2H]+	ion correlated with 1; ion correlated with 532; ion correlated with 1506; ion correlated with 1846; ion correlated with 2809; ion correlated with 2223; ion correlated with 10165; adduct linked to 300_[M+NH4]+	0.05	False	null	null	null	null	null	null	999	False	False	False		False	False	null	null	null	null	null	null	null	18.12	20200831_Met_IDA_Pos_smk28_1	112.00569:1391 113.00904:315 114.0124:48		75	71	6	38	75	18	422	113	0	139	1391	121	58	86	5	73	169	66
136	0.737	112.0061	Unknown	[M+H]+	ion correlated with 301; ion correlated with 1505; ion correlated with 2; adduct linked to 623_[M+K]+; adduct linked to 499_[M+ACN+Na]+	0.1	False	null	null	null	null	null	null	999	False	False	False		False	False	null	null	null	null	null	null	null	17.63	20200831_Met_IDA_Pos_smk28_5	112.0061:1987 113.00945:281 114.01281:111		146	215	791	263	208	88	330	283	1025	181	199	205	178	180	1987	213	209	121
137	1.111	112.89437	Unknown	[M+H]+		0.65	False	null	null	null	null	null	null	999	False	False	False		False	False	null	null	null	null	null	null	null	56.77	20200831_Met_IDA_Pos_smk28_4	112.89437:5206 113.89772:354 114.90108:2957		846	1067	19	728	861	4280	4563	4496	4	4786	4981	4238	5125	5206	33	4420	4021	3988
138	0.833	112.89471	Unknown	[M+H]+	ion correlated with 10991; ion correlated with 243; ion correlated with 5104; ion correlated with 7538; ion correlated with 9179; ion correlated with 14517; ion correlated with 14621; ion correlated with 8844; ion correlated with 10342; ion correlated with 10368; ion correlated with 11029; ion correlated with 11479; ion correlated with 11510; ion correlated with 13041; ion correlated with 14328; …	0.05	True	null	null	null	null	null	null	999	False	False	False		False	False	null	null	null	null	null	null	null	45.76	20200831_Met_IDA_Pos_smk28_5	112.89471:3254 113.89806:0 114.90142:3445	67.05614:10	18	64	507	8	19	89	34	130	2554	122	4	96	206	172	3254	86	4	116
139	0.452	112.95807	Unknown	[M+Li]+	adduct linked to 569_[M+ACN+H]+	0.85	True	null	null	null	null	null	null	999	False	False	False		False	False	null	null	null	null	null	null	null	46.54	20200831_Met_IDA_Pos_smk0_1	112.95483:3513 113.95818:148291 114.96154:11380	55.93591:31 57.07171:20 67.45257:10 70.50954:10 72.93615:71 78.48145:10 81.93577:31 93.73684:10 95.08437:20 102.95166:31	3513	4902	514	3644	4632	3342	3179	3824	514	3600	3488	3443	3430	4159	486	3540	3451	3465
140	0.743	112.97945	Unknown	[M+H]+	ion correlated with 910; adduct linked to 533_[M+CH3OH+H]+	0.1	False	null	null	null	null	null	null	999	False	False	False		False	False	null	null	null	null	null	null	null	25.45	20200831_Met_IDA_Pos_smk14_4	112.97945:3115 113.9828:7826 114.98616:1239		862	1390	1998	951	1221	950	1568	1054	3115	1236	791	1016	957	972	2438	654	1178	865
141	1.092	113.03441	w/o MS2:Uracil; CE10; ISAKRJDGNUQOIC-UHFFFAOYSA-N	[M+H]+	ion correlated with 2226; ion correlated with 5134; ion correlated with 5818; ion correlated with 2273; ion correlated with 2335; ion correlated with 10214; ion correlated with 665; ion correlated with 1262; adduct linked to 316_[M+H]+; similar chromatogram in higher mz_3954; adduct linked to 974_[M+Na]+	0.15	True	2.652	113.03455	C4H4N2O2	Pyrimidones	ISAKRJDGNUQOIC-UHFFFAOYSA-N	c1cnc(nc1O)O	530	True	True	False		False	False	null	null	77.7	100	null	null	null	20.96	20200831_Met_IDA_Pos_smk0_3	113.03522:2617 114.03857:222 115.04193:917	63.00038:10 70.06836:20 95.08689:31 96.08138:10 113.03709:61	184	158	2617	128	347	128	183	202	2342	162	353	485	511	273	3645	235	319	557
142	6.64	113.09614	Unknown	[M+H-H2O]+	ion correlated with 11961; ion correlated with 12096; ion correlated with 12144; ion correlated with 14224; ion correlated with 14283; ion correlated with 14284; ion correlated with 1680; ion correlated with 3648; adduct linked to 1733_[M+DMSO+H]+	0.1	False	null	null	null	null	null	null	999	False	False	False		False	False	null	null	null	null	null	null	null	8.64	20200831_Met_IDA_Pos_smk28_5	113.09614:2946 114.09949:1361 115.10285:3715		1234	1149	2346	1081	1199	1192	1248	1195	2608	1171	1207	1147	1124	1181	2946	1208	1189	1152
143	12.583	113.13335	Unknown	[M+H]+		0.05	False	null	null	null	null	null	null	999	False	False	False		False	False	null	null	null	null	null	null	null	5.27	20200831_Met_IDA_Pos_smk28_5	113.13335:2528 114.1367:404 115.14006:404		2013	1682	1679	1864	1873	1723	1610	1815	2779	2010	2707	1724	1853	2024	2528	1998	1602	1908
144	13.748	113.13342	Unknown	[M+H]+	ion correlated with 10754; ion correlated with 2463; ion correlated with 3497; ion correlated with 4073; ion correlated with 5564; ion correlated with 7002	0.05	False	null	null	null	null	null	null	999	False	False	False		False	False	null	null	null	null	null	null	null	6.31	20200831_Met_IDA_Pos_smk28_5	113.13342:2401 114.13677:142 115.14013:213		1362	878	2776	1033	1294	1205	1299	1087	2659	1255	2009	1071	1148	1325	2401	1029	945	1256
145	15.719	113.13372	Unknown	[M+H]+	found in higher mz's MsMs_8569	0.05	False	null	null	null	null	null	null	999	False	False	False		False	False	null	null	null	null	null	null	null	4.24	20200831_Met_IDA_Pos_smk28_5	113.13372:1157 114.13707:46 115.14043:46		912	887	978	1040	864	948	867	1038	754	1014	853	916	862	1100	1157	840	899	912
146	0.48	113.61901	Unknown	[M+H]+		0.1	False	null	null	null	null	null	null	999	False	False	False		False	False	null	null	null	null	null	null	null	34.1	20200831_Met_IDA_Pos_smk28_4	113.61901:1043 114.62236:183 115.62572:130		933	794	90	951	1007	766	977	933	88	983	895	873	796	1043	82	826	795	832
147	7.803	113.96297	Unknown	[M+H]+		0.05	True	null	null	null	null	null	null	999	False	False	False		False	False	null	null	null	null	null	null	null	12.99	20200831_Met_IDA_Pos_smk0_3	113.96297:8730 114.96632:472 115.96968:993	55.05537:61 72.9362:20 73.04829:71 73.06397:102 114.08805:31	11560	8849	8730	7902	8292	10240	8775	7476	8120	8320	10306	7801	7294	8675	8350	9788	8525	8077
148	0.101	113.9637	Unknown	[M+H]+	ion correlated with 6783	0.05	True	null	null	null	null	null	null	999	False	False	False		False	False	null	null	null	null	null	null	null	9.49	20200831_Met_IDA_Pos_smk14_4	113.9637:17676 114.96705:1052 115.97041:787	55.05822:71 55.93688:20 72.94221:61 72.95065:20 73.04949:51 73.06879:92 100.99441:10 114.09332:41	11	23	16120	24	15	14	16	13	17676	23	56	18	7	17	17446	10	9	10
149	0.709	113.96378	Unknown	[M+H]+		0.15	False	null	null	null	null	null	null	999	False	False	False		False	False	null	null	null	null	null	null	null	44.35	20200831_Met_IDA_Pos_smk14_4	113.96378:17428 114.96713:1456 115.97049:1616		89254	92328	14230	86887	91610	89357	93316	82355	17428	95213	103395	81449	85567	90962	15072	82270	79284	85047
150	1.17	113.96392	Unknown	[M+H]+		0.05	True	null	null	null	null	null	null	999	False	False	False		False	False	null	null	null	null	null	null	null	30.59	20200831_Met_IDA_Pos_smk14_4	113.96392:11875 114.96727:640 115.97063:385	53.05021:10 55.05511:51 72.9395:61 73.04919:61 73.06606:123 111.98466:10	7456	7443	11519	7450	8377	5741	7147	6138	11875	6538	9117	4474	4708	5354	12176	6308	5396	5080
151	6.52	113.96396	Unknown	[M+H]+		0.05	False	null	null	null	null	null	null	999	False	False	False		False	False	null	null	null	null	null	null	null	26.55	20200831_Met_IDA_Pos_smk28_1	113.96396:15172 114.96731:1129 115.97067:1101		15357	14717	10582	14936	15466	15398	14125	13048	11782	15375	15172	13760	14003	14655	12008	14606	14015	13920
152	1.733	113.96413	Unknown	[M+Li]+	ion correlated with 155; adduct linked to 83_[M+H]+	0.45	True	null	null	null	null	null	null	999	False	False	False		False	False	null	null	null	null	null	null	null	131.9	20200831_Met_IDA_Pos_smk0_2	113.96494:43626 114.96829:3134 115.97165:3701	55.05677:71 55.94068:31 60.37482:10 72.93307:31 72.93909:204 73.06928:112 114.09337:31	46061	43626	10924	43012	44670	44655	44463	39535	11131	43748	39562	40242	40797	41054	10980	43652	41130	40490
153	0.46	113.96461	Unknown	[M+H]+	ion correlated with 494; ion correlated with 493; adduct linked to 678_[M+ACN+H]+; found in higher mz's MsMs_2465; found in higher mz's MsMs_1547; found in higher mz's MsMs_1189; found in higher mz's MsMs_678; found in higher mz's MsMs_676; found in higher mz's MsMs_324; found in higher mz's MsMs_1685	0.85	True	null	null	null	null	null	null	999	False	False	False		False	False	null	null	null	null	null	null	null	472.95	20200831_Met_IDA_Pos_smk0_1	113.96471:151287 114.96806:11068 115.97142:22351	55.05739:51 55.93604:143 57.94057:31 59.93233:20 63.92655:31 72.93871:927 73.04839:51 74.9367:51 83.99455:31 89.92994:51 97.9564:20 112.95668:10 113.96807:41 114.09161:41	151287	146944	13489	154245	162395	141577	146649	142666	13985	163623	142920	130321	139175	158402	13915	141366	134365	144290
154	6.444	113.96461	Unknown	[M+H]+		0.3	False	null	null	null	null	null	null	999	False	False	False		False	False	null	null	null	null	null	null	null	13.21	20200831_Met_IDA_Pos_smk0_5	113.96461:16121 114.96796:935 115.97132:967		14947	14578	12046	15453	16121	15488	14372	13492	12404	16088	15043	13911	14003	15008	12338	14432	14123	14212
155	1.785	113.96481	Unknown	[M+H]+	ion correlated with 152	0.2	True	null	null	null	null	null	null	999	False	False	False		False	False	null	null	null	null	null	null	null	131.47	20200831_Met_IDA_Pos_smk0_5	113.96481:45810 114.96816:2745 115.97152:3279	55.05997:92 55.93651:20 63.9292:20 67.05275:10 72.939:235 73.04507:41 73.06437:102 114.06274:20	43220	42000	10667	43319	45810	44640	41399	39324	10995	43732	36610	39952	39987	41054	11187	43297	40622	40533
156	1.669	113.96484	Unknown	[M+2Na-H]+	adduct linked to 13_[M+CH3OH+H]+	0.15	True	null	null	null	null	null	null	999	False	False	False		False	False	null	null	null	null	null	null	null	138.09	20200831_Met_IDA_Pos_smk0_1	113.96484:46042 114.96819:2650 115.97155:4031	55.05945:51 57.0718:10 69.01078:10 72.93867:248 73.04595:61 73.06404:51 74.94278:20 85.94395:10 108.95916:10 114.0871:20	46042	42721	10959	41855	43102	42439	44455	38939	11368	42546	42390	38980	39892	40075	11001	41797	39445	40014
157	1.347	114.09292	w/o MS2:Unknown (carbon number 6); PlaSMA ID-45	[M+H]+		0.15	False	2.91	114.0929	C6H11NO	Unknown			530	True	True	False		False	False	null	null	100	100	null	null	null	17.16	20200831_Met_IDA_Pos_smk14_1	114.09292:1815 115.09627:1007 116.09963:863		1666	1472	777	1286	1380	1815	1613	1395	705	1336	1471	1338	1539	1400	750	1669	1527	1757
158	0.385	114.95219	Unknown	[M+H]+	ion correlated with 474; adduct linked to 3908_[2M+ACN+Na]+	0.05	False	null	null	null	null	null	null	999	False	False	False		False	False	null	null	null	null	null	null	null	134.18	20200831_Met_IDA_Pos_smk0_1	114.95219:10815 115.95554:89997 116.9589:52690		10815	10106	273	12462	9367	5300	5444	5743	286	6325	8710	5334	5854	5538	239	6775	4815	5355
159	0.922	115.03694	w/o MS2:5-Fluro-2-pyrimidone	[M+3H]+	adduct linked to 3074_[2M+ACN+H]+	0.15	True	null	115.03022	C4H3FN2O	Halopyrimidines	HPABFFGQPLJKBP-UHFFFAOYSA-N	FC1=CN=C(O)N=C1	530	True	True	False		False	False	null	null	84.4	null	null	null	null	31.54	20200831_Met_IDA_Pos_smk0_3	115.03605:3309 116.0394:2627 117.04276:164	53.04117:10 55.05848:51 57.07719:10 59.05742:31 69.07051:20 73.04948:20 74.06345:82 84.01244:10 97.10194:20	3496	3472	3309	2886	3364	2885	2045	3078	3640	3050	302	2547	2894	3014	3640	2845	2520	2234
160	11.938	115.07426	Unknown	[M+CH3OH+H]+	adduct linked to 508_[M+H-2H2O]+	0.1	False	null	null	null	null	null	null	999	False	False	False		False	False	null	null	null	null	null	null	null	12.07	20200831_Met_IDA_Pos_smk14_5	115.07426:1622 116.07761:445 117.08097:3119		559	1055	613	837	1181	1604	968	1510	630	1622	575	1330	1417	1477	544	1000	1238	1042
161	13.617	115.07594	Unknown	[M+CH3OH+H]+	ion correlated with 163; found in higher mz's MsMs_1830; adduct linked to 504_[M+H]+	0.15	False	null	null	null	null	null	null	999	False	False	False		False	False	null	null	null	null	null	null	null	20.24	20200831_Met_IDA_Pos_smk14_5	115.07594:2528 116.07929:368 117.08265:3872		953	1534	592	1790	1991	1780	2079	1700	778	2528	601	1746	2246	1560	653	1616	1718	1645
162	13.774	115.07597	Unknown	[M+K]+	ion correlated with 10754; ion correlated with 932; ion correlated with 1120; ion correlated with 1183; ion correlated with 3602; ion correlated with 11075; ion correlated with 6151; ion correlated with 487; ion correlated with 1384; ion correlated with 4931; ion correlated with 5092; ion correlated with 10379; ion correlated with 852; found in higher mz's MsMs_1833; adduct linked to 1384_[M+Na]+	0.05	False	null	null	null	null	null	null	999	False	False	False		False	False	null	null	null	null	null	null	null	11.94	20200831_Met_IDA_Pos_smk0_3	115.07597:1896 116.07932:819 117.08268:2917		760	585	1896	576	609	590	620	528	1756	716	1281	570	594	600	1766	516	678	436
163	13.643	115.07616	Unknown	[M+H]+	ion correlated with 161	0.1	False	null	null	null	null	null	null	999	False	False	False		False	False	null	null	null	null	null	null	null	15.14	20200831_Met_IDA_Pos_smk14_2	115.07616:2079 116.07951:876 117.08287:4857		1585	1534	667	1816	1991	1780	2079	1716	919	2528	640	1746	2246	1560	701	1613	1718	1645
164	12.364	115.07704	Unknown	[M+H]+	found in higher mz's MsMs_1493; adduct linked to 1089_[M+H-H2O]+; adduct linked to 1346_[M+2K-H]+	0.2	False	null	null	null	null	null	null	999	False	False	False		False	False	null	null	null	null	null	null	null	17	20200831_Met_IDA_Pos_smk14_3	115.07704:1771 116.08039:404 117.08375:4249		443	1259	663	1179	1762	1602	711	1771	634	1636	513	1549	1618	1724	712	1075	1747	1434
165	12.432	115.08192	Unknown	[M+H]+		0.05	False	null	null	null	null	null	null	999	False	False	False		False	False	null	null	null	null	null	null	null	13.8	20200831_Met_IDA_Pos_smk14_2	115.08192:1771 116.08527:1011 117.08863:3033		1096	1246	645	906	1308	1501	1771	1137	768	1535	509	1567	1666	979	647	951	748	1500
166	0.768	115.08588	Unknown	[M+H]+	ion correlated with 3975; ion correlated with 956; ion correlated with 1102; ion correlated with 4646; ion correlated with 8846; ion correlated with 9181; ion correlated with 10166; ion correlated with 11544; ion correlated with 2891; ion correlated with 7539; ion correlated with 9265; ion correlated with 13358; ion correlated with 14079; ion correlated with 14591; ion correlated with 9316; ion c…	0.1	False	null	null	null	null	null	null	999	False	False	False		False	False	null	null	null	null	null	null	null	16.41	20200831_Met_IDA_Pos_smk0_3	115.08588:2555 116.08923:7948 117.09259:1969		423	355	2555	352	358	411	387	341	1818	286	317	358	363	354	3147	313	388	299
167	1.277	115.11182	Unknown	[M+H]+		0.05	False	null	null	null	null	null	null	999	False	False	False		False	False	null	null	null	null	null	null	null	16.5	20200831_Met_IDA_Pos_smk56_3	115.11182:3504 116.11517:450 117.11853:655		3325	3692	2875	3349	3490	3462	3340	3074	3170	3685	3000	3364	3388	3380	3324	3431	3533	3504
168	1.56	115.95642	Unknown	[M+H]+		0.05	True	null	null	null	null	null	null	999	False	False	False		False	False	null	null	null	null	null	null	null	52.15	20200831_Met_IDA_Pos_smk56_3	115.95642:3432 116.95977:896 117.96313:1508	57.07301:133 68.05659:10 70.0661:133 75.02705:112 75.08205:20 80.97318:10 116.07228:31	3480	3762	470	3405	3993	3304	3580	3214	493	3991	2856	3475	3303	3162	554	3538	3480	3432
169	1.438	115.95689	Unknown	[M+H]+	found in higher mz's MsMs_363	0.1	False	null	null	null	null	null	null	999	False	False	False		False	False	null	null	null	null	null	null	null	70.35	20200831_Met_IDA_Pos_smk14_5	115.95689:4526 116.96024:664 117.9636:2004		3326	3690	505	3841	4143	3436	3945	3232	593	4526	3349	3762	3609	3671	536	3609	3602	3394
170	0.401	115.95916	Unknown	[M+H]+	adduct linked to 3258_[2M+ACN+H]+	0.85	True	null	null	null	null	null	null	999	False	False	False		False	False	null	null	null	null	null	null	null	298.51	20200831_Met_IDA_Pos_smk0_1	115.9603:39233 116.96365:50375 117.96701:39241	59.89739:10	39233	36322	535	49701	41684	28211	24887	25694	610	28678	34512	26127	28014	28909	618	31443	24292	27563
171	13.85	115.96346	Unknown	[M+H]+		0.05	True	null	null	null	null	null	null	999	False	False	False		False	False	null	null	null	null	null	null	null	35.69	20200831_Met_IDA_Pos_smk56_4	115.96346:6369 116.96681:3216 117.97017:2925	57.0704:41 57.9359:20 60.04884:20 75.02519:31 75.04597:61 86.07129:10	3583	3151	3252	6314	5437	3738	2848	4377	4857	4757	3751	3506	4647	4990	6093	3438	3376	5263
172	13.911	115.96405	Unknown	[M+H]+		0.1	True	null	null	null	null	null	null	999	False	False	False		False	False	null	null	null	null	null	null	null	43.18	20200831_Met_IDA_Pos_smk14_4	115.96405:5597 116.9674:2862 117.97076:2289	56.05941:10 57.07594:20 75.04384:31	3664	3400	3087	5900	5419	3781	2852	4377	5597	5248	3755	3542	4647	5561	6047	3975	3620	5468
173	0.737	115.96445	Unknown	[M+H]+	adduct linked to 3259_[2M+ACN+H]+	0.1	True	null	null	null	null	null	null	999	False	False	False		False	False	null	null	null	null	null	null	null	29.57	20200831_Met_IDA_Pos_smk28_5	115.96445:1957 116.9678:2181 117.97116:1776	51.98749:31 54.01802:31 56.05892:20 56.96784:102 57.07224:61 61.01447:10 63.02655:31 65.99407:10 68.02198:20 70.0664:92 72.0285:31 74.5381:31 75.02734:82 75.04323:61 84.01021:31 93.92834:20 116.06947:20	4688	4126	1284	4551	4632	5200	4155	4031	1601	4683	4993	4374	4723	4754	1957	4770	4271	4659
174	14.386	115.96468	Unknown	[M+H]+		0.35	True	null	null	null	null	null	null	999	False	False	False		False	False	null	null	null	null	null	null	null	20.24	20200831_Met_IDA_Pos_smk0_1	115.96333:2644 116.96668:1288 117.97004:952	57.07005:20 60.04633:20 75.02872:20	2644	2570	2596	4716	4478	2723	2706	3462	3987	3915	1977	2806	3505	4068	3523	2692	2562	4003
175	13.991	115.96471	Unknown	[M+H]+		0.05	True	null	null	null	null	null	null	999	False	False	False		False	False	null	null	null	null	null	null	null	22.61	20200831_Met_IDA_Pos_smk56_5	115.96471:6641 116.96806:3338 117.97142:3078	57.07365:71 57.93488:20 74.06177:20 75.02649:31 75.04482:82 88.08166:10 98.9591:20	3564	3146	3508	5979	5375	3560	2868	4215	5664	5261	4033	3227	4228	5576	5972	3843	3378	4751
176	14.472	115.9648	Unknown	[M+H]+	found in higher mz's MsMs_1239	0.1	True	null	null	null	null	null	null	999	False	False	False		False	False	null	null	null	null	null	null	null	26	20200831_Met_IDA_Pos_smk28_5	115.96334:4505 116.96669:2689 117.97005:2374	74.94077:20 84.97131:10	2630	2161	2573	4173	3915	2503	2480	3082	4164	3915	2424	2663	3230	3732	4505	2927	2562	3964
177	13.283	115.96529	Unknown	[M+H]+		0.05	True	null	null	null	null	null	null	999	False	False	False		False	False	null	null	null	null	null	null	null	41.14	20200831_Met_IDA_Pos_smk28_1	115.96529:4252 116.96864:2204 117.972:1721	57.07375:71 57.93498:20 74.93755:31 75.02429:51 75.04385:31 75.08173:31 88.08863:10	3011	2245	3035	4054	3658	2888	2475	2673	4727	4007	4252	2249	3420	3762	5386	3232	2539	3323
178	0.588	116.02828	w/o MS2:Maleamic acid	[M+CH3OH+H]+	ion correlated with 368; adduct linked to 268_[M+ACN+H]+	0.5	False	null	116.03422	C4H5NO3	Straight chain fatty acids	FSQQTNAZHBEJLS-UHFFFAOYSA-N	O=C(O)C=CC(=N)O	530	True	True	False		False	False	null	null	83.8	null	null	null	null	26.69	20200831_Met_IDA_Pos_smk14_2	116.02828:3394 117.03163:379 118.03499:1562		914	1750	842	1739	2574	762	3394	2835	664	2335	732	3282	2176	2182	765	610	2792	1852
179	13.637	116.05363	Unknown	[M+H]+	ion correlated with 8627; ion correlated with 8667	0.05	False	null	null	null	null	null	null	999	False	False	False		False	False	null	null	null	null	null	null	null	11.31	20200831_Met_IDA_Pos_smk14_3	116.05363:1269 117.05698:204 118.06034:510		274	147	283	252	276	903	1354	1269	272	1464	210	242	363	318	265	129	302	223
180	0.773	116.06954	w/o MS2:Proline	[M+H]+	ion correlated with 352; ion correlated with 560; ion correlated with 320; ion correlated with 1366; ion correlated with 4646; ion correlated with 5156; ion correlated with 9181; ion correlated with 10399; ion correlated with 14495; ion correlated with 14603; ion correlated with 3970; ion correlated with 480; ion correlated with 11957; ion correlated with 12794; ion correlated with 13349; ion cor…	0.1	False	null	116.07	C5H9NO2	Proline and derivatives	ONIBWKKTOPOVIA-BYPYZUCNSA-N	O=C(O)C1NCCC1	530	True	True	False		False	False	null	null	99.9	null	null	null	null	48.6	20200831_Met_IDA_Pos_smk28_5	116.06954:7966 117.07289:1373 118.07625:1094		531	448	7983	549	480	559	469	515	5634	474	448	358	601	463	7966	482	453	409
181	0.899	116.07048	Proline; LC-ESI-ITFT; MS2; CE 85.0 eV; [M+H]+	[M+H]+		0.15	True	null	116.0706	C5H9NO2	Proline and derivatives	ONIBWKKTOPOVIA-UHFFFAOYNA-N	OC(=O)C1CCCN1	430	True	True	True		False	False	null	null	90.8	null	80.6	87.7	100	133.61	20200831_Met_IDA_Pos_smk0_3	116.07048:24018 117.07383:3208 118.07719:25419	57.07287:61 64.00318:10 68.05412:61 69.85591:31 70.06714:3017 75.02689:71 75.04401:82 116.07209:282	9387	8046	24018	9272	8599	7023	5568	6337	17453	6581	3952	7836	9294	8298	21936	10071	9747	9966
182	1.103	116.07053	Proline; LC-ESI-ITFT; MS2; CE 85.0 eV; [M+H]+	[M+H]+	ion correlated with 906; found in higher mz's MsMs_1078; found in higher mz's MsMs_760	0.85	True	null	116.0706	C5H9NO2	Proline and derivatives	ONIBWKKTOPOVIA-UHFFFAOYNA-N	OC(=O)C1CCCN1	430	True	True	True		False	False	null	null	91.6	null	83.1	87.9	100	199.77	20200831_Met_IDA_Pos_smk0_1	116.07107:20316 117.07442:1089 118.07778:31086	57.07089:41 68.05321:41 70.06623:1891 75.02722:51 84.08391:10 116.07135:204	20316	20710	1844	20295	21012	15115	15775	15542	1387	15954	25300	20413	19509	20312	1781	24027	22220	23168
183	0.733	116.9868	Unknown	[M+NH4]+	adduct linked to 2426_[2M+ACN+H]+; adduct linked to 1192_[M+IsoProp+Na+H]+; similar chromatogram in higher mz_1360	0.15	False	null	null	null	null	null	null	999	False	False	False		False	False	null	null	null	null	null	null	null	13.93	20200831_Met_IDA_Pos_smk14_4	116.9868:1673 117.99015:697 118.99351:757		780	757	1031	717	920	766	827	694	1673	909	663	1046	795	730	1606	712	1059	688
184	7.575	117.08987	w/o MS2:1,2-Cyclohexanediol	[M-C6H10O4+H]+	adduct linked to 10642_[2M+NH4]+	0.5	True	null	117.091	C6H12O2	Cyclohexanols	PFURGBBHAOXLIO-UHFFFAOYNA-N	OC1CCCCC1O	530	True	True	False		False	False	null	null	99.4	null	null	null	null	10.68	20200831_Met_IDA_Pos_smk0_3	117.08987:7109 118.09322:2577 119.09658:1655	59.04991:31 61.0307:61 73.06284:10 76.02509:20 80.977:20 81.07224:41 89.04491:10 98.98232:20 102.0502:10	4996	4824	7109	4957	5113	5350	5220	5331	6548	4702	4888	4726	5660	4794	6012	4731	4796	5931
185	14.282	117.09025	w/o MS2:1,2-Cyclohexanediol	[M+H]+		0.05	True	null	117.091	C6H12O2	Cyclohexanols	PFURGBBHAOXLIO-UHFFFAOYNA-N	OC1CCCCC1O	530	True	True	False		False	False	null	null	99.7	null	null	null	null	5.28	20200831_Met_IDA_Pos_smk28_2	117.09025:3315 118.0936:933 119.09696:734	59.0515:20 59.93184:10 61.92947:20 72.04795:20 98.98442:20	2066	2464	1910	2259	3341	2830	2620	2804	1703	2936	1389	3315	2696	2745	1526	2905	3361	3293
186	14.367	117.09027	w/o MS2:1,2-Cyclohexanediol	[M+H]+		0.1	True	null	117.091	C6H12O2	Cyclohexanols	PFURGBBHAOXLIO-UHFFFAOYNA-N	OC1CCCCC1O	530	True	True	False		False	False	null	null	99.7	null	null	null	null	5.57	20200831_Met_IDA_Pos_smk56_5	117.09027:3343 118.09362:1279 119.09698:1184	74.0202:10 100.08048:10	3167	2789	3091	2270	3664	3201	3082	3220	3067	3477	1954	3353	3020	3347	2055	2905	3509	3899
187	1.415	117.09031	w/o MS2:1,2-Cyclohexanediol	[M+H]+		0.05	False	null	117.091	C6H12O2	Cyclohexanols	PFURGBBHAOXLIO-UHFFFAOYNA-N	OC1CCCCC1O	530	True	True	False		False	False	null	null	99.8	null	null	null	null	11.82	20200831_Met_IDA_Pos_smk56_4	117.09031:2828 118.09366:3127 119.09702:1507		3115	2368	2216	2774	2582	2992	2760	3114	1890	2583	2472	2554	3292	2553	2013	2674	2539	3491
188	12.191	117.09084	w/o MS2:1,2-Cyclohexanediol	[M+H]+	adduct linked to 1114_[M+IsoProp+H]+; found in higher mz's MsMs_3784; found in higher mz's MsMs_3189	0.05	False	null	117.091	C6H12O2	Cyclohexanols	PFURGBBHAOXLIO-UHFFFAOYNA-N	OC1CCCCC1O	530	True	True	False		False	False	null	null	100	null	null	null	null	12.46	20200831_Met_IDA_Pos_smk56_3	117.09084:6304 118.09419:2729 119.09755:1159		3901	3144	3672	2512	3438	3732	3788	4100	3550	3975	3436	3287	3950	3459	3193	3638	2827	6304
189	14.413	117.09089	w/o MS2:1,2-Cyclohexanediol	[M+H]+		0.05	True	null	117.091	C6H12O2	Cyclohexanols	PFURGBBHAOXLIO-UHFFFAOYNA-N	OC1CCCCC1O	530	True	True	False		False	False	null	null	100	null	null	null	null	6.67	20200831_Met_IDA_Pos_smk14_4	117.09089:3076 118.09424:960 119.0976:528	57.94165:20 59.06173:20 61.04051:10 62.96455:20	3173	2789	3349	2360	3715	3282	2837	3321	3076	3477	2479	3442	3218	3347	2150	2991	3356	3625
190	0.56	117.09122	w/o MS2:1,2-Cyclohexanediol	[M+Li]+	adduct linked to 1973_[2M+H]+; found in higher mz's MsMs_1973	0.5	True	null	117.091	C6H12O2	Cyclohexanols	PFURGBBHAOXLIO-UHFFFAOYNA-N	OC1CCCCC1O	530	True	True	False		False	False	null	null	100	null	null	null	null	9.81	20200831_Met_IDA_Pos_smk14_3	117.09122:2984 118.09457:1654 119.09793:997	55.11076:10 57.05265:10 59.052:20 61.03177:10 62.17232:10 62.47639:10 62.51877:10 75.02731:10 80.97739:10 89.06147:10 98.98875:10 115.05737:10	2248	2079	2498	2344	2617	2790	2431	2984	2139	2372	2512	2466	2451	2347	2005	2382	2400	2786
191	0.505	117.09286	w/o MS2:1,2-Cyclohexanediol	[M+H]+		0.25	True	null	117.091	C6H12O2	Cyclohexanols	PFURGBBHAOXLIO-UHFFFAOYNA-N	OC1CCCCC1O	530	True	True	False		False	False	null	null	97.8	null	null	null	null	9.14	20200831_Met_IDA_Pos_smk0_1	117.09312:2370 118.09647:1365 119.09983:1395	59.06176:20	2370	2051	2575	2291	2657	2818	2159	3018	2064	2390	2530	2500	2542	2240	2126	2446	2450	2818
192	0.401	117.95484	Unknown	[2M+H]+	found in higher mz's MsMs_1264; adduct linked to 4_[M+ACN+H]+	0.85	True	null	null	null	null	null	null	999	False	False	False		False	False	null	null	null	null	null	null	null	118.38	20200831_Met_IDA_Pos_smk0_2	117.95598:16437 118.95933:21241 119.96269:8204	58.06857:61 59.07705:31 72.93517:194 118.08313:61	15914	16437	286	19877	16665	13322	10310	10932	311	13007	14698	11003	11294	12173	306	12986	10835	11333
193	0.379	118.08118	w/o MS2:betaine	[M+H-H2O]+	adduct linked to 1918_[M+IsoProp+Na+H]+	0.2	False	2.07	118.08	C5H11NO2	Alpha amino acids	KWIUHFFTVRNATP-UHFFFAOYSA-N	O=C([O-])C[N+](C)(C)C	530	True	True	False		False	False	null	null	99.3	100	null	null	null	24.25	20200831_Met_IDA_Pos_smk28_1	118.08118:5517 119.08453:1268 120.08789:549		2216	1806	1239	2243	2349	2023	2432	2127	1299	1941	5517	1854	2024	1950	1308	1895	2060	1837
194	1.097	118.08619	L-Valine; CE10; KZSNJWFQEVHDMF-BYPYZUCNSA-N	[M+H]+		0.7	True	7.207	118.08626	C5H11NO2	Valine and derivatives	KZSNJWFQEVHDMF-BYPYZUCNSA-N	CC(C)[C@@H](C(=O)O)N	430	True	True	True		False	False	null	null	84.3	99.8	72	81.3	80	213.32	20200831_Met_IDA_Pos_smk0_5	118.08611:29926 119.08946:1646 120.09282:16547	55.05693:607 56.05064:51 57.06069:184 58.06794:292 59.07532:133 70.06659:10 72.08258:1129 118.0832:296	31312	30081	14077	30939	29926	22801	24363	22378	20064	22689	32748	23683	25172	24758	20598	29326	29067	29861
195	1.022	118.08708	Valine; LC-ESI-QTOF; MS2; CE	[M+H]+	adduct linked to 468_[M+Na]+; found in higher mz's MsMs_3525	0.2	True	null	118.08626	C5H11NO2	Valine and derivatives	KZSNJWFQEVHDMF-UHFFFAOYNA-N	CC(C)C(N)C(O)=O	430	True	True	True		False	False	null	null	89.9	null	79	86.4	100	264.9	20200831_Met_IDA_Pos_smk0_3	118.08708:59246 119.09043:9919 120.09379:1306	53.04135:153 54.89443:31 55.05761:3151 56.05133:293 57.06032:663 58.06757:133 59.05218:153 59.07495:31 70.06976:10 71.86796:61 72.0834:4779 72.93877:31 73.03038:31 100.04076:31 118.08744:194	26434	27180	59246	26558	30163	19576	19796	19678	50814	22945	5782	22173	20146	22932	55077	27492	29285	26802
196	1.145	118.08716	Valine; LC-ESI-ITFT; MS2; CE 50.0 eV; [M+H]+	[M+H]+	similar chromatogram in higher mz_14185; found in higher mz's MsMs_2589	0.1	True	null	118.08626	C5H11NO2	Valine and derivatives	KZSNJWFQEVHDMF-UHFFFAOYNA-N	CC(C)C(N)C(O)=O	430	True	True	True		False	False	null	null	81.8	null	53.9	88	100	237.28	20200831_Met_IDA_Pos_smk28_1	118.08716:41729 119.09051:3839 120.09387:23968	53.0431:51 55.05312:45 55.05836:793 56.0542:82 57.06215:174 58.06834:832 59.07682:239 70.06713:31 71.86292:32 72.08315:1706 72.94334:31 91.05701:41 117.73193:31 118.06742:42 118.08735:788	29597	30040	3752	30950	28328	22801	24175	22378	3841	21576	41729	24044	25172	24082	4268	28100	26542	30302
197	0.533	119.02744	w/o MS2:Succinic acid	[M+H]+	ion correlated with 199	0.25	False	null	119.03388	C4H6O4	Dicarboxylic acids and derivatives	KDYFGRWQOYBRFD-UHFFFAOYSA-N	O=C(O)CCC(=O)O	530	True	True	False		False	False	null	null	81.2	null	null	null	null	14.25	20200831_Met_IDA_Pos_smk28_1	119.02744:1477 120.03079:3658 121.03415:1701		1258	1102	371	1026	1040	1498	993	1026	338	893	1477	1061	1210	1011	334	1148	1199	1262
198	0.478	119.02821	w/o MS2:Succinic acid	[M+H]+		0.05	False	null	119.03388	C4H6O4	Dicarboxylic acids and derivatives	KDYFGRWQOYBRFD-UHFFFAOYSA-N	O=C(O)CCC(=O)O	530	True	True	False		False	False	null	null	85.1	null	null	null	null	14.65	20200831_Met_IDA_Pos_smk0_4	119.02821:1061 120.03156:4872 121.03492:1818		1101	930	353	1061	1051	1300	794	1016	353	775	1376	860	1210	879	334	1069	1078	1037
199	0.587	119.02934	w/o MS2:Succinic acid	[M+H]+	ion correlated with 197; adduct linked to 268_[M+ACN+H]+	0.3	False	null	119.03388	C4H6O4	Dicarboxylic acids and derivatives	KDYFGRWQOYBRFD-UHFFFAOYSA-N	O=C(O)CCC(=O)O	530	True	True	False		False	False	null	null	90.2	null	null	null	null	14.46	20200831_Met_IDA_Pos_smk14_1	119.02934:1488 120.03269:4181 121.03605:2036		1267	1102	362	1052	982	1488	1089	1005	345	905	1369	1076	1227	1046	331	1409	1169	1265
200	1.108	119.04785	w/o MS2:Unknown (carbon number 8); PlaSMA ID-53	[M+H]+	ion correlated with 974; ion correlated with 1072; ion correlated with 3798; ion correlated with 5134; ion correlated with 7; ion correlated with 3802; ion correlated with 8147; ion correlated with 10214; ion correlated with 1676; found in higher mz's MsMs_875; found in higher mz's MsMs_1186; adduct linked to 421_[M+NH4]+; adduct linked to 1548_[M+2ACN+H]+; adduct linked to 2335_[2M+H]+; adduct l…	0.15	False	1.82	119.0503	C8H6O	Unknown			530	True	True	False		False	False	null	null	97	100	null	null	null	13.94	20200831_Met_IDA_Pos_smk28_5	119.04785:1679 120.0512:782 121.05456:3493		109	56	1320	149	151	71	51	100	1348	214	156	92	100	24	1679	160	38	153
201	12.601	119.08456	w/o MS2:beta-N-Methylaminoalanine	[M+H]+	ion correlated with 896; ion correlated with 940; ion correlated with 5028; ion correlated with 9677; ion correlated with 3536; ion correlated with 354; ion correlated with 820; ion correlated with 1448; ion correlated with 855; ion correlated with 11102; found in higher mz's MsMs_3576; found in higher mz's MsMs_3018; found in higher mz's MsMs_2560; found in higher mz's MsMs_1782; found in higher…	0.1	False	null	119.0815	C4H10N2O2	Alpha amino acids	UJVHVMNGOZXSOZ-UHFFFAOYNA-N	O=C(O)C(N)CNC	530	True	True	False		False	False	null	null	95.5	null	null	null	null	12.9	20200831_Met_IDA_Pos_smk0_3	119.08456:1925 120.08791:0 121.09127:3439		863	575	1925	638	713	801	646	544	1455	495	1257	619	617	687	1633	671	657	705
202	7.669	119.08478	w/o MS2:beta-N-Methylaminoalanine	[M+H]+	found in higher mz's MsMs_8077; found in higher mz's MsMs_9116; found in higher mz's MsMs_8482	0.15	False	null	119.0815	C4H10N2O2	Alpha amino acids	UJVHVMNGOZXSOZ-UHFFFAOYNA-N	O=C(O)C(N)CNC	530	True	True	False		False	False	null	null	94.8	null	null	null	null	21.67	20200831_Met_IDA_Pos_smk56_5	119.08478:3309 120.08813:461 121.09149:1576		2105	2599	931	2230	2064	2305	999	2465	1076	2378	783	2024	2062	2070	1038	2424	2800	2518
203	7.308	119.0849	w/o MS2:beta-N-Methylaminoalanine	[M-C6H10O4+H]+	adduct linked to 5119_[M+IsoProp+H]+; found in higher mz's MsMs_5119; found in higher mz's MsMs_1139	0.95	True	null	119.0815	C4H10N2O2	Alpha amino acids	UJVHVMNGOZXSOZ-UHFFFAOYNA-N	O=C(O)C(N)CNC	530	True	True	False		False	False	null	null	94.4	null	null	null	null	23.24	20200831_Met_IDA_Pos_smk28_5	119.0849:3741 120.08825:627 121.09161:1904	55.05703:20 57.07357:31 59.05156:184 63.04698:10 71.95217:20 89.02682:10 91.05228:92 118.90335:20	2436	2613	3280	3074	2754	3215	2177	2769	3407	2789	2893	2545	2550	2357	3741	3061	2961	2760
204	8.404	119.08542	w/o MS2:beta-N-Methylaminoalanine	[M+H-2H2O]+	ion correlated with 8945; ion correlated with 4898; found in higher mz's MsMs_8076; found in higher mz's MsMs_8479; found in higher mz's MsMs_9111; adduct linked to 5309_[2M+Na]+	0.15	True	null	119.0815	C4H10N2O2	Alpha amino acids	UJVHVMNGOZXSOZ-UHFFFAOYNA-N	O=C(O)C(N)CNC	530	True	True	False		False	False	null	null	92.6	null	null	null	null	33	20200831_Met_IDA_Pos_smk14_4	119.08542:4451 120.08877:1098 121.09213:1100	57.07165:31 59.05069:373 91.0539:41	882	1044	4017	933	1313	1077	1053	868	4451	862	1359	849	777	963	3533	993	943	921
205	7.895	119.08618	w/o MS2:beta-N-Methylaminoalanine	[M+H]+	found in higher mz's MsMs_8072; found in higher mz's MsMs_9117; found in higher mz's MsMs_8484	0.05	False	null	119.0815	C4H10N2O2	Alpha amino acids	UJVHVMNGOZXSOZ-UHFFFAOYNA-N	O=C(O)C(N)CNC	530	True	True	False		False	False	null	null	89.6	null	null	null	null	34.3	20200831_Met_IDA_Pos_smk14_2	119.08618:3627 120.08953:367 121.09289:1984		1575	1220	982	1247	1195	1323	3627	1416	780	1311	1220	1407	1487	1171	848	1220	1255	1361
206	12.405	119.08632	w/o MS2:beta-N-Methylaminoalanine	[M+H]+	adduct linked to 637_[M+H]+; adduct linked to 1151_[M+IsoProp+H]+; found in higher mz's MsMs_3571; found in higher mz's MsMs_3012; found in higher mz's MsMs_2564; found in higher mz's MsMs_2093; found in higher mz's MsMs_1787; found in higher mz's MsMs_1493	0.1	False	null	119.0815	C4H10N2O2	Alpha amino acids	UJVHVMNGOZXSOZ-UHFFFAOYNA-N	O=C(O)C(N)CNC	530	True	True	False		False	False	null	null	89.1	null	null	null	null	21.31	20200831_Met_IDA_Pos_smk14_5	119.08632:2543 120.08967:202 121.09303:4248		1560	1800	1072	1576	1617	1443	1601	1472	738	2543	891	1395	1342	1230	730	1387	1477	1624
207	8.231	119.08719	w/o MS2:beta-N-Methylaminoalanine	[M+H-2H2O]+	ion correlated with 11286; ion correlated with 11516; ion correlated with 6424; ion correlated with 8478; ion correlated with 9110; ion correlated with 12202; ion correlated with 9399; found in higher mz's MsMs_8073; found in higher mz's MsMs_8478; found in higher mz's MsMs_9110; found in higher mz's MsMs_6424; adduct linked to 5307_[2M+Na]+	0.05	False	null	119.0815	C4H10N2O2	Alpha amino acids	UJVHVMNGOZXSOZ-UHFFFAOYNA-N	O=C(O)C(N)CNC	530	True	True	False		False	False	null	null	85.1	null	null	null	null	33.28	20200831_Met_IDA_Pos_smk28_1	119.08719:3988 120.09054:825 121.0939:1512		1095	1034	1075	933	872	1061	1404	997	1191	985	3988	954	1068	954	1116	1069	936	888
208	11.843	119.08771	w/o MS2:beta-N-Methylaminoalanine	[M+H]+	found in higher mz's MsMs_1085; found in higher mz's MsMs_7011	0.05	False	null	119.0815	C4H10N2O2	Alpha amino acids	UJVHVMNGOZXSOZ-UHFFFAOYNA-N	O=C(O)C(N)CNC	530	True	True	False		False	False	null	null	82.5	null	null	null	null	13.06	20200831_Met_IDA_Pos_smk0_5	119.08771:1718 120.09106:348 121.09442:2086		778	1830	741	1434	1718	1399	688	1194	803	1506	741	1690	1178	1346	818	1163	1506	1274
209	0.443	119.95147	Unknown	[M+H]+	ion correlated with 210	0.4	True	null	null	null	null	null	null	999	False	False	False		False	False	null	null	null	null	null	null	null	74.77	20200831_Met_IDA_Pos_smk56_4	119.95326:3162 120.95661:1154 121.95997:3407	60.04761:21 60.98928:586 72.93431:31 78.99774:82 99.01643:10 102.01499:122	3395	3370	237	3826	4266	2654	3095	2963	243	3275	3346	3045	3205	3095	251	2720	3602	3150
210	0.415	119.95364	Unknown	[M+H-H2O]+	ion correlated with 209; adduct linked to 800_[M+H]+; adduct linked to 1572_[M+IsoProp+Na+H]+; adduct linked to 2935_[2M+Na]+	0.4	False	null	null	null	null	null	null	999	False	False	False		False	False	null	null	null	null	null	null	null	79.74	20200831_Met_IDA_Pos_smk0_4	119.95364:4409 120.95699:3658 121.96035:5943		3626	3550	256	4409	4247	2915	3095	3108	248	3420	3350	3298	3300	3403	246	2991	3670	3280
211	1.774	120.02354	w/o MS2:Bovinocidin (3-Nitropropionic Acid)	[M+H]+		0.05	True	null	120.02914	C3H5NO4	C-nitro compounds	WBLZUCOIBUDNBV-UHFFFAOYSA-N	O=C(O)CCN(=O)=O	530	True	True	False		False	False	null	null	85.5	null	null	null	null	29.46	20200831_Met_IDA_Pos_smk14_3	120.02354:3029 121.02689:1304 122.03025:2125	60.98859:622 78.9958:41 102.01289:123	2740	3153	1485	3514	3383	2844	3548	3029	1333	3204	2226	3006	2584	3044	1312	2656	2931	2942
212	1.685	120.02383	w/o MS2:Bovinocidin (3-Nitropropionic Acid)	[M+H]+	adduct linked to 13_[M+CH3OH+H]+	0.1	False	null	120.02914	C3H5NO4	C-nitro compounds	WBLZUCOIBUDNBV-UHFFFAOYSA-N	O=C(O)CCN(=O)=O	530	True	True	False		False	False	null	null	86.9	null	null	null	null	30.18	20200831_Met_IDA_Pos_smk14_2	120.02383:3810 121.02718:1497 122.03054:3541		2665	3466	1497	3584	3547	3076	3810	2681	1457	3462	2402	3172	2588	3044	1254	2971	2730	2942
213	0.572	120.0241	w/o MS2:Bovinocidin (3-Nitropropionic Acid)	[M+ACN+H]+	adduct linked to 709_[2M+H]+	0.7	True	null	120.02914	C3H5NO4	C-nitro compounds	WBLZUCOIBUDNBV-UHFFFAOYSA-N	O=C(O)CCN(=O)=O	530	True	True	False		False	False	null	null	88.1	null	null	null	null	39.16	20200831_Met_IDA_Pos_smk14_2	120.0241:5347 121.02745:1467 122.03081:3488	57.93759:31 60.80621:31 60.99007:760 72.93403:31 78.99749:92 81.936:10 98.9601:41 102.01482:163 113.96339:31 116.96501:10	3624	4768	1470	4816	4507	3764	5347	3851	1500	4513	3720	4346	3575	4478	1469	3609	3628	3911
214	0.876	120.06546	w/o MS2:L-Threonine; CE0; AYFVYJQAPQTCCC-GBXIJSLDSA-N	[M+H]+	adduct linked to 1498_[M+K]+; adduct linked to 497_[M+Na]+; adduct linked to 863_[M+2Na-H]+	0.15	False	8.348	120.06552	C4H9NO3	L-alpha-amino acids	AYFVYJQAPQTCCC-GBXIJSLDSA-N	C[C@H]([C@@H](C(=O)O)N)O	530	True	True	False		False	False	null	null	100	99.7	null	null	null	29.99	20200831_Met_IDA_Pos_smk0_3	120.06546:5878 121.06881:2789 122.07217:798		2537	1914	5878	1850	1918	1453	1640	1297	3620	1409	173	1039	1900	1458	3834	1927	1094	1580
215	1.636	120.08086	w/o MS2:Indoline	[M+H]+	ion correlated with 903	0.1	True	null	120.08077	C8H9N	Indolines	LPAGFVYQRIESJQ-UHFFFAOYSA-N	C1=CC=C2C(=C1)CCN2	530	True	True	False		False	False	null	null	61.4	null	null	null	null	17.42	20200831_Met_IDA_Pos_smk0_3	120.08086:8272 121.08421:1345 122.08757:465	50.01941:3 51.02521:15 53.00417:3 53.04219:9 56.05747:3 56.96532:3 58.07597:4 59.05415:7 60.0558:11 60.98873:229 65.04015:10 72.93737:3 74.06223:4 77.04076:60 78.99594:21 83.93356:3 88.99156:6 91.05431:27 93.05766:3 93.07127:8 102.01447:74 102.04297:4 103.05305:79 115.95822:2 118.06731:9 119.07047:4 120.02223:6 120.05315:4 120.07943:82	265	250	8272	232	340	270	239	231	6047	218	288	285	342	234	8104	323	323	347
216	2.212	120.08098	w/o MS2:Indoline	[M+NH4]+	ion correlated with 907; found in higher mz's MsMs_907; adduct linked to 29_[M+H]+	0.15	False	null	120.08077	C8H9N	Indolines	LPAGFVYQRIESJQ-UHFFFAOYSA-N	C1=CC=C2C(=C1)CCN2	530	True	True	False		False	False	null	null	100	null	null	null	null	162.9	20200831_Met_IDA_Pos_smk0_3	120.08098:28260 121.08433:3618 122.08769:604		103	109	28260	122	121	102	110	96	17972	102	113	98	114	103	23976	125	121	116
217	1.263	120.08147	w/o MS2:Indoline	[M+H]+	found in higher mz's MsMs_905	0.15	True	null	120.08077	C8H9N	Indolines	LPAGFVYQRIESJQ-UHFFFAOYSA-N	C1=CC=C2C(=C1)CCN2	530	True	True	False		False	False	null	null	99.8	null	null	null	null	40.57	20200831_Met_IDA_Pos_smk28_5	120.08147:6057 121.08482:981 122.08818:454	50.01895:10 59.05252:20 60.98817:237 65.03955:10 74.05913:20 77.0413:51 91.05618:31 99.55482:10 102.00928:51 103.05356:61 120.08453:71	2292	2087	6013	1626	2094	1197	2264	2243	5760	2514	11202	2621	2928	2408	6057	2094	3459	3508
218	1.121	120.08172	w/o MS2:Indoline	[M+H]+	found in higher mz's MsMs_906	0.8	True	null	120.08077	C8H9N	Indolines	LPAGFVYQRIESJQ-UHFFFAOYSA-N	C1=CC=C2C(=C1)CCN2	530	True	True	False		False	False	null	null	60.4	null	null	null	null	123.1	20200831_Met_IDA_Pos_smk56_4	120.08172:15818 121.08507:2290 122.08843:833	51.02482:20 55.02036:10 56.0507:123 57.03731:41 60.98716:20 65.04761:20 74.06287:92 75.97889:10 77.03893:123 82.12034:10 89.04811:10 91.0536:61 98.00554:10 102.05501:41 103.05369:112 120.08005:194	15006	13485	732	13022	13286	11368	11825	10992	789	10958	18124	11041	11779	11023	562	15292	14784	14078
219	1.198	120.08237	w/o MS2:Indoline	[M-C6H10O4+H]+	similar chromatogram in higher mz_341; found in higher mz's MsMs_904; similar chromatogram in higher mz_3953; adduct linked to 3268_[M+Li]+; adduct linked to 4511_[M+2Na-H]+; adduct linked to 10408_[2M+H]+; similar chromatogram in higher mz_10498	0.05	True	null	120.08077	C8H9N	Indolines	LPAGFVYQRIESJQ-UHFFFAOYSA-N	C1=CC=C2C(=C1)CCN2	530	True	True	False		False	False	null	null	62.5	null	null	null	null	268.45	20200831_Met_IDA_Pos_smk28_1	120.08237:27942 121.08572:3529 122.08908:782	51.02822:71 51.94132:10 56.0543:51 60.04598:41 60.99096:123 65.03791:20 74.06594:31 77.0396:330 88.99569:10 91.05714:92 93.07278:71 102.01609:51 102.04317:31 103.05325:414 107.63312:10 118.06145:31 120.08125:319	7070	8577	4088	7654	9153	5908	8104	6432	5760	6156	27942	6967	7398	6432	4861	6775	11705	9009
220	0.914	120.98079	Unknown	[M+H-H2O]+	ion correlated with 528; ion correlated with 1846; ion correlated with 4367; ion correlated with 6240; adduct linked to 1846_[M+2K-H]+; adduct linked to 532_[M+Li]+	0.05	True	null	null	null	null	null	null	999	False	False	False		False	False	null	null	null	null	null	null	null	14.23	20200831_Met_IDA_Pos_smk28_1	120.98079:2871 121.98414:480 122.9875:765	53.04393:10 56.96714:31 61.06447:20 71.9572:51 75.04256:10 77.04172:51 84.9601:305 89.0592:10 105.07346:10 121.02572:20	362	667	119	557	497	712	778	506	145	589	2871	603	319	276	96	280	283	382
221	0.395	120.98134	Unknown	[M+H]+	found in higher mz's MsMs_1130; adduct linked to 3450_[2M+K]+	0.8	False	null	null	null	null	null	null	999	False	False	False		False	False	null	null	null	null	null	null	null	61.7	20200831_Met_IDA_Pos_smk0_1	120.98134:4124 121.98469:1257 122.98805:3583		4124	2837	140	2619	2644	3033	2596	2175	130	2465	3999	2174	2497	2067	132	3179	2366	2249
222	0.741	120.9818	Unknown	[M+CH3OH+H]+	ion correlated with 2810; ion correlated with 499; ion correlated with 1957; ion correlated with 8290; ion correlated with 9748; adduct linked to 312_[M+ACN+H]+	0.15	True	null	null	null	null	null	null	999	False	False	False		False	False	null	null	null	null	null	null	null	50.8	20200831_Met_IDA_Pos_smk14_4	120.9818:2940 121.98515:384 122.98851:315	56.96494:41 61.02911:41 65.04543:31 71.95348:61 77.03909:41 79.05319:20 80.05611:10 84.9365:21 84.95991:292 91.0498:31	797	531	1425	584	628	794	510	548	2940	446	825	618	595	551	1936	838	637	647
223	0.487	121.06407	w/o MS2:Tyramine; PlaSMA ID-59	[M+H-H2O]+	adduct linked to 1976_[M+2ACN+H]+; found in higher mz's MsMs_1976	0.3	False	1.83	121.0645	C8H11NO	Amino acids	DZGWFCGJZKJUFP-UHFFFAOYSA-N	OC1=CC=C(C=C1)CCN	530	True	True	False		False	False	null	null	99.9	100	null	null	null	12.57	20200831_Met_IDA_Pos_smk56_1	121.06407:2869 122.06742:469 123.07078:547		2292	2641	2568	2252	2174	2679	2550	2342	2056	2200	2625	2594	2278	2183	2216	2869	2319	2100
224	7.687	121.06475	w/o MS2:Unknown (carbon number 8); PlaSMA ID-58	[M+H]+	found in higher mz's MsMs_7823; adduct linked to 2996_[2M+Na]+	0.05	True	2.81	121.0649	C8H11NO	Unknown			530	True	True	False		False	False	null	null	78.3	99.9	null	null	null	13.44	20200831_Met_IDA_Pos_smk28_1	121.06475:5020 122.0681:659 123.07146:699	61.06678:41 71.95612:10 77.03564:51 77.03812:82 80.0526:20 91.05283:41 93.06706:20 102.05142:10 105.07069:10 121.02431:41 121.06155:71	2778	2624	2080	2377	2541	2694	2945	2488	2579	2467	5020	2696	2671	2334	2478	2962	2800	2478
225	0.759	121.06629	w/o MS2:Unknown (carbon number 8); PlaSMA ID-57	[M+H]+		0.05	False	4.8	121.0649	C8H8O	Unknown			530	True	True	False		False	False	null	null	99	99.9	null	null	null	12.07	20200831_Met_IDA_Pos_smk56_3	121.06629:2300 122.06964:237 123.073:525		2306	2450	1973	1996	2176	2375	2503	2215	1753	2133	2188	2376	2252	1961	1761	2565	2303	2300
226	12.173	121.09961	Unknown	[M+H]+		0.15	False	null	null	null	null	null	null	999	False	False	False		False	False	null	null	null	null	null	null	null	23.64	20200831_Met_IDA_Pos_smk0_2	121.09961:2220 122.10296:620 123.10632:4504		1740	2220	1577	2709	2639	2035	2089	1910	1663	1829	1128	2063	1868	1979	1552	1601	1465	1711
227	12.356	121.10104	Unknown	[M+H]+	found in higher mz's MsMs_4389; found in higher mz's MsMs_1984; found in higher mz's MsMs_11723	0.15	False	null	null	null	null	null	null	999	False	False	False		False	False	null	null	null	null	null	null	null	23.53	20200831_Met_IDA_Pos_smk28_4	121.10104:2744 122.10439:2224 123.10775:5868		922	2211	2375	2166	2958	2030	819	2202	1891	2655	2226	1761	2527	2744	2259	1503	2250	2101
228	0.597	121.1013	Unknown	[M+H]+		0.05	False	null	null	null	null	null	null	999	False	False	False		False	False	null	null	null	null	null	null	null	16.94	20200831_Met_IDA_Pos_smk28_4	121.1013:1161 122.10465:720 123.10801:1418		1182	1050	1009	1087	1112	1075	1210	1083	1042	1166	1174	1122	1069	1161	1003	1140	1217	1070
229	12.595	121.10175	Unknown	[M+H]+	ion correlated with 4063; ion correlated with 934; ion correlated with 1087; ion correlated with 1593; ion correlated with 3536; ion correlated with 684; ion correlated with 1176; ion correlated with 4070; ion correlated with 11102; found in higher mz's MsMs_3576; found in higher mz's MsMs_3018; found in higher mz's MsMs_2560; found in higher mz's MsMs_1782; found in higher mz's MsMs_2090; found …	0.15	False	null	null	null	null	null	null	999	False	False	False		False	False	null	null	null	null	null	null	null	22.29	20200831_Met_IDA_Pos_smk14_4	121.10175:2762 122.1051:1415 123.10846:3643		779	936	2438	928	955	915	942	905	2762	975	1746	784	814	917	2070	1025	996	909
230	11.896	121.10187	Unknown	[M+NH4]+	found in higher mz's MsMs_5889; adduct linked to 1700_[M+CH3OH+H]+	0.3	False	null	null	null	null	null	null	999	False	False	False		False	False	null	null	null	null	null	null	null	24.97	20200831_Met_IDA_Pos_smk14_3	121.10187:2493 122.10522:747 123.10858:3732		1878	2160	934	2551	1981	2104	1527	2493	923	2340	915	1690	2435	2440	971	1801	1743	1899
231	12.393	121.10241	Unknown	[M+H-2H2O]+	adduct linked to 765_[M+H]+; found in higher mz's MsMs_3012; found in higher mz's MsMs_2564; found in higher mz's MsMs_1787; found in higher mz's MsMs_2093; found in higher mz's MsMs_2292; found in higher mz's MsMs_1492; found in higher mz's MsMs_1259; found in higher mz's MsMs_4006; found in higher mz's MsMs_3409; similar chromatogram in higher mz_12522; found in higher mz's MsMs_3571	0.4	False	null	null	null	null	null	null	999	False	False	False		False	False	null	null	null	null	null	null	null	26.81	20200831_Met_IDA_Pos_smk0_5	121.10241:2958 122.10576:808 123.10912:6272		1288	2647	2375	2174	2958	2030	1111	2202	1429	2621	1309	1807	2527	2744	2202	1496	2149	2101
232	12.112	121.10313	Unknown	[M+H]+	found in higher mz's MsMs_4385; found in higher mz's MsMs_4394; found in higher mz's MsMs_5239; found in higher mz's MsMs_5888; found in higher mz's MsMs_1979; found in higher mz's MsMs_2291; found in higher mz's MsMs_1860; found in higher mz's MsMs_3298; adduct linked to 1590_[M+2ACN+H]+	0.25	False	null	null	null	null	null	null	999	False	False	False		False	False	null	null	null	null	null	null	null	25.07	20200831_Met_IDA_Pos_smk0_4	121.10313:2819 122.10648:1619 123.10984:3843		1081	1498	2152	2819	2787	2105	1028	1960	1911	1840	2137	2042	1539	2064	1957	1619	1668	1761
233	11.971	121.1042	Unknown	[M+CH3OH+H]+	adduct linked to 1121_[2M+H]+	0.05	False	null	null	null	null	null	null	999	False	False	False		False	False	null	null	null	null	null	null	null	24.22	20200831_Met_IDA_Pos_smk14_2	121.1042:2202 122.10755:808 123.11091:4855		1892	1347	941	1118	1105	1898	2202	1549	1032	1743	956	1286	1899	1096	846	1442	1255	1261
234	0.438	121.96615	Unknown	[M+H]+	ion correlated with 624; ion correlated with 569; adduct linked to 3038_[2M+Na]+	0.85	False	null	null	null	null	null	null	999	False	False	False		False	False	null	null	null	null	null	null	null	53.92	20200831_Met_IDA_Pos_smk28_4	121.96615:2579 122.9695:5990 123.97286:2039		2396	2287	185	2436	2466	1832	2332	2436	193	2427	2118	2510	2309	2579	201	1944	2406	2338
235	1.687	122.01914	Unknown	[M+H]+	adduct linked to 35_[M+H-H2O]+	0.25	True	null	null	null	null	null	null	999	False	False	False		False	False	null	null	null	null	null	null	null	28.24	20200831_Met_IDA_Pos_smk0_4	122.01914:3014 123.02249:141 124.02585:490	53.04187:10 60.98509:41 62.98326:143 66.04606:10 73.94171:10 80.99429:20 99.95126:10 104.00724:102 107.07114:31 122.09251:41	2988	2996	531	3014	2510	2832	3012	2202	483	2628	2253	2830	2250	2341	436	2875	2452	2500
236	1.568	122.01997	Unknown	[M+H]+	ion correlated with 237	0.15	True	null	null	null	null	null	null	999	False	False	False		False	False	null	null	null	null	null	null	null	25.51	20200831_Met_IDA_Pos_smk28_1	122.01946:2422 123.02281:184 124.02617:520	56.05398:10 60.99062:82 62.93516:20 62.98665:143 80.99442:31 97.97678:10 104.01038:102 106.06067:20 118.99495:10 122.01337:20	2870	2949	557	2895	2470	2918	3284	2309	540	2335	2422	2522	2146	2220	483	3094	2585	2377
237	1.623	122.02005	Unknown	[M+IsoProp+H]+	ion correlated with 236; adduct linked to 534_[M+2ACN+2H]+	0.3	True	null	null	null	null	null	null	999	False	False	False		False	False	null	null	null	null	null	null	null	29.68	20200831_Met_IDA_Pos_smk0_1	122.02014:3042 123.02349:225 124.02685:656	56.97287:10 60.99327:92 62.93114:20 62.98487:194 72.82682:10 78.04613:10 80.99374:51 104.0097:82 107.07075:20 122.09377:51	3042	2981	541	2970	2553	2860	3284	2211	530	2654	2422	2741	2196	2297	472	3084	2559	2500
238	0.533	122.02036	w/o MS2:Cysteine	[M+H]+	ion correlated with 239	0.25	False	null	122.02702	C3H7NO2S	Cysteine and derivatives	XUJNEKJLAYXESH-UHFFFAOYNA-N	O=C(O)C(N)CS	530	True	True	False		False	False	null	null	80.1	null	null	null	null	45.3	20200831_Met_IDA_Pos_smk0_2	122.02036:3608 123.02371:185 124.02707:1074		3375	3608	504	3720	3026	3450	3649	2852	505	3363	3458	3274	2922	3378	497	3709	3159	3029
239	0.485	122.02065	Unknown	[M+H-H2O]+	ion correlated with 238; adduct linked to 2023_[M+IsoProp+Na+H]+; adduct linked to 627_[M+IsoProp+H]+; adduct linked to 1468_[2M+NH4]+	0.6	True	null	null	null	null	null	null	999	False	False	False		False	False	null	null	null	null	null	null	null	42.73	20200831_Met_IDA_Pos_smk28_1	122.01964:3458 123.02299:202 124.02635:630	51.02808:10 53.9418:20 60.98639:61 61.00953:20 62.93197:51 62.98347:143 71.9502:20 77.03571:20 80.99332:31 104.00767:92 110.52234:10 122.01665:31 122.0977:41	3520	3462	524	3720	3085	3519	3740	3043	499	3374	3458	3327	2925	3378	497	3862	3137	3037
240	0.318	122.09149	w/o MS2:2,4,6-Trimethylpyridine	[M+H+NH4]+	adduct linked to 2982_[2M+3H2O+2H]+	0.05	False	null	122.09643	C8H11N	Methylpyridines	BWZVCCNYKMEVEX-UHFFFAOYSA-N	CC1=CC(C)=NC(C)=C1	530	True	True	False		False	False	null	null	88.5	null	null	null	null	38.65	20200831_Met_IDA_Pos_smk28_1	122.09149:2420 123.09484:1778 124.0982:633		1348	1430	259	1363	1299	1243	1767	1184	209	1102	2420	1260	1081	1220	229	1372	1195	1203
241	0.369	122.09185	w/o MS2:2,4,6-Trimethylpyridine	[M+H]+		0.3	False	null	122.09643	C8H11N	Methylpyridines	BWZVCCNYKMEVEX-UHFFFAOYSA-N	CC1=CC(C)=NC(C)=C1	530	True	True	False		False	False	null	null	90.1	null	null	null	null	26.08	20200831_Met_IDA_Pos_smk14_2	122.09185:1767 123.0952:1220 124.09856:385		1544	1449	259	1403	1299	1358	1767	1404	215	1354	1817	1260	1302	1240	229	1373	1437	1203
242	14.37	122.09672	w/o MS2:N,N-Dimethylaniline; ESI-ITFT; direct injection; MS2; CE	[M+H]+		0.05	True	null	122.09643	C8H11N	Dialkylarylamines	JLTDJTHDQAWBAV-UHFFFAOYSA-N	CN(C)C1=CC=CC=C1	530	True	True	False		False	False	null	null	70.6	null	null	null	null	13.93	20200831_Met_IDA_Pos_smk0_5	122.09672:1711 123.10007:1425 124.10343:800	58.22863:10 62.93196:184 65.04227:10 78.0381:10 80.04998:51 81.04647:20 98.96217:10 103.95689:61 107.06968:20 122.0628:31 122.09709:123	1743	1806	1348	1347	1711	1898	1698	1595	1255	1447	822	1772	1645	1472	949	1842	2015	1522
243	0.808	122.92464	Unknown	[M+K]+	ion correlated with 6239; ion correlated with 9748; ion correlated with 10044; ion correlated with 11259; ion correlated with 12033; ion correlated with 12224; ion correlated with 13371; ion correlated with 14117; ion correlated with 14482; ion correlated with 12817; ion correlated with 8662; ion correlated with 10991; ion correlated with 12613; ion correlated with 13003; ion correlated with 1366…	0.1	False	null	null	null	null	null	null	999	False	False	False		False	False	null	null	null	null	null	null	null	24.7	20200831_Met_IDA_Pos_smk14_4	122.92464:1991 123.92799:146 124.93135:887		4	14	565	23	6	18	18	9	1991	21	20	13	63	6	1938	7	56	18
244	0.458	122.96646	Unknown	[M+H]+	adduct linked to 3608_[2M+K]+	0.85	True	null	null	null	null	null	null	999	False	False	False		False	False	null	null	null	null	null	null	null	64.5	20200831_Met_IDA_Pos_smk14_5	122.9646:4966 123.96795:1351 124.97131:3908	56.96574:143 61.00899:194 62.99075:10 70.01449:153 70.51592:31 71.60888:10 72.93659:92 78.01011:10 79.01643:31 79.78202:10 81.07002:31 88.93475:10 90.52642:31 123.09619:20	5481	4628	354	5090	5418	5350	4439	4632	393	4966	5093	4048	4788	4983	387	4713	4748	5041
245	8.018	123.04304	w/o MS2:Unknown (carbon number 7); PlaSMA ID-63	[M+H]+	ion correlated with 3341; ion correlated with 2529; ion correlated with 11053; ion correlated with 2737; ion correlated with 2978; ion correlated with 872; ion correlated with 7406; ion correlated with 7575; ion correlated with 4833	0.05	False	2.61	123.0439	C7H6O2	Unknown			530	True	True	False		False	False	null	null	99.6	99.9	null	null	null	20.36	20200831_Met_IDA_Pos_smk28_5	123.04304:2133 124.04639:286 125.04975:812		681	671	2158	693	641	659	663	678	1869	676	754	692	597	687	2133	735	742	627
246	6.87	123.04357	w/o MS2:Benzoic acid	[M+H]+	similar chromatogram in higher mz_1895; similar chromatogram in higher mz_4847	0.6	True	3.31	123.04	C7H6O2	Benzoic acids	WPYMKLBDIGXBTP-UHFFFAOYSA-N	O=C(O)C=1C=CC=CC1	530	True	True	False		False	False	null	null	68.8	99.9	null	null	null	16.53	20200831_Met_IDA_Pos_smk14_4	123.04357:4499 124.04692:686 125.05028:1171	50.02312:10 51.02895:41 51.03802:31 56.97032:31 59.0148:10 61.00712:41 67.05656:31 70.01486:51 74.03876:10 77.03911:184 79.05447:143 81.07171:41 105.03265:41 123.04514:41 123.09209:41	1890	1455	1771	1680	1569	2196	1476	1994	4499	1958	1843	2008	1932	1904	4155	2302	1653	1947
247	7.803	123.04442	w/o MS2:2-methylcyclohexa-2,5-diene-1,4-dione	[M+H-2H2O]+	adduct linked to 878_[M+Li]+; found in higher mz's MsMs_878; found in higher mz's MsMs_1195; found in higher mz's MsMs_871; found in higher mz's MsMs_6189; similar chromatogram in higher mz_2925	0.15	True	3.17	123.04	C7H6O2	P-benzoquinones	VTWDKFNVVLAELH-UHFFFAOYSA-N	O=C1C=CC(=O)C(=C1)C	530	True	True	False		False	False	null	null	67.4	99.9	null	null	null	30.54	20200831_Met_IDA_Pos_smk28_5	123.04442:5273 124.04777:1005 125.05113:1045	53.04172:20 55.06426:10 59.04821:10 61.00912:61 67.05402:20 70.01226:41 72.93913:10 77.04379:41 79.05418:41 80.047:10 81.0676:41 123.04305:20	748	847	1296	932	812	637	682	578	4422	768	2502	651	666	768	5273	751	676	678
248	6.819	123.04446	w/o MS2:Unknown (carbon number 4); PlaSMA ID-64	[M+H]+		0.1	True	3.11	123.0442	C4H10O2S	Unknown			530	True	True	False		False	False	null	null	68.7	99.9	null	null	null	29.33	20200831_Met_IDA_Pos_smk28_5	123.04446:4243 124.04781:720 125.05117:925	51.02469:31 55.9376:10 56.9658:31 61.00684:102 61.01565:31 70.01334:61 77.03997:133 79.05408:102 81.07004:31 103.05915:10 105.03066:31 123.03665:20 123.07891:31	1641	1136	3269	1188	1600	1720	1062	1994	4497	1958	1098	1989	1754	1455	4243	1815	1286	1662
249	7.548	123.04572	w/o MS2:Unknown (carbon number 7); PlaSMA ID-62	[M+H-2H2O]+	ion correlated with 4895; ion correlated with 880; ion correlated with 2208; ion correlated with 503; adduct linked to 880_[M+Li]+; found in higher mz's MsMs_880	0.05	False	1.81	123.0452	C7H6O2	Unknown			530	True	True	False		False	False	null	null	99.9	99.8	null	null	null	41.88	20200831_Met_IDA_Pos_smk28_1	123.04572:5670 124.04907:1139 125.05243:960		955	1015	1180	949	970	1010	1173	1031	1229	884	5670	959	950	921	1171	930	976	906
250	1.045	123.05507	Nicotinamide	[M+H]+	ion correlated with 2974; ion correlated with 3525	0.15	True	null	123.05529	C6H6N2O	Nicotinamides	DFPAKSUCGFBDDF-UHFFFAOYSA-N	N=C(O)C=1C=NC=CC1	430	True	True	True		False	False	null	null	94.2	null	95.5	97.3	66.7	83.66	20200831_Met_IDA_Pos_smk0_3	123.05507:10209 124.05842:3661 125.06178:1265	51.02439:41 52.03409:31 53.04238:133 78.03854:194 79.0438:61 80.05045:607 96.04567:51 106.03343:62 108.07265:10 123.05534:901	1725	1519	10209	1601	1575	837	1349	1027	7298	1184	634	1536	1853	1721	9183	905	743	1527
251	1.165	123.05682	w/o MS2:2-Acetylpyrazine; CE0; DBZAKQWXICEWNW-UHFFFAOYSA-N	[M+NH4]+	found in higher mz's MsMs_1185; adduct linked to 950_[M+ACN+Na]+	0.15	False	0.956	123.0553	C6H6N2O	Aryl alkyl ketones	DBZAKQWXICEWNW-UHFFFAOYSA-N	CC(=O)c1cnccn1	530	True	True	False		False	False	null	null	98.8	100	null	null	null	19.76	20200831_Met_IDA_Pos_smk28_1	123.05682:3542 124.06017:675 125.06353:825		2457	1766	942	1680	1704	1553	1403	1385	620	1726	3542	1626	2249	1321	1226	1201	1623	1647
252	9.058	123.11515	w/o MS2:Unknown (carbon number 9); PlaSMA ID-67	[M+H]+	found in higher mz's MsMs_3506; adduct linked to 1655_[M+2ACN+H]+; found in higher mz's MsMs_4043	0.05	False	4.4	123.119	C9H14	Unknown			530	True	True	False		False	False	null	null	92.8	99.9	null	null	null	56.61	20200831_Met_IDA_Pos_smk0_1	123.11515:7140 124.1185:1080 125.12186:1201		7140	2939	1582	2832	2296	3556	2676	2658	1390	3222	1556	2248	3069	2577	1543	4265	3059	3832
253	1.299	123.11582	w/o MS2:Unknown (carbon number 9); PlaSMA ID-67	[M+H]+		0.1	False	4.4	123.119	C9H14	Unknown			530	True	True	False		False	False	null	null	95.1	100	null	null	null	17.48	20200831_Met_IDA_Pos_smk28_3	123.11582:1856 124.11917:175 125.12253:917		1933	1790	1326	1578	1827	1742	1470	1250	1161	1599	1595	1791	1856	1420	1086	1787	1644	1674
254	9.356	123.11593	w/o MS2:Unknown (carbon number 9); PlaSMA ID-67	[M+CH3OH+H]+	found in higher mz's MsMs_3492; adduct linked to 645_[M+IsoProp+H]+	0.05	False	4.4	123.119	C9H14	Unknown			530	True	True	False		False	False	null	null	95.4	99.9	null	null	null	52.01	20200831_Met_IDA_Pos_smk28_1	123.11593:7539 124.11928:972 125.12264:1458		1916	2380	1281	2536	2048	2048	1879	2258	1445	2078	7539	2403	2595	2385	1288	1855	2537	2126
255	8.963	123.11602	w/o MS2:Unknown (carbon number 9); PlaSMA ID-67	[M+CH3OH+H]+	ion correlated with 3446; ion correlated with 2352; found in higher mz's MsMs_3510; found in higher mz's MsMs_8548; adduct linked to 650_[M+IsoProp+H]+	0.45	True	4.4	123.119	C9H14	Unknown			530	True	True	False		False	False	null	null	95.5	99.9	null	null	null	58.18	20200831_Met_IDA_Pos_smk56_1	123.11597:8304 124.11932:840 125.12268:1260	61.01057:20 62.99125:10 77.03936:20 79.05222:31 79.06602:20 81.07072:31 123.07858:41	3243	5890	1510	5665	6378	7250	1374	7812	1139	7533	1470	6064	6633	6337	1524	8304	8224	8822
256	9.145	123.11627	w/o MS2:Unknown (carbon number 9); PlaSMA ID-67	[M+Na]+	ion correlated with 2046; ion correlated with 2503; ion correlated with 2957; ion correlated with 10919; found in higher mz's MsMs_3489; adduct linked to 1140_[M+DMSO+H]+; found in higher mz's MsMs_5578	0.05	False	4.4	123.119	C9H14	Unknown			530	True	True	False		False	False	null	null	96.3	99.9	null	null	null	71.94	20200831_Met_IDA_Pos_smk14_2	123.11627:7909 124.11962:1213 125.12298:1821		3282	1978	1456	1807	1796	2390	7909	2145	1576	1772	1576	1632	2308	1955	1535	2520	2512	2185
257	11.902	123.11633	w/o MS2:Unknown (carbon number 9); PlaSMA ID-67	[M+H]+		0.15	False	4.4	123.119	C9H14	Unknown			530	True	True	False		False	False	null	null	96.5	99.7	null	null	null	21.06	20200831_Met_IDA_Pos_smk14_5	123.11633:3349 124.11968:414 125.12304:1242		1906	2196	1246	2020	2475	2916	1844	2611	1281	3349	1474	2553	2619	2865	1272	2250	2187	2789
258	12.365	123.11649	w/o MS2:Unknown (carbon number 9); PlaSMA ID-67	[M+H]+	found in higher mz's MsMs_3571; found in higher mz's MsMs_2000	0.35	False	4.4	123.119	C9H14	Unknown			530	True	True	False		False	False	null	null	96.9	99.7	null	null	null	29.85	20200831_Met_IDA_Pos_smk0_5	123.11649:4371 124.11984:809 125.1232:23881		2344	3610	2400	3623	4371	3063	2417	4208	1817	3292	2384	3051	3800	3749	2533	3196	3042	4080
259	6.43	123.11678	w/o MS2:Unknown (carbon number 9); PlaSMA ID-67	[M+NH4]+	adduct linked to 77_[M+2H]+	0.3	False	4.4	123.119	C9H14	Unknown			530	True	True	False		False	False	null	null	97.5	100	null	null	null	14.02	20200831_Met_IDA_Pos_smk14_1	123.11678:2744 124.12013:395 125.12349:806		2695	2378	2059	2003	1883	2744	2499	2097	2025	1898	2729	2486	2131	1934	1761	2647	2296	2076
260	0.598	123.11682	w/o MS2:Unknown (carbon number 9); PlaSMA ID-67	[M+H]+		0.1	False	4.4	123.119	C9H14	Unknown			530	True	True	False		False	False	null	null	97.6	99.9	null	null	null	17.55	20200831_Met_IDA_Pos_smk14_2	123.11682:1534 124.12017:0 125.12353:667		1546	1445	1243	1255	1395	1515	1534	1445	1213	1210	1306	1369	1529	1282	1162	1594	1526	1439
261	12.553	123.11715	w/o MS2:Unknown (carbon number 9); PlaSMA ID-67	[M+H]+	ion correlated with 10406; ion correlated with 10841; ion correlated with 5867; ion correlated with 12952; ion correlated with 6127; ion correlated with 3353; ion correlated with 5247; ion correlated with 9275; ion correlated with 13412; ion correlated with 7688; ion correlated with 12687; ion correlated with 10291; ion correlated with 763; ion correlated with 1149; ion correlated with 4002; ion …	0.1	False	4.4	123.119	C9H14	Unknown			530	True	True	False		False	False	null	null	98.3	99.7	null	null	null	21.2	20200831_Met_IDA_Pos_smk14_4	123.11715:3771 124.1205:808 125.12386:19222		1879	1499	3510	1348	1315	1485	1462	1211	3771	1324	3391	1382	1368	1269	3311	1416	1434	1342
262	12.151	123.11732	w/o MS2:Unknown (carbon number 9); PlaSMA ID-67	[M+CH3OH+H]+	found in higher mz's MsMs_2801; found in higher mz's MsMs_2365; adduct linked to 1178_[2M+H]+	0.05	False	4.4	123.119	C9H14	Unknown			530	True	True	False		False	False	null	null	98.6	99.7	null	null	null	22.17	20200831_Met_IDA_Pos_smk14_4	123.11732:2737 124.12067:218 125.12403:1417		1584	2850	2269	2274	2599	2286	2251	2473	2737	2342	2732	2638	2530	1942	2616	1843	2111	2150
263	9.467	123.11785	w/o MS2:Unknown (carbon number 9); PlaSMA ID-67	[M+Na]+	ion correlated with 1741; ion correlated with 2962; ion correlated with 10922; ion correlated with 6157; ion correlated with 1444; ion correlated with 2850; adduct linked to 1144_[M+DMSO+H]+; similar chromatogram in higher mz_5341; similar chromatogram in higher mz_14142	0.15	False	4.4	123.119	C9H14	Unknown			530	True	True	False		False	False	null	null	99.3	99.9	null	null	null	63.78	20200831_Met_IDA_Pos_smk0_3	123.11785:8445 124.1212:1619 125.12456:2833		2321	2065	8445	1686	1600	2102	1991	1861	8224	1744	2222	1882	2033	2004	7148	2409	1894	1876
264	8.927	123.11817	w/o MS2:Unknown (carbon number 9); PlaSMA ID-67	[M+H]+	ion correlated with 3441; ion correlated with 2350; similar chromatogram in higher mz_14527	0.25	True	4.4	123.119	C9H14	Unknown			530	True	True	False		False	False	null	null	99.7	99.9	null	null	null	56.55	20200831_Met_IDA_Pos_smk56_4	123.11817:8810 124.12152:795 125.12488:1591	54.50141:10 67.05748:20 70.01344:20 71.18343:10 79.05544:31 81.07141:31 123.09318:41	1689	5972	1535	6847	6407	7184	1448	7812	1139	7577	1627	6064	6633	6636	1600	8383	8224	8861
265	0.512	123.11849	w/o MS2:Unknown (carbon number 9); PlaSMA ID-67	[M+H]+		0.05	False	4.4	123.119	C9H14	Unknown			530	True	True	False		False	False	null	null	99.9	99.9	null	null	null	22.88	20200831_Met_IDA_Pos_smk0_2	123.11849:1609 124.12184:0 125.1252:428		1620	1609	1264	1706	1507	1562	1383	1438	1211	1312	1443	1430	1319	1456	1102	1664	1513	1338
266	0.462	123.94534	Unknown	[M+H]+	found in higher mz's MsMs_973	0.85	True	null	null	null	null	null	null	999	False	False	False		False	False	null	null	null	null	null	null	null	61.23	20200831_Met_IDA_Pos_smk0_5	123.94611:4135 124.94946:2759 125.95282:2359	55.93648:133 64.92912:31 71.93038:41 73.9437:61 83.08435:10 87.92646:41 105.92904:20 105.93775:31	4244	3716	449	4086	4135	4537	3043	3724	519	4022	4462	3520	4547	4139	493	4305	4112	4484
267	1.068	124.04146	w/o MS2:Nicotinic acid	[M-C6H10O4+H]+	ion correlated with 2273; ion correlated with 4513; adduct linked to 4707_[M+2Na-H]+; found in higher mz's MsMs_2226	0.15	False	null	124.04	C6H5NO2	Pyridinecarboxylic acids	PVNIIMVLHYAWGP-UHFFFAOYSA-N	O=C(O)C=1C=NC=CC1	530	True	True	False		False	False	null	null	98.9	null	null	null	null	32.75	20200831_Met_IDA_Pos_smk0_3	124.04146:3626 125.04481:733 126.04817:379		738	274	3626	416	528	105	298	238	2681	548	169	628	489	232	2749	679	396	373
268	0.565	125.03861	w/o MS2:N,N-Dimethylsulfamide; LC-ESI-ITFT; MS2; CE	[M+ACN+H]+	ion correlated with 269; adduct linked to 178_[M+CH3OH+H]+; adduct linked to 199_[M+H]+	0.25	True	null	125.03793	C2H8N2O2S	Sulfuric acid diamides	QMHAHUAQAJVBIW-UHFFFAOYSA-N	CN(C)S(N)(=O)=O	530	True	True	False		False	False	null	null	99.8	null	null	null	null	12.18	20200831_Met_IDA_Pos_smk0_1	125.03862:1485 126.04197:144 127.04533:1053	55.93714:20 60.98769:173 65.93764:10 67.93563:41 69.07063:10 70.94516:61 71.93012:51 72.93633:41 72.96886:10 77.03972:20 79.00117:61 84.0489:20 88.92932:82 89.94067:10 101.93938:10 107.04578:20	1485	870	263	809	889	1497	1056	930	248	862	1429	1156	1113	656	297	1381	1238	1023
269	0.601	125.0396	w/o MS2:N,N-Dimethylsulfamide; LC-ESI-ITFT; MS2; CE	[M+H]+	ion correlated with 268	0.1	False	null	125.03793	C2H8N2O2S	Sulfuric acid diamides	QMHAHUAQAJVBIW-UHFFFAOYSA-N	CN(C)S(N)(=O)=O	530	True	True	False		False	False	null	null	98.6	null	null	null	null	14.16	20200831_Met_IDA_Pos_smk28_1	125.0396:1435 126.04295:211 127.04631:1074		1478	867	268	809	817	1502	1048	961	266	870	1435	1152	1113	653	296	1397	1258	1023
270	12.15	125.09357	Unknown	[M+ACN+H]+	adduct linked to 935_[2M+H]+; found in higher mz's MsMs_9726	0.05	False	null	null	null	null	null	null	999	False	False	False		False	False	null	null	null	null	null	null	null	16.36	20200831_Met_IDA_Pos_smk28_5	125.09357:1811 126.09692:168 127.10028:1176		840	1008	1067	1016	1051	738	914	907	1504	928	1311	870	996	1088	1811	1023	729	1148
271	13.738	125.09623	Unknown	[M+H]+	ion correlated with 4931; found in higher mz's MsMs_3638; adduct linked to 1248_[M+IsoProp+H]+; adduct linked to 768_[M+CH3OH+H]+; found in higher mz's MsMs_3645; found in higher mz's MsMs_1833	0.05	False	null	null	null	null	null	null	999	False	False	False		False	False	null	null	null	null	null	null	null	15.69	20200831_Met_IDA_Pos_smk14_4	125.09623:1877 126.09958:288 127.10294:2089		1198	952	1620	880	876	1047	933	866	1877	982	1399	944	1071	1102	1687	843	1003	880
272	6.979	125.09683	Unknown	[M+H]+	ion correlated with 14342; ion correlated with 7438	0.05	False	null	null	null	null	null	null	999	False	False	False		False	False	null	null	null	null	null	null	null	24.31	20200831_Met_IDA_Pos_smk28_5	125.09683:2585 126.10018:10 127.10354:2989		1212	1080	1809	993	1113	1069	1047	1044	2113	1008	1041	975	1023	985	2585	952	1026	993
273	13.619	125.09689	Unknown	[M+H]+	found in higher mz's MsMs_3639; adduct linked to 1250_[M+IsoProp+H]+; adduct linked to 4344_[2M+3H2O+2H]+; similar chromatogram in higher mz_14392	0.4	False	null	null	null	null	null	null	999	False	False	False		False	False	null	null	null	null	null	null	null	13.43	20200831_Met_IDA_Pos_smk14_5	125.09689:2262 126.10024:0 127.1036:1660		1487	1774	752	2038	2260	1830	1728	2132	912	2262	903	2235	1879	2057	952	1464	1882	1621
274	6.697	125.09691	Unknown	[M+CH3OH+H]+	ion correlated with 3648; ion correlated with 1811; ion correlated with 2984; ion correlated with 927; found in higher mz's MsMs_1319; adduct linked to 1001_[M+H-H2O]+; adduct linked to 2434_[2M+3H2O+2H]+	0.1	False	null	null	null	null	null	null	999	False	False	False		False	False	null	null	null	null	null	null	null	15.04	20200831_Met_IDA_Pos_smk28_5	125.09691:2467 126.10026:540 127.10362:3465		1072	985	1748	961	1021	1023	976	1008	2225	989	993	1005	967	972	2467	979	946	1023
275	12.428	125.13057	Unknown	[M+H]+	ion correlated with 3993; found in higher mz's MsMs_3574; similar chromatogram in higher mz_3540	0.25	True	null	null	null	null	null	null	999	False	False	False		False	False	null	null	null	null	null	null	null	126.32	20200831_Met_IDA_Pos_smk0_1	125.13177:12228 126.13512:2427 127.13848:2427	55.05629:20 63.0015:10 69.0682:41 71.92764:10 77.03717:20 83.08413:20 110.03833:10 125.07351:20	12228	13327	565	7445	9683	12301	12270	13968	650	14345	1381	5967	12592	5683	568	10916	5337	10654
276	12.601	125.13158	Unknown	[M+H]+	ion correlated with 278; ion correlated with 1003; ion correlated with 1254; ion correlated with 3501; ion correlated with 4002; ion correlated with 1999; ion correlated with 9658; ion correlated with 5470; ion correlated with 5627; ion correlated with 1010; ion correlated with 1223; ion correlated with 10666; ion correlated with 10998; ion correlated with 1145; ion correlated with 1251; ion corr…	0.1	False	null	null	null	null	null	null	999	False	False	False		False	False	null	null	null	null	null	null	null	106.15	20200831_Met_IDA_Pos_smk0_3	125.13158:12967 126.13493:2225 127.13829:2629		1004	931	12967	859	755	844	1202	900	11420	986	9144	631	774	748	11032	753	786	784
277	12.376	125.13174	Unknown	[M+H]+	ion correlated with 4006; ion correlated with 457; ion correlated with 1259; found in higher mz's MsMs_3571; adduct linked to 563_[M+H]+	0.55	True	null	null	null	null	null	null	999	False	False	False		False	False	null	null	null	null	null	null	null	118.22	20200831_Met_IDA_Pos_smk0_4	125.13242:14755 126.13577:2832 127.13913:2022	55.05416:20 55.05835:51 67.05796:10 69.07272:31 69.08209:10 77.0431:31	4798	13822	334	14755	16180	12634	6459	14567	457	14551	776	11300	12541	12540	485	11283	11116	13435
278	12.553	125.13264	Unknown	[M+H]+	ion correlated with 4607; ion correlated with 5247; ion correlated with 6659; ion correlated with 5185; ion correlated with 9663; ion correlated with 12687; ion correlated with 10667; ion correlated with 1003; ion correlated with 1254; ion correlated with 1491; ion correlated with 3501; ion correlated with 4002; ion correlated with 99; ion correlated with 1999; ion correlated with 1010; ion corre…	0.1	True	null	null	null	null	null	null	999	False	False	False		False	False	null	null	null	null	null	null	null	110.95	20200831_Met_IDA_Pos_smk14_4	125.13266:11584 126.13601:1618 127.13937:1416	55.05712:31 57.07367:10 69.06898:20 110.06699:10	1892	1157	13030	981	985	921	2190	1165	11584	1326	12398	926	1199	882	8763	948	1010	870
279	0.394	125.98212	Unknown	[M+H]+	ion correlated with 280; adduct linked to 911_[M+ACN+H]+; adduct linked to 1310_[M+ACN+Na]+; found in higher mz's MsMs_829	0.3	True	null	null	null	null	null	null	999	False	False	False		False	False	null	null	null	null	null	null	null	131.93	20200831_Met_IDA_Pos_smk0_1	125.98082:13642 126.98417:2664 127.98753:7309	55.93604:102 56.96637:21 57.93628:527 67.93792:61 68.93465:20 69.18555:21 71.92889:289 71.95282:71 72.93871:239 73.9313:31 75.00388:21 75.94643:288 84.96321:51 85.93873:31 87.92368:41 89.94064:346 92.51302:10 93.9584:51 107.95269:41	13642	16552	2220	17835	19015	9894	14187	11396	2168	14264	13317	13796	10331	11330	2452	10341	11116	10682
280	0.43	125.98546	Unknown	[M+H]+	ion correlated with 279	0.6	True	null	null	null	null	null	null	999	False	False	False		False	False	null	null	null	null	null	null	null	107.12	20200831_Met_IDA_Pos_smk14_1	125.98537:10120 126.98872:1349 127.99208:3546	55.93509:41 56.96648:52 57.93854:608 67.93687:20 71.9302:143 71.94216:61 71.95532:102 72.93881:301 73.93262:51 75.0651:21 75.94778:367 84.96072:41 85.94276:51 89.93005:20 89.94209:214 98.98411:31 107.94694:31	13645	16489	2252	17902	19083	10120	14412	11396	2502	14397	13334	13787	10807	11832	2380	10759	11317	11077
281	1.611	125.98643	Unknown	[M+H]+		0.05	True	null	null	null	null	null	null	999	False	False	False		False	False	null	null	null	null	null	null	null	65.88	20200831_Met_IDA_Pos_smk28_1	125.98643:6321 126.98978:611 127.99314:847	57.93721:20 67.93772:20 71.92867:31 71.9514:51 72.93607:61 73.93955:10 81.07079:41 85.06697:20 89.94031:112 93.95531:10 99.98129:10	6126	6734	2344	6517	7343	6021	8583	6052	2292	7758	6321	7001	5848	6236	2458	5822	6629	5760
282	0.896	125.98649	Unknown	[M+K]+	adduct linked to 109_[M+Na]+	0.1	True	null	null	null	null	null	null	999	False	False	False		False	False	null	null	null	null	null	null	null	228.77	20200831_Met_IDA_Pos_smk28_1	125.98649:34448 126.98984:2387 127.9932:1680	57.93714:31 71.93098:92 71.95373:255 72.9372:133 82.97968:10 84.95895:102 86.93918:10 89.94025:153 95.97627:10 98.97233:31 109.0706:20	2748	4312	302	2913	4109	4429	17682	10525	524	12227	34448	4460	2575	3812	474	2537	2981	2881
283	1.707	125.98673	Unknown	[M+H]+		0.15	True	null	null	null	null	null	null	999	False	False	False		False	False	null	null	null	null	null	null	null	39.19	20200831_Met_IDA_Pos_smk14_2	125.98673:9215 126.99008:735 127.99344:4694	57.93866:31 67.93578:31 68.99106:10 71.93024:51 71.95297:41 72.94006:51 76.01051:10 79.05142:20 80.05685:10 85.06605:31 89.94068:61	6578	7523	2430	7142	8230	6733	9215	6550	2350	8037	6031	7947	6681	6820	2406	6656	7166	6233
284	0.844	125.98689	Unknown	[M+H]+		0.15	False	null	null	null	null	null	null	999	False	False	False		False	False	null	null	null	null	null	null	null	60.8	20200831_Met_IDA_Pos_smk14_5	125.98689:12227 126.99024:1645 127.9936:3843		5212	7867	1981	5775	8774	7717	17682	10525	1297	12227	10397	9464	4994	8044	6006	5633	7484	6767
285	0.561	125.98716	Unknown	[M+H]+	ion correlated with 288; adduct linked to 1313_[M+ACN+Na]+	0.6	True	null	null	null	null	null	null	999	False	False	False		False	False	null	null	null	null	null	null	null	39.55	20200831_Met_IDA_Pos_smk0_2	125.98682:11470 126.99017:1391 127.99353:8150	55.93415:20 57.93649:31 67.93693:51 71.92905:153 71.95298:51 72.93765:204 75.94781:20 89.93938:235 99.9394:10	9538	11470	2273	11176	12635	9397	13577	10458	2481	12492	9700	12397	10099	11569	2785	10086	11065	10478
286	1.298	125.98716	Unknown	[M+H]+		0.05	False	null	null	null	null	null	null	999	False	False	False		False	False	null	null	null	null	null	null	null	31.36	20200831_Met_IDA_Pos_smk56_4	125.98716:5606 126.99051:385 127.99387:1187		4828	5177	1994	5275	6382	5506	6568	5191	1806	6452	3497	5945	4742	5030	1914	4782	5615	4652
287	0.741	125.9875	Unknown	[M+K]+	adduct linked to 108_[M+Na]+; found in higher mz's MsMs_1505	0.15	True	null	null	null	null	null	null	999	False	False	False		False	False	null	null	null	null	null	null	null	345.58	20200831_Met_IDA_Pos_smk0_3	125.9878:32095 126.99115:2852 127.99451:2071	55.94126:10 57.93835:20 67.93308:31 71.92985:31 71.95498:184 72.93966:61 75.94862:20 81.07327:20 82.04414:10 84.96022:71 85.51249:10 89.94019:61 98.97501:20 109.07629:51 120.97443:10	6399	8076	32095	7768	8242	7248	9933	7398	59133	9366	6561	8515	7063	8056	43917	6726	7760	6892
288	0.605	125.98812	Unknown	[M+H]+	ion correlated with 285	0.05	True	null	null	null	null	null	null	999	False	False	False		False	False	null	null	null	null	null	null	null	32.52	20200831_Met_IDA_Pos_smk28_1	125.98812:9748 126.99147:957 127.99483:2918	55.93908:41 57.93722:71 60.9908:20 67.9354:61 71.93107:194 71.94901:41 72.93728:271 74.28085:10 75.94989:61 89.94032:383 104.94504:10	9324	11547	2371	10725	12028	9167	13587	10608	2561	12156	9748	11813	9937	11552	2780	9840	11135	10243
289	1.177	126.0229	w/o MS2:Taurine	[M+Na]+	adduct linked to 2171_[2M+Na]+; found in higher mz's MsMs_1760	0.3	False	null	126.02194	C2H7NO3S	Organosulfonic acids	XOAAWQZATWQOTB-UHFFFAOYSA-N	O=S(=O)(O)CCN	530	True	True	False		False	False	null	null	99.5	null	null	null	null	29.29	20200831_Met_IDA_Pos_smk28_1	126.0229:6107 127.02625:1489 128.02961:469		3416	2746	404	3239	2827	3181	3857	3125	444	2746	6107	2874	3046	2556	462	3711	3273	3695
290	1.488	126.92403	Unknown	[M+H]+	ion correlated with 652	0.05	False	null	null	null	null	null	null	999	False	False	False		False	False	null	null	null	null	null	null	null	16.07	20200831_Met_IDA_Pos_smk56_3	126.92403:1135 127.92738:124 128.93074:675		1125	946	85	1017	1072	1172	775	917	134	996	1229	946	1041	1048	149	1321	1079	1135
291	0.414	126.95657	Unknown	[M+NH4]2+	ion correlated with 292; found in higher mz's MsMs_494; adduct linked to 1904_[M+H-H2O]+; adduct linked to 4167_[M+ACN+Na]+; adduct linked to 4906_[M+2ACN+H]+	0.3	True	null	null	null	null	null	null	999	False	False	False		False	False	null	null	null	null	null	null	null	51.1	20200831_Met_IDA_Pos_smk0_5	126.95657:4948 127.95992:6140 128.96328:55068	53.94134:10 55.93542:92 62.99298:10 72.71746:31 72.93779:783 81.07001:31 90.94839:174 109.10046:20	3390	4612	334	4465	4948	2603	4293	3808	356	4195	3013	3740	3420	4333	390	2400	3543	3448
292	0.453	126.95777	Unknown	[M+H]2+	ion correlated with 291; adduct linked to 5336_[M+DMSO+H]+	0.55	True	null	null	null	null	null	null	999	False	False	False		False	False	null	null	null	null	null	null	null	48.79	20200831_Met_IDA_Pos_smk14_5	126.95777:4540 127.96112:3938 128.96448:58274	55.93649:61 60.99136:31 67.05505:31 72.9378:803 73.94372:20 85.06485:31 90.94975:214 109.10194:31	3880	5008	343	4942	5284	3202	4293	3821	378	4540	3402	4129	3321	3885	391	2956	3213	3451
293	0.884	127.04176	w/o MS2:Unknown (carbon number 6); PlaSMA ID-77	[M+CH3OH+H]+	ion correlated with 3333; ion correlated with 14363; ion correlated with 3685; ion correlated with 8102; ion correlated with 8625; ion correlated with 9604; ion correlated with 9959; ion correlated with 11653; ion correlated with 12056; ion correlated with 12570; ion correlated with 12587; ion correlated with 13103; ion correlated with 13162; ion correlated with 13775; ion correlated with 13799; …	0.15	False	2.46	127.0401	C6H6O3	Unknown			530	True	True	False		False	False	null	null	98.6	100	null	null	null	22.64	20200831_Met_IDA_Pos_smk0_3	127.04176:2455 128.04511:554 129.04847:332		462	382	2455	203	168	437	350	267	2295	339	478	218	482	413	1965	264	344	182
294	1.269	127.07528	w/o MS2:Melamine	[M+H]+		0.05	False	null	127.07267	C3H6N6	1,3,5-triazines	JDSHMPZPIAZGSV-UHFFFAOYSA-N	C1(=N)NC(=N)NC(=N)N1	530	True	True	False		False	False	null	null	96.7	null	null	null	null	23.05	20200831_Met_IDA_Pos_smk28_1	127.07528:2054 128.07863:179 129.08199:1275		835	720	409	799	899	809	1131	1216	371	962	2054	973	855	664	387	753	715	659
295	6.481	127.07563	w/o MS2:Melamine	[M+H]+		0.15	True	null	127.07267	C3H6N6	1,3,5-triazines	JDSHMPZPIAZGSV-UHFFFAOYSA-N	C1(=N)NC(=N)NC(=N)N1	530	True	True	False		False	False	null	null	95.7	null	null	null	null	26.24	20200831_Met_IDA_Pos_smk28_5	127.07563:3591 128.07898:873 129.08234:1090	55.93858:20 67.0608:20 72.93414:41 79.05651:20 80.99123:20 85.06999:20 86.0592:10 90.94564:31 95.0845:10 109.10184:31	520	496	2241	480	502	533	531	540	3390	541	559	519	480	498	3591	533	478	504
296	1.823	127.97903	Unknown	[M+H]+		0.05	False	null	null	null	null	null	null	999	False	False	False		False	False	null	null	null	null	null	null	null	49.35	20200831_Met_IDA_Pos_smk56_4	127.97903:3195 128.98238:371 129.98574:642		1332	2626	852	2346	3602	1104	4077	3801	668	3332	671	4517	3093	2707	876	813	4084	2656
297	0.464	127.97919	Unknown	[M-C6H10O4+H]+	adduct linked to 134_[M-C6H10O5+H]+	0.8	False	null	null	null	null	null	null	999	False	False	False		False	False	null	null	null	null	null	null	null	128.61	20200831_Met_IDA_Pos_smk28_2	127.97919:15703 128.98254:3006 129.9859:2121		4593	8769	1058	8915	13145	3458	15351	14021	867	12456	3071	15703	12286	11136	1124	2827	14391	9929
298	0.549	127.98069	Unknown	[M+H]+		0.05	False	null	null	null	null	null	null	999	False	False	False		False	False	null	null	null	null	null	null	null	41.25	20200831_Met_IDA_Pos_smk14_1	127.98069:3501 128.98404:1953 129.9874:1192		3995	7731	1002	7727	11993	3501	14201	12492	828	11791	2990	15092	11113	10251	1084	2775	13235	9059
299	1.743	127.9807	Unknown	[M+H]+		0.3	True	null	null	null	null	null	null	999	False	False	False		False	False	null	null	null	null	null	null	null	55.52	20200831_Met_IDA_Pos_smk14_2	127.9807:4580 128.98405:821 129.98741:797	56.94637:41 70.99282:20 87.08174:20	1423	2705	823	2337	3428	1139	4580	3814	715	3394	844	4517	3304	2803	881	864	4414	2590
300	0.914	128.02007	w/o MS2:4-Chloroaniline	[M+NH4]+	ion correlated with 1846; adduct linked to 135_[M+2H]+	0.05	False	null	128.02615	C6H6ClN	Aniline and substituted anilines	QSNSCYSYFYORTR-UHFFFAOYSA-N	C=1C=C(C=CC1Cl)N	530	True	True	False		False	False	null	null	83.1	null	null	null	null	41.62	20200831_Met_IDA_Pos_smk28_1	128.02007:3188 129.02342:1337 130.02678:1290		143	117	817	64	128	114	585	96	470	187	3188	276	309	160	440	135	242	178
301	0.737	128.02036	w/o MS2:4-Chloroaniline	[M+H-H2O]+	ion correlated with 2; ion correlated with 632; adduct linked to 1237_[M+H+K]+	0.1	True	null	128.02615	C6H6ClN	Aniline and substituted anilines	QSNSCYSYFYORTR-UHFFFAOYSA-N	C=1C=C(C=CC1Cl)N	530	True	True	False		False	False	null	null	84.5	null	null	null	null	27.66	20200831_Met_IDA_Pos_smk28_5	128.02036:3553 129.02371:1713 130.02707:2517	56.96571:61 58.04089:10 60.02449:31 63.99459:10 68.95134:20 68.9818:153 75.48508:10 82.01399:20 83.06116:10 84.99325:20 86.98965:20 100.98716:20 105.9435:10 110.00413:31 128.01869:20 128.28061:10	286	288	982	279	296	320	239	273	1808	268	278	276	215	270	3553	247	299	253
302	2.194	128.10623	w/o MS2:N-Cyclohexylformamide	[M+H-H2O]+	ion correlated with 553; ion correlated with 3078; ion correlated with 4761; adduct linked to 553_[M+H]+	0.05	False	null	128.10699	C7H13NO	Secondary carboxylic acid amides	SWGXDLRCJNEEGZ-UHFFFAOYSA-N	OC=NC1CCCCC1	530	True	True	False		False	False	null	null	99.7	null	null	null	null	8.78	20200831_Met_IDA_Pos_smk28_5	128.10623:1438 129.10958:859 130.11294:150		238	210	336	218	225	246	259	211	349	244	247	223	234	220	1438	219	255	243
303	3.3	128.10631	w/o MS2:N-Cyclohexylformamide	[M+H-H2O]+	ion correlated with 554; ion correlated with 3075; ion correlated with 6141; ion correlated with 8701; ion correlated with 11711; ion correlated with 11848; adduct linked to 554_[M+H]+; adduct linked to 6141_[2M+ACN+Na]+	0.1	False	null	128.10699	C7H13NO	Secondary carboxylic acid amides	SWGXDLRCJNEEGZ-UHFFFAOYSA-N	OC=NC1CCCCC1	530	True	True	False		False	False	null	null	99.8	null	null	null	null	13.4	20200831_Met_IDA_Pos_smk0_3	128.10631:1783 129.10966:887 130.11302:200		227	215	1783	208	229	233	240	210	1421	224	253	252	230	235	719	243	232	232
304	1.793	128.94958	Unknown	[M+H]+	ion correlated with 305	0.35	True	null	null	null	null	null	null	999	False	False	False		False	False	null	null	null	null	null	null	null	32.57	20200831_Met_IDA_Pos_smk0_4	128.95041:7042 129.95376:1828 130.95712:3905	55.05396:20 56.9437:20 56.96606:82 59.05165:20 62.98326:10 69.07014:41 70.06566:41 72.93821:20 73.0684:10 74.93252:61 83.10542:10 88.07124:20 128.06105:51 129.07365:20	4839	7522	3748	7042	8730	4675	8649	7078	3458	8267	4475	7027	6610	7461	3851	4453	6445	6107
305	1.838	128.9512	Unknown	[M+H]+	ion correlated with 304	0.2	True	null	null	null	null	null	null	999	False	False	False		False	False	null	null	null	null	null	null	null	43.87	20200831_Met_IDA_Pos_smk0_4	128.95007:7042 129.95342:1899 130.95678:3905	55.05396:20 56.9437:20 56.96606:82 59.05165:20 62.98326:10 69.07014:41 70.06566:41 72.93821:20 73.0684:10 74.93252:61 83.10542:10 88.07124:20 128.06105:51 129.07365:20	4998	7464	3790	7042	8829	4726	8342	7168	3408	8190	3966	6991	6607	7475	3898	4407	6446	6099
306	0.476	128.95126	Unknown	[M+ACN+H]+	found in higher mz's MsMs_1265; found in higher mz's MsMs_1030; found in higher mz's MsMs_1547; adduct linked to 45_[M+NH4]+; found in higher mz's MsMs_1678	0.85	True	null	null	null	null	null	null	999	False	False	False		False	False	null	null	null	null	null	null	null	198.04	20200831_Met_IDA_Pos_smk0_1	128.95139:29573 129.95474:7994 130.9581:23800	55.05746:41 56.96644:41 59.93131:10 69.07185:41 71.93496:20 72.93759:31 74.93924:102 74.9771:10 83.09199:20 88.07996:51 91.05608:10 122.96519:10 128.95163:41	29573	38499	4810	40598	47395	28543	47409	42875	4664	46122	23632	41482	38460	43092	5014	26497	39777	37678
307	1.9	128.9514	Unknown	[M+H]+		0.05	True	null	null	null	null	null	null	999	False	False	False		False	False	null	null	null	null	null	null	null	34.38	20200831_Met_IDA_Pos_smk0_1	128.9514:5175 129.95475:1601 130.95811:3698	55.05431:20 56.96856:71 57.83007:10 67.94147:10 69.06948:41 73.07016:10 74.93066:31 83.08551:10 114.67561:10 129.0701:20	5175	7226	3683	6972	8596	5037	8210	7196	3424	7916	3875	6832	6389	7367	3895	4612	6557	5997
308	7.326	129.07039	w/o MS2:5,6-Dihydro-5-methyluracil	[M+H]+		0.05	False	null	129.06586	C5H8N2O2	Hydropyrimidines	NBAKTGXDIBVZOO-UHFFFAOYNA-N	OC=1N=C(O)C(C)CN1	530	True	True	False		False	False	null	null	90.2	null	null	null	null	7.19	20200831_Met_IDA_Pos_smk14_4	129.07039:1741 130.07374:740 131.0771:290		1090	1036	1361	917	980	1003	1068	1026	1741	885	1036	956	983	954	1518	1018	1062	1063
309	12.398	129.08914	Unknown	[M+H]+	adduct linked to 1339_[M+IsoProp+H]+	0.05	False	null	null	null	null	null	null	999	False	False	False		False	False	null	null	null	null	null	null	null	12.63	20200831_Met_IDA_Pos_smk14_5	129.08914:3191 130.09249:1011 131.09585:1011		2943	2385	338	2537	2991	2511	1835	2890	410	3191	845	2249	3042	2539	841	2575	2421	2652
310	13.623	129.09059	Unknown	[M+Na]+	ion correlated with 2050; ion correlated with 937; ion correlated with 1179; adduct linked to 1830_[2M+H]+	0.05	False	null	null	null	null	null	null	999	False	False	False		False	False	null	null	null	null	null	null	null	13.52	20200831_Met_IDA_Pos_smk14_5	129.09059:3343 130.09394:460 131.0973:1567		1795	2469	456	3069	3162	2168	2978	3104	562	3343	646	2946	3210	2784	371	2433	2704	2701
311	0.712	129.9583	Unknown	[M+H]+		0.05	False	null	null	null	null	null	null	999	False	False	False		False	False	null	null	null	null	null	null	null	32.16	20200831_Met_IDA_Pos_smk14_4	129.9583:2080 130.96165:3765 131.96501:1053		5122	6139	1477	6263	6715	5090	7299	5656	2080	7659	6383	7529	5604	7120	1679	4669	6203	5226
312	0.744	129.97849	Unknown	[M+ACN+H]+	adduct linked to 222_[M+CH3OH+H]+	0.1	False	null	null	null	null	null	null	999	False	False	False		False	False	null	null	null	null	null	null	null	13.69	20200831_Met_IDA_Pos_smk28_5	129.97849:1523 130.98184:3097 131.9852:1074		745	757	1088	779	888	722	928	924	1377	804	815	898	729	873	1523	610	874	910
313	0.561	130.00766	Unknown	[M+ACN+H]+	adduct linked to 132_[M+H+Na]+	0.25	True	null	null	null	null	null	null	999	False	False	False		False	False	null	null	null	null	null	null	null	25.54	20200831_Met_IDA_Pos_smk14_5	130.00748:4154 131.01083:537 132.01419:1642	57.06927:31 57.07566:61 57.34565:10 61.03123:299 70.72835:20 70.94446:184 71.08713:20 77.99786:20 89.05875:51 98.96318:10 111.96631:41 122.96341:31	2914	3911	1533	3841	4020	3111	4401	3223	1627	4154	3260	3690	3102	3700	1892	3096	3355	3104
314	0.497	130.008	Unknown	[M+NH4]+	adduct linked to 2067_[2M+H]+	0.3	False	null	null	null	null	null	null	999	False	False	False		False	False	null	null	null	null	null	null	null	24.37	20200831_Met_IDA_Pos_smk0_2	130.008:4248 131.01135:336 132.01471:2657		3016	4248	1560	3838	4154	3371	4398	3390	1681	4150	3249	3413	3226	3772	1679	3334	3282	2982
315	0.88	130.04919	w/o MS2:L-5-Oxoproline; LC-ESI-QTOF; MS2; CE	[M+H-H2O]+	ion correlated with 964; adduct linked to 574_[M+H]+; found in higher mz's MsMs_574	0.05	True	null	130.04987	C5H7NO3	Alpha amino acids and derivatives	ODHCTXKNWHHXJC-VKHMYHEASA-N	OC(=O)[C@@H]1CCC(O)=N1	530	True	True	False		False	False	null	null	73.8	null	null	null	null	44.03	20200831_Met_IDA_Pos_smk28_5	130.04919:8603 131.05254:940 132.0559:2254	56.05487:41 57.07136:31 61.03008:265 71.0847:20 71.09541:10 84.04534:123 84.92975:10 89.06004:51 103.32736:20 130.04784:41	3676	3461	8905	2363	2244	2290	3247	2129	8407	2187	291	1806	2710	2544	8603	2824	2781	2446
316	1.145	130.05034	L-5-Oxoproline; LC-ESI-QTOF; MS2; CE	[M+H]+	ion correlated with 1186; adduct linked to 141_[M+H]+	1	True	null	130.04987	C5H7NO3	Alpha amino acids and derivatives	ODHCTXKNWHHXJC-VKHMYHEASA-N	OC(=O)[C@@H]1CCC(O)=N1	430	True	True	True		False	False	null	null	84.8	null	62.8	87.9	100	79.22	20200831_Met_IDA_Pos_smk28_1	130.05058:13929 131.05393:2178 132.05729:2852	56.05314:82 57.07175:51 59.21353:10 61.03162:112 77.04195:10 84.04732:269 84.08095:133 87.04324:10 120.9748:10 130.04906:51 130.08606:31	10290	9487	33603	10307	9784	8790	9273	9946	29282	9754	13929	8571	9166	8486	32194	10702	10497	10990
317	7.08	130.06529	w/o MS2:Indole-3-carbinol; LC-ESI-QTOF; MS2; CE	[M+H]+	ion correlated with 1357; found in higher mz's MsMs_1357; found in higher mz's MsMs_1015	0.1	False	null	130.06512	C9H9NO	3-alkylindoles	IVYPNXXAYMYVSP-UHFFFAOYSA-N	OCC1=CNC2=CC=CC=C12	530	True	True	False		False	False	null	null	100	null	null	null	null	13.24	20200831_Met_IDA_Pos_smk0_3	130.06529:3274 131.06864:1020 132.072:232		312	390	3274	280	326	340	352	372	2490	308	314	271	346	304	1751	282	359	323
318	1.047	130.08459	w/o MS2:N-Methyl-L-proline; CE0; CWLQUGTUXBXTLF-YFKPBYRVSA-N	[M+H]+		0.1	False	7.263	130.08626	C6H11NO2	Proline and derivatives	CWLQUGTUXBXTLF-YFKPBYRVSA-N	CN1CCC[C@H]1C(=O)O	530	True	True	False		False	False	null	null	98.6	99.8	null	null	null	102.73	20200831_Met_IDA_Pos_smk28_2	130.08459:5736 131.08794:252 132.0913:65498		7813	5656	2818	6622	7077	4162	4072	3732	3241	4736	5954	5736	4737	5074	4238	5243	5510	5135
319	1.002	130.08592	L-Pipecolic acid; CE10; HXEACLLIILLPRG-YFKPBYRVSA-N	[M+H]+	found in higher mz's MsMs_3525	0.6	True	7.553	130.08626	C6H11NO2	Alpha amino acids	HXEACLLIILLPRG-YFKPBYRVSA-N	C1CCN[C@@H](C1)C(=O)O	430	True	True	True		False	False	null	null	84.2	99.8	61	87.5	100	106.95	20200831_Met_IDA_Pos_smk28_1	130.08592:15268 131.08927:1638 132.09263:39	56.05294:174 57.07154:102 61.0314:143 65.06602:10 70.94234:92 82.06446:31 84.082:974 86.98639:10 89.0592:41 95.93879:10 111.96848:20 122.96265:31 130.08736:174	8024	7182	3018	7379	7318	4788	4169	4217	3557	4918	15268	5762	5699	5185	4407	5305	5416	5865
320	0.773	130.08734	w/o MS2:N-Methyl-L-proline; CE0; CWLQUGTUXBXTLF-YFKPBYRVSA-N	[M+IsoProp+H]+	ion correlated with 560; ion correlated with 180; ion correlated with 1366; ion correlated with 5156; ion correlated with 10399; ion correlated with 1080; ion correlated with 13423; ion correlated with 14166; ion correlated with 14495; ion correlated with 14603; ion correlated with 3970; ion correlated with 11957; ion correlated with 12794; ion correlated with 13349; ion correlated with 10913; io…	0.15	False	7.263	130.08626	C6H11NO2	Proline and derivatives	CWLQUGTUXBXTLF-YFKPBYRVSA-N	CN1CCC[C@H]1C(=O)O	530	True	True	False		False	False	null	null	99.4	99.8	null	null	null	71.38	20200831_Met_IDA_Pos_smk0_3	130.08734:17404 131.09069:3952 132.09405:343		151	46	17404	88	121	115	117	72	11282	95	114	115	165	88	14016	85	74	147
321	6.199	130.1595	Unknown	[M+H]+		0.05	False	null	null	null	null	null	null	999	False	False	False		False	False	null	null	null	null	null	null	null	33.31	20200831_Met_IDA_Pos_smk14_4	130.1595:6708 131.16285:1671 132.16621:89		433	390	796	268	367	495	375	375	6708	435	389	385	337	297	551	369	600	318
322	1.165	130.1602	Unknown	[M+H]+	similar chromatogram in higher mz_10928	0.05	False	null	null	null	null	null	null	999	False	False	False		False	False	null	null	null	null	null	null	null	26.68	20200831_Met_IDA_Pos_smk14_2	130.1602:1798 131.16355:279 132.16691:0		112	67	96	217	29	1685	1798	1548	78	1414	117	99	73	157	8	51	45	25
323	0.7	130.96545	Unknown	[M+H]+		0.1	False	null	null	null	null	null	null	999	False	False	False		False	False	null	null	null	null	null	null	null	14.45	20200831_Met_IDA_Pos_smk14_4	130.96545:3499 131.9688:917 132.97216:491		17596	15238	2715	16666	15721	18339	15597	14411	3499	17812	19397	13388	15339	17544	2975	18846	13183	16508
324	0.475	130.96727	Unknown	[M+CH3OH+H]+	adduct linked to 1158_[M+2ACN+H]+; found in higher mz's MsMs_1013; found in higher mz's MsMs_609	0.85	True	null	null	null	null	null	null	999	False	False	False		False	False	null	null	null	null	null	null	null	120.89	20200831_Met_IDA_Pos_smk0_2	130.96686:20769 131.97021:8984 132.97357:2627	55.93629:82 57.48745:61 62.48772:31 68.99345:214 69.49475:51 71.94107:61 72.93771:153 76.48612:61 77.9976:112 78.4993:41 78.5218:31 81.93866:225 82.99693:133 87.00684:31 89.50649:102 90.49023:41 90.99017:31 98.51028:41 109.94524:31 113.96516:184 114.96288:41 117.066:10 122.96509:310 123.96681:51 131.11855:31	22787	20769	2660	24016	24129	24208	21611	20055	2857	23388	22492	17807	20311	22596	2749	25765	17755	21846
325	0.599	131.10538	Unknown	[M+2ACN+2H]+	adduct linked to 329_[M+IsoProp+Na+H]+	0.05	False	null	null	null	null	null	null	999	False	False	False		False	False	null	null	null	null	null	null	null	15.04	20200831_Met_IDA_Pos_smk56_5	131.10538:1186 132.10873:150 133.11209:501		1129	928	976	963	851	885	865	1185	802	1018	961	1006	988	1086	911	797	939	1084
326	1.326	131.10567	Unknown	[M+IsoProp+Na+H]+	ion correlated with 331; adduct linked to 119_[M+ACN+Na]+	0.2	False	null	null	null	null	null	null	999	False	False	False		False	False	null	null	null	null	null	null	null	21.63	20200831_Met_IDA_Pos_smk14_1	131.10567:2318 132.10902:1206 133.11238:2141		1562	1456	876	1498	1728	2318	1255	2144	838	2041	876	1415	1670	1309	910	1577	1453	1539
327	7.526	131.1059	Unknown	[M+H]+	ion correlated with 5812; found in higher mz's MsMs_8700	0.1	True	null	null	null	null	null	null	999	False	False	False		False	False	null	null	null	null	null	null	null	18.78	20200831_Met_IDA_Pos_smk14_4	131.1059:4698 132.10925:817 133.11261:944	55.05497:20 57.03524:20 57.07041:31 61.02801:41 62.0373:20 69.49164:20 71.94148:20 78.50343:31 85.06652:10 89.05892:20 91.05377:31 98.98303:10 115.05841:10 131.08635:20	1332	1208	2507	1210	1358	1321	1293	1315	4698	1209	1090	1474	1388	1296	2395	1269	1236	1598
328	0.515	131.10651	Unknown	[M+H]+		0.1	False	null	null	null	null	null	null	999	False	False	False		False	False	null	null	null	null	null	null	null	13.35	20200831_Met_IDA_Pos_smk56_3	131.10651:1189 132.10986:184 133.11322:667		1010	898	1042	1051	895	1065	813	1232	852	863	944	989	1108	892	898	1031	967	1189
329	0.563	131.1069	Unknown	[M+IsoProp+Na+H]+	adduct linked to 325_[M+2ACN+2H]+	0.1	False	null	null	null	null	null	null	999	False	False	False		False	False	null	null	null	null	null	null	null	13.23	20200831_Met_IDA_Pos_smk56_3	131.1069:1201 132.11025:184 133.11361:667		1065	899	1040	1051	946	894	919	1227	858	1077	1031	988	1059	1092	967	834	930	1201
330	7.266	131.10788	Unknown	[M+Na]+	adduct linked to 1276_[M+DMSO+H]+	0.05	False	null	null	null	null	null	null	999	False	False	False		False	False	null	null	null	null	null	null	null	19.53	20200831_Met_IDA_Pos_smk28_1	131.10788:2677 132.11123:481 133.11459:923		1394	1307	1772	1449	1387	1439	1468	1460	1411	1292	2677	1283	1394	1482	1333	1316	1242	1556
331	1.376	131.10884	Unknown	[M+H]+	ion correlated with 326	0.15	False	null	null	null	null	null	null	999	False	False	False		False	False	null	null	null	null	null	null	null	24.43	20200831_Met_IDA_Pos_smk14_1	131.10884:2423 132.11219:1803 133.11555:2384		1587	1562	942	1713	1768	2423	1347	2207	887	1999	1165	1481	1661	1379	1014	1662	1534	1779
332	1.125	131.69705	Unknown	[M+H]+	ion correlated with 2243	0.05	False	null	null	null	null	null	null	999	False	False	False		False	False	null	null	null	null	null	null	null	188.7	20200831_Met_IDA_Pos_smk0_3	131.69705:1326 132.7004:766 133.70376:320		196	365	1326	177	238	187	250	135	860	193	213	53	94	188	870	386	180	262
333	1.402	131.92897	Unknown	[M+H]+	ion correlated with 1028; adduct linked to 1025_[M+ACN+H]+; found in higher mz's MsMs_1025	0.3	True	null	null	null	null	null	null	999	False	False	False		False	False	null	null	null	null	null	null	null	244.94	20200831_Met_IDA_Pos_smk0_2	131.92915:17502 132.9325:1333 133.93586:6344	55.93626:102 70.01196:22 72.93282:47 72.93884:1613 78.99749:31 83.99851:31 84.94768:10 86.09582:51 90.94698:51 113.96194:255	18417	17502	2483	18469	18447	17690	16598	17388	2517	19405	18459	16292	17510	16934	2735	19014	18307	16667
334	1.177	131.92906	Unknown	[M+2K-H]+	adduct linked to 1061_[2M+ACN+Na]+	0.15	True	null	null	null	null	null	null	999	False	False	False		False	False	null	null	null	null	null	null	null	30.33	20200831_Met_IDA_Pos_smk14_4	131.92967:4355 132.93302:352 133.93638:2023	55.93472:31 69.07251:82 72.93701:431 81.94807:10 86.09639:245 113.96097:71 122.82617:10	7334	4390	4084	5567	5798	5719	6089	5426	4355	5610	7791	4281	4322	4870	4492	7862	3755	5070
335	1.328	131.9305	Unknown	[M+H]+	ion correlated with 1025; adduct linked to 1026_[M+ACN+H]+; found in higher mz's MsMs_1026	0.15	True	null	null	null	null	null	null	999	False	False	False		False	False	null	null	null	null	null	null	null	284.35	20200831_Met_IDA_Pos_smk0_5	131.9305:19040 132.93385:1107 133.93721:7454	55.93658:102 56.96584:31 57.93681:31 69.49493:20 72.93787:1376 76.99419:10 90.90269:31 90.95113:41 96.962:10 113.96337:245	17479	16791	2732	17651	19040	17799	16774	16407	3148	19582	18977	15558	17143	17171	3393	17207	18529	16435
336	1.543	131.93079	Unknown	[M+H]+		0.15	True	null	null	null	null	null	null	999	False	False	False		False	False	null	null	null	null	null	null	null	246.81	20200831_Met_IDA_Pos_smk14_1	131.93079:18822 132.93414:940 133.9375:6947	55.93596:112 63.03618:10 72.93136:35 72.93859:1656 90.95217:41 104.92359:10 113.96486:292 123.17453:10	19099	16633	2142	17042	18005	18822	15953	16473	2548	17796	16833	16842	17342	17376	2861	18578	17709	17683
337	1.482	131.93088	Unknown	[M+H]+		0.2	True	null	null	null	null	null	null	999	False	False	False		False	False	null	null	null	null	null	null	null	208.68	20200831_Met_IDA_Pos_smk0_1	131.93088:19455 132.93423:1146 133.93759:6604	55.93708:102 69.07176:31 71.93846:22 72.9387:1183 73.04598:31 86.09707:82 90.94561:51 104.07576:10 113.96207:214	19455	17441	2211	17556	18308	18404	16557	17073	2548	18500	17621	16799	17981	17332	2765	18986	17591	17586
338	0.489	132.00229	Unknown	[M+H]+		0.05	True	null	null	null	null	null	null	999	False	False	False		False	False	null	null	null	null	null	null	null	35.19	20200831_Met_IDA_Pos_smk0_2	132.00229:2090 133.00564:532 134.009:224	55.93731:217 57.93434:31 70.50037:10 71.93624:55 72.93888:2891 90.94842:102 98.96304:31 100.94904:41 104.97155:10 113.96209:534	1476	2090	349	1858	1762	1439	2039	1310	372	1918	1266	1814	1365	1566	342	1724	1615	1591
339	0.899	132.07678	CREATINE	[M+H]+	adduct linked to 672_[M+Na]+	0.15	True	null	132.08	C4H9N3O2	Alpha amino acids and derivatives	CVSVTCORWBXHQV-UHFFFAOYSA-N	O=C(O)CN(C(=N)N)C	430	True	True	True		False	False	null	null	87.4	null	77	85.3	100	297.78	20200831_Met_IDA_Pos_smk28_5	132.07678:25996 133.08013:2840 134.08349:207	62.03281:10 68.05137:31 72.05515:31 72.93927:61 87.05712:51 87.36674:21 90.05484:588 114.06167:41 115.04922:51 131.66351:21 132.07501:466	5576	6324	18383	6812	6760	7593	4165	6172	23487	8301	74	12036	9240	5404	25996	4173	6863	5867
340	1.1	132.0777	w/o MS2:4-HYDROXY-L-PROLINE	[M+NH4]+	adduct linked to 558_[M+CH3OH+H]+; adduct linked to 1495_[M+IsoProp+Na+H]+	0.1	True	null	132.07001	C5H9NO3	Proline and derivatives	PMMYEEVYMWASQN-DMTCNVIQSA-N	O=C(O)C1NCC(O)C1	530	True	True	False		False	False	null	null	70.4	null	null	null	null	289.45	20200831_Met_IDA_Pos_smk28_1	132.0777:32171 133.08105:2825 134.08441:364	55.01851:31 55.05828:41 55.93694:41 56.05095:82 57.06315:92 58.06612:51 63.04728:10 68.05752:42 69.0727:568 70.06587:31 72.05432:21 72.93844:412 73.06742:31 85.83771:31 86.09802:3072 87.05369:41 90.05404:270 113.96302:82 132.07597:329 132.10193:265	18271	19230	502	17582	17769	22261	21602	24821	738	25944	32171	25773	28218	28870	853	23690	20796	24148
341	1.198	132.10196	DL-Norleucine; CE10; LRQKBLKVPFOOQJ-UHFFFAOYSA-N	[M+H]+	found in higher mz's MsMs_3953; found in higher mz's MsMs_1644	0.05	True	6.411	132.10191	C6H13NO2	L-alpha-amino acids	LRQKBLKVPFOOQJ-UHFFFAOYSA-N	CCCCC(C(=O)O)N	430	True	True	True		False	False	null	null	87.7	99.9	76.2	90.4	80	1001.63	20200831_Met_IDA_Pos_smk28_1	132.10196:90168 133.10531:9939 134.10867:1305	55.01851:31 55.05828:41 55.93694:41 56.05095:82 57.06315:92 58.06612:51 63.04728:10 68.05752:42 69.0727:568 70.06587:31 72.05432:21 72.93844:412 73.06742:31 85.83771:31 86.09802:3072 87.05369:41 90.05404:270 113.96302:82 132.07597:329 132.10193:265	22728	33937	9041	28260	31186	21146	28884	20925	6262	19608	90168	22661	24082	21734	12498	23777	39532	33843
342	1.111	132.10252	D-Alloisoleucine; LC-ESI-QTOF; MS2; CE	[M+H]+	adduct linked to 1852_[M+IsoProp+Na+H]+; found in higher mz's MsMs_8144; found in higher mz's MsMs_5192; found in higher mz's MsMs_3368; found in higher mz's MsMs_3954; similar chromatogram in higher mz_8147	0.95	True	null	132.1019	C6H13NO2	Isoleucine and derivatives	AGPKZVBTJJNPAG-CRCLSJGQSA-N	CC[C@H](C)[C@@H](N)C(O)=O	430	True	True	True		False	False	null	null	89.6	null	77.6	87.1	100	950.69	20200831_Met_IDA_Pos_smk0_3	132.10214:177540 133.10549:37192 134.10885:3627	53.0052:92 53.0463:51 54.0114:20 55.02287:102 55.05637:251 56.05324:460 57.05905:469 58.06843:184 59.05305:61 63.04181:20 65.6434:10 67.9913:41 69.07163:2587 70.06479:31 71.07574:61 72.93732:204 73.06509:82 85.83772:143 86.09803:8175 86.65791:41 87.20908:31 87.94051:20 88.3856:31 91.04075:31 104.9622:10 113.96435:31 114.05473:31 124.97641:10 132.09189:32 132.09999:889	57416	56120	177540	56335	55886	39696	46942	39526	147736	41757	41381	41143	42913	43077	183013	61662	57406	61408
343	1.476	132.10332	Isoleucine; LC-ESI-QTOF; MS2; CE	[M+H]+		0.15	True	null	132.1019	C6H13NO2	Isoleucine and derivatives	AGPKZVBTJJNPAG-UHFFFAOYNA-N	CCC(C)C(N)C(O)=O	430	True	True	True		False	False	null	null	85.5	null	64.7	87.8	100	365.5	20200831_Met_IDA_Pos_smk28_5	132.10257:36528 133.10592:4190 134.10928:464	55.93967:41 65.04286:20 69.07562:41 71.9304:31 72.93659:305 75.53538:10 86.09721:956 113.96183:51 132.09886:92	1506	1378	38761	1237	1226	1219	1103	1053	28338	1008	1401	1184	1088	1107	36528	1605	1566	1442
344	1.344	132.93198	w/o MS2:Ornithine	[M+H]+		0.05	False	null	132.92743	C5H12N2O2	Alpha amino acids	AHLPHDHHMVZTML-UHFFFAOYSA-N	O=C(O)C(N)CCCN	530	True	True	False		False	False	null	null	90.2	null	null	null	null	16.85	20200831_Met_IDA_Pos_smk14_3	132.93198:1113 133.93533:6179 134.93869:450		978	914	152	944	1094	1040	849	1113	160	1034	965	956	890	939	179	875	986	980
345	0.423	132.95726	Unknown	[M+H]+	ion correlated with 2617	0.35	False	null	null	null	null	null	null	999	False	False	False		False	False	null	null	null	null	null	null	null	26.36	20200831_Met_IDA_Pos_smk0_4	132.95726:2159 133.96061:2437 134.96397:1080		2008	1871	146	2159	1896	1595	1376	1615	156	1686	2109	1774	1628	1763	171	1602	1527	1545
346	1.1	133.03456	Unknown	[M+H]+	adduct linked to 628_[M+NH4]+	0.05	False	null	null	null	null	null	null	999	False	False	False		False	False	null	null	null	null	null	null	null	15.63	20200831_Met_IDA_Pos_smk0_3	133.03456:1348 134.03791:672 135.04127:784		69	7	1348	6	392	24	6	0	232	26	107	6	29	31	671	28	30	12
347	7.898	133.06523	w/o MS2:Cinnamaldehyde	[M+H-2H2O]+	ion correlated with 3694; ion correlated with 2738; ion correlated with 3224; ion correlated with 1074; ion correlated with 1374; ion correlated with 3873; ion correlated with 4455; adduct linked to 1074_[M+Li]+; found in higher mz's MsMs_1074	0.05	False	null	133.06479	C9H8O	Cinnamaldehydes	KJPRLNWUNMBNBZ-UHFFFAOYSA-N	O=CC=CC=1C=CC=CC1	530	True	True	False		False	False	null	null	99.9	null	null	null	null	62.39	20200831_Met_IDA_Pos_smk28_1	133.06523:4332 134.06858:828 135.07194:1413		357	373	337	304	326	430	399	317	388	343	4332	367	389	360	325	542	414	476
348	7.536	133.06543	CINNAMALDEHYDE	[M+H]+	ion correlated with 1075; found in higher mz's MsMs_6707	0.05	True	null	133.06479	C9H8O	Cinnamaldehydes	KJPRLNWUNMBNBZ-QPJJXVBHSA-N	O=C\C=C\C1=CC=CC=C1	430	True	True	True		False	False	null	null	83.2	null	68.1	83.8	77.8	22.13	20200831_Met_IDA_Pos_smk14_2	133.06543:1880 134.06878:406 135.07214:1070	55.0617:31 65.04139:20 73.06284:31 73.94218:20 75.0454:10 77.0384:20 88.02013:10 89.03961:20 92.68933:10 103.05463:31 105.07238:51 115.0562:31 117.95866:10 133.06372:61 133.10278:31	442	344	229	326	365	467	1880	360	400	305	402	382	352	389	342	396	311	373
349	8.095	133.0658	w/o MS2:Cinnamaldehyde	[M+H-2H2O]+	ion correlated with 5053; ion correlated with 1076; ion correlated with 1372; ion correlated with 4457; adduct linked to 1076_[M+Li]+; found in higher mz's MsMs_1076	0.1	False	null	133.06479	C9H8O	Cinnamaldehydes	KJPRLNWUNMBNBZ-UHFFFAOYSA-N	O=CC=CC=1C=CC=CC1	530	True	True	False		False	False	null	null	99.5	null	null	null	null	45.09	20200831_Met_IDA_Pos_smk28_5	133.0658:3848 134.06915:848 135.07251:1524		228	260	828	299	248	290	293	221	3094	268	387	331	314	272	3848	318	266	327
350	0.938	133.09601	w/o MS2:Ornithine	[M+Li]+	adduct linked to 3875_[2M+K]+	0.05	False	null	133.09715	C5H12N2O2	L-alpha-amino acids	AHLPHDHHMVZTML-UHFFFAOYNA-N	O=C(O)C(N)CCCN	530	True	True	False		False	False	null	null	99.3	null	null	null	null	94.68	20200831_Met_IDA_Pos_smk28_1	133.09601:6660 134.09936:1379 135.10272:7972		2862	3242	768	3014	3429	2186	2272	2295	648	2341	6660	2095	2858	2959	692	3874	2597	4145
351	1.114	133.09628	w/o MS2:Ornithine	[M+H]+		0.1	False	null	133.09715	C5H12N2O2	L-alpha-amino acids	AHLPHDHHMVZTML-UHFFFAOYNA-N	O=C(O)C(N)CCCN	530	True	True	False		False	False	null	null	99.6	null	null	null	null	95.55	20200831_Met_IDA_Pos_smk56_3	133.09628:7660 134.09963:0 135.10299:2312		5843	5413	9455	6481	5065	3963	4106	4007	6815	5073	3534	4632	5001	4677	6789	6863	6478	7660
352	0.766	133.09679	w/o MS2:Ornithine	[M+NH4]+	ion correlated with 4461; ion correlated with 560; ion correlated with 180; ion correlated with 320; ion correlated with 1366; ion correlated with 4646; ion correlated with 5156; ion correlated with 9181; ion correlated with 10399; ion correlated with 11544; ion correlated with 14495; ion correlated with 14603; ion correlated with 3970; ion correlated with 480; ion correlated with 12794; ion corr…	0.15	False	null	133.09715	C5H12N2O2	L-alpha-amino acids	AHLPHDHHMVZTML-UHFFFAOYNA-N	O=C(O)C(N)CCCN	530	True	True	False		False	False	null	null	99.9	null	null	null	null	66.96	20200831_Met_IDA_Pos_smk28_5	133.09679:6572 134.10014:1374 135.1035:7587		583	520	6323	510	476	577	574	590	4749	533	573	472	511	453	6572	531	568	523
353	12.545	133.09923	w/o MS2:D-ORNITHINE	[M+ACN+H]+	ion correlated with 11432; ion correlated with 824; ion correlated with 857; ion correlated with 3402; ion correlated with 1175; adduct linked to 99_[M+NH4]+; found in higher mz's MsMs_3578; found in higher mz's MsMs_3015; found in higher mz's MsMs_2562; found in higher mz's MsMs_2096; found in higher mz's MsMs_1781; found in higher mz's MsMs_1491	0.05	False	null	133.10001	C5H12N2O2	Alpha amino acids	AHLPHDHHMVZTML-UHFFFAOYSA-N	O=C(O)C(N)CCCN	530	True	True	False		False	False	null	null	99.7	null	null	null	null	22.68	20200831_Met_IDA_Pos_smk28_1	133.09923:1998 134.10258:1415 135.10594:20840		772	605	1641	628	605	667	589	564	1934	572	1998	650	561	586	1119	712	675	677
354	12.595	133.09987	w/o MS2:Unknown (carbon number 10); PlaSMA ID-104	[M+Na]+	ion correlated with 896; ion correlated with 940; ion correlated with 1087; ion correlated with 5028; ion correlated with 9677; ion correlated with 891; ion correlated with 1593; ion correlated with 3536; ion correlated with 684; ion correlated with 820; ion correlated with 2989; ion correlated with 1448; ion correlated with 5950; ion correlated with 201; ion correlated with 855; ion correlated w…	0.15	True	5.03	133.10181	C10H12	Unknown			530	True	True	False		False	False	null	null	65.4	99.7	null	null	null	19.46	20200831_Met_IDA_Pos_smk0_3	133.09987:2557 134.10322:606 135.10658:27115	51.02457:10 55.05989:20 73.06317:31 85.49355:10 88.03902:10 105.06842:51 133.09831:20	714	605	2557	485	518	656	531	612	1929	552	1709	624	622	534	1978	649	594	669
355	11.913	133.09996	w/o MS2:D-ORNITHINE	[M+H]+		0.05	False	null	133.10001	C5H12N2O2	Alpha amino acids	AHLPHDHHMVZTML-UHFFFAOYSA-N	O=C(O)C(N)CCCN	530	True	True	False		False	False	null	null	100	null	null	null	null	24.96	20200831_Met_IDA_Pos_smk56_5	133.09996:1526 134.10331:308 135.10667:25265		1514	1603	574	828	1188	1094	1118	1279	545	1391	614	1410	1290	791	554	1510	846	686
356	11.843	133.09998	w/o MS2:D-ORNITHINE	[M+H]+	found in higher mz's MsMs_3944; adduct linked to 5206_[2M+ACN+Na]+; found in higher mz's MsMs_1085; found in higher mz's MsMs_7011; found in higher mz's MsMs_5889; found in higher mz's MsMs_5244; found in higher mz's MsMs_2600	0.05	False	null	133.10001	C5H12N2O2	Alpha amino acids	AHLPHDHHMVZTML-UHFFFAOYSA-N	O=C(O)C(N)CCCN	530	True	True	False		False	False	null	null	100	null	null	null	null	19.5	20200831_Met_IDA_Pos_smk0_5	133.09998:1733 134.10333:174 135.10669:26934		645	1603	575	1248	1733	1094	526	1279	670	1391	614	1410	1290	1161	565	1510	1151	939
357	12.38	133.09999	w/o MS2:D-ORNITHINE	[M+Na]+	found in higher mz's MsMs_1420; found in higher mz's MsMs_3571; found in higher mz's MsMs_3012; found in higher mz's MsMs_2564; found in higher mz's MsMs_1787; found in higher mz's MsMs_2093; found in higher mz's MsMs_1493; adduct linked to 124_[M+H]+; found in higher mz's MsMs_4006; found in higher mz's MsMs_3409	0.55	False	null	133.10001	C5H12N2O2	Alpha amino acids	AHLPHDHHMVZTML-UHFFFAOYSA-N	O=C(O)C(N)CCCN	530	True	True	False		False	False	null	null	100	null	null	null	null	25.29	20200831_Met_IDA_Pos_smk14_5	133.09999:2412 134.10334:808 135.1067:29743		841	2622	705	2061	2105	1788	1359	2300	831	2412	791	1948	2434	2260	794	2146	1966	2132
358	12.057	133.10141	w/o MS2:Unknown (carbon number 10); PlaSMA ID-104	[M+H]+	found in higher mz's MsMs_12382; found in higher mz's MsMs_5888; found in higher mz's MsMs_5239; found in higher mz's MsMs_2903; found in higher mz's MsMs_1701	0.05	False	5.03	133.10181	C10H12	Unknown			530	True	True	False		False	False	null	null	99.9	99.8	null	null	null	16.97	20200831_Met_IDA_Pos_smk28_1	133.10141:1639 134.10476:370 135.10812:17205		731	668	1324	646	482	625	595	572	1067	564	1639	760	524	554	1334	647	583	621
359	12.428	133.1021	w/o MS2:Unknown (carbon number 10); PlaSMA ID-104	[M+Na]+	found in higher mz's MsMs_3574; found in higher mz's MsMs_3014; found in higher mz's MsMs_1492; adduct linked to 126_[M+H]+; found in higher mz's MsMs_5030; found in higher mz's MsMs_3993; found in higher mz's MsMs_2567; found in higher mz's MsMs_2093; found in higher mz's MsMs_1787; found in higher mz's MsMs_1417; found in higher mz's MsMs_1086	0.25	False	5.03	133.10181	C10H12	Unknown			530	True	True	False		False	False	null	null	100	99.7	null	null	null	26.03	20200831_Met_IDA_Pos_smk0_2	133.1021:2687 134.10545:606 135.10881:26101		1948	2687	558	1237	1754	1724	2363	1354	831	2259	649	1948	2434	1264	567	2146	1158	2132
360	0.418	133.92606	Unknown	[M+H]+		0.15	False	null	null	null	null	null	null	999	False	False	False		False	False	null	null	null	null	null	null	null	23.82	20200831_Met_IDA_Pos_smk28_1	133.92606:1500 134.92941:268 135.93277:1627		1184	1450	51	1396	1028	1126	972	810	86	1072	1500	1167	883	1245	80	975	1038	996
361	1.529	133.92668	Unknown	[M+H]+	ion correlated with 1066	0.1	True	null	null	null	null	null	null	999	False	False	False		False	False	null	null	null	null	null	null	null	116.51	20200831_Met_IDA_Pos_smk0_1	133.92668:6614 134.93003:327 135.93339:580	56.96742:20 60.98874:41 70.94154:20 72.93507:20 74.02713:31 74.9379:51 75.00264:31 93.05521:10 102.01483:20 113.9665:10 115.96481:61	6614	5817	691	5909	6092	6419	5543	5675	705	6209	5608	5692	5795	6003	746	6535	6398	6071
362	1.185	133.92717	Unknown	[M+H]+		0.1	False	null	null	null	null	null	null	999	False	False	False		False	False	null	null	null	null	null	null	null	28.52	20200831_Met_IDA_Pos_smk14_4	133.92717:1569 134.93052:96 135.93388:0		2983	1434	1337	1695	1489	2223	1863	2003	1569	1910	2071	1763	1903	1988	1526	2427	2041	2123
363	1.411	133.92749	Unknown	[M+ACN+2H]+	adduct linked to 91_[M+NH4]+	0.5	True	null	null	null	null	null	null	999	False	False	False		False	False	null	null	null	null	null	null	null	99.93	20200831_Met_IDA_Pos_smk0_2	133.9283:6358 134.93165:0 135.93501:387	56.97307:20 60.98465:20 60.98906:92 71.075:20 74.02259:20 74.93698:51 75.00539:41 84.04525:10 86.0201:31 93.01332:31 97.9301:10 111.02937:10 126.96786:10 134.1015:20	6582	6358	851	6211	6386	6680	5603	6196	851	6346	6749	5950	6254	6279	841	7120	6218	5895
364	1.336	133.92799	Unknown	[M+H]+		0.25	True	null	null	null	null	null	null	999	False	False	False		False	False	null	null	null	null	null	null	null	126.27	20200831_Met_IDA_Pos_smk0_5	133.92799:6647 134.93134:349 135.9347:759	56.9679:41 60.98807:163 71.07382:20 74.02499:20 75.00414:61 78.99632:20 86.01863:41 86.02386:10 93.01443:61 97.95911:10 102.01332:51 116.02984:31 134.09253:20	6582	5907	1006	6167	6647	6054	6021	6082	939	6473	6587	5546	6310	6052	1161	6660	6120	6108
365	0.397	133.97433	Unknown	[M+H]+	ion correlated with 2935; ion correlated with 2617; ion correlated with 1311	0.3	False	null	null	null	null	null	null	999	False	False	False		False	False	null	null	null	null	null	null	null	33.4	20200831_Met_IDA_Pos_smk0_4	133.97433:2726 134.97768:2369 135.98104:2370		2524	2138	76	2726	2417	1786	1573	1661	81	1871	2021	1712	1778	1901	90	1793	1570	1984
366	1.038	134.01662	Unknown	[M+NH4]+	adduct linked to 579_[M+CH3OH+H]+	0.65	False	null	null	null	null	null	null	999	False	False	False		False	False	null	null	null	null	null	null	null	30.42	20200831_Met_IDA_Pos_smk28_4	134.01662:2588 135.01997:55032 136.02333:5499		2360	1964	11	2275	2403	1761	1658	2059	2	1107	1788	2144	1709	2588	15	2511	2468	2137
367	0.857	134.01765	Unknown	[M+NH4]+	ion correlated with 11707; ion correlated with 1766; adduct linked to 3317_[2M+ACN+H]+	0.05	False	null	null	null	null	null	null	999	False	False	False		False	False	null	null	null	null	null	null	null	11.54	20200831_Met_IDA_Pos_smk28_5	134.01765:1012 135.021:0 136.02436:1480		344	86	1056	256	278	223	45	290	929	235	4	202	368	150	1012	330	262	324
368	0.562	134.0407	w/o MS2:L-Aspartic acid; CE0; CKLJMWTZIZZHCS-REOHCLBHSA-N	[M+H]+	ion correlated with 178	0.35	True	8.419	134.04478	C4H7NO4	Aspartic acid and derivatives	CKLJMWTZIZZHCS-REOHCLBHSA-N	C([C@@H](C(=O)O)N)C(=O)O	530	True	True	False		False	False	null	null	92	99.7	null	null	null	31.66	20200831_Met_IDA_Pos_smk14_2	134.0407:3394 135.04405:489 136.04741:2955	56.96984:41 57.93547:41 60.9868:246 72.9389:20 74.93811:61 75.00163:92 86.01342:31 86.01735:41 88.99062:10 93.00907:51 100.51569:10 102.01492:82 115.96328:51 116.0271:61	803	1815	816	1691	2584	646	3394	2591	639	2607	476	2989	2226	2263	820	572	2558	1814
369	0.869	134.04689	w/o MS2:Aspartic acid	[M+H]+	ion correlated with 13358; ion correlated with 13483; ion correlated with 14591; ion correlated with 14479; ion correlated with 2836; ion correlated with 12610; ion correlated with 8102; ion correlated with 11707; ion correlated with 13171; ion correlated with 13825; ion correlated with 9099; ion correlated with 13557; ion correlated with 10244; ion correlated with 10732; ion correlated with 1079…	0.05	False	null	134.045	C4H7NO4	Aspartic acid and derivatives	CKLJMWTZIZZHCS-REOHCLBHSA-N	O=C(O)CC(N)C(=O)O	530	True	True	False		False	False	null	null	98.2	null	null	null	null	12.39	20200831_Met_IDA_Pos_smk0_3	134.04689:1489 135.05024:266 136.0536:1328		210	280	1489	208	233	99	495	237	959	286	109	318	216	212	1140	92	225	186
370	1.753	134.98602	Unknown	[M+H]+	ion correlated with 69; ion correlated with 70	0.05	True	null	null	null	null	null	null	999	False	False	False		False	False	null	null	null	null	null	null	null	14.91	20200831_Met_IDA_Pos_smk56_1	134.98602:3085 135.98937:240 136.99273:240	57.07243:20 61.03343:31 62.02611:10 73.0683:112 75.04239:31 79.05569:41 80.98026:20 87.02044:10 89.05903:31 91.05255:41 93.07086:20 98.98743:20 103.067:10 107.08728:31 133.02911:10 135.11356:20	3150	1665	561	1714	1596	3073	1417	1404	653	1569	2779	1752	1665	1555	607	3085	1789	1942
371	0.512	134.9866	Unknown	[M+H]+	ion correlated with 372	0.2	False	null	null	null	null	null	null	999	False	False	False		False	False	null	null	null	null	null	null	null	30.82	20200831_Met_IDA_Pos_smk0_1	134.9866:4009 135.98995:423 136.99331:241		4009	2701	638	2636	2702	3934	1701	1847	730	2453	3821	2379	2874	2503	692	4064	2702	2838
372	0.572	134.98721	Unknown	[M+H]+	ion correlated with 371	0.4	True	null	null	null	null	null	null	999	False	False	False		False	False	null	null	null	null	null	null	null	27.46	20200831_Met_IDA_Pos_smk14_1	134.98671:4160 135.99006:375 136.99342:265	57.07291:20 60.98986:20 62.94894:10 73.06648:112 75.04421:31 77.03721:20 80.9479:31 84.98011:10 89.07171:10 91.0573:41 93.07294:20 103.05489:10 107.08517:61 115.05809:10 117.09642:20 131.09264:10 135.11946:20	3941	2683	607	2683	2680	4160	2041	1964	783	2440	3962	2396	2865	2559	686	4368	2814	2842
373	1.052	135.00385	Unknown	[M+H]+	adduct linked to 1767_[M+2K-H]+; adduct linked to 4409_[2M+K]+; found in higher mz's MsMs_6456; found in higher mz's MsMs_4370; found in higher mz's MsMs_2937; found in higher mz's MsMs_2733; found in higher mz's MsMs_8535; found in higher mz's MsMs_7016; similar chromatogram in higher mz_14587	0.85	True	null	null	null	null	null	null	999	False	False	False		False	False	null	null	null	null	null	null	null	246.63	20200831_Met_IDA_Pos_smk0_1	135.00183:97191 136.00518:4424 137.00854:765	57.0708:10 73.0665:20 89.0664:10 91.05463:31 134.99979:163	97191	112493	202	105818	112044	94550	94057	100680	162	106478	52031	130399	126827	134132	248	133201	132614	141094
374	0.248	135.09756	w/o MS2:Diglyme; LC-ESI-ITFT; MS2; CE	[M+H]+		0.05	True	null	135.10158	C6H14O3	Dialkyl ethers	SBZXBUIDTXKZTM-UHFFFAOYSA-N	COCCOCCOC	530	True	True	False		False	False	null	null	92.3	null	null	null	null	23.63	20200831_Met_IDA_Pos_smk28_1	135.09756:11068 136.10091:1199 137.10427:638	65.0447:10 73.06413:20 73.06895:71 75.04919:10 89.07203:10 91.059:20	8225	5771	10395	4718	5148	8183	5938	7819	5359	4806	11068	5031	6685	4904	6237	6141	5330	6643
375	1.199	135.10101	w/o MS2:Diglyme; LC-ESI-ITFT; MS2; CE	[M+ACN+2H]+	adduct linked to 979_[M+DMSO+H]+; found in higher mz's MsMs_979	0.05	True	null	135.10158	C6H14O3	Dialkyl ethers	SBZXBUIDTXKZTM-UHFFFAOYSA-N	COCCOCCOC	530	True	True	False		False	False	null	null	62.6	null	null	null	null	3.37	20200831_Met_IDA_Pos_smk0_3	135.10101:9851 136.10436:985 137.10772:563	59.05199:20 65.03674:20 73.06635:112 77.042:31 77.04943:10 79.0574:31 89.06344:41 91.05296:31 107.08909:41 135.11543:61	3432	1950	9851	3381	2945	3738	3000	4567	4922	2594	4548	3061	4283	2040	6096	3588	2248	4647
376	1.023	135.10104	w/o MS2:Diglyme; LC-ESI-ITFT; MS2; CE	[M+H]+	ion correlated with 2974; ion correlated with 3525	0.1	False	null	135.10158	C6H14O3	Dialkyl ethers	SBZXBUIDTXKZTM-UHFFFAOYSA-N	COCCOCCOC	530	True	True	False		False	False	null	null	99.9	null	null	null	null	8.93	20200831_Met_IDA_Pos_smk0_3	135.10104:7776 136.10439:773 137.10775:556		566	442	7776	430	490	505	410	709	4801	376	411	409	484	484	5877	426	364	599
377	1.825	135.1011	w/o MS2:Diglyme; LC-ESI-ITFT; MS2; CE	[M+H]+		0.05	False	null	135.10158	C6H14O3	Dialkyl ethers	SBZXBUIDTXKZTM-UHFFFAOYSA-N	COCCOCCOC	530	True	True	False		False	False	null	null	99.9	null	null	null	null	5.06	20200831_Met_IDA_Pos_smk56_3	135.1011:13534 136.10445:1363 137.10781:543		8808	5518	8551	10943	8571	9536	9357	10870	6341	7263	7149	9131	14392	7297	6846	7650	7509	13534
378	6.809	135.10126	w/o MS2:Diglyme; LC-ESI-ITFT; MS2; CE	[M+H]+		0.05	False	null	135.10158	C6H14O3	Dialkyl ethers	SBZXBUIDTXKZTM-UHFFFAOYSA-N	COCCOCCOC	530	True	True	False		False	False	null	null	99.9	null	null	null	null	4.58	20200831_Met_IDA_Pos_smk14_2	135.10126:17082 136.10461:1803 137.10797:845		14317	12301	23171	14587	12902	15730	17082	20358	13449	11645	14455	13958	15912	14975	11788	13940	13742	20997
379	13.923	135.1013	w/o MS2:Diglyme; LC-ESI-ITFT; MS2; CE	[M+H]+	ion correlated with 393	0.15	True	null	135.10158	C6H14O3	Dialkyl ethers	SBZXBUIDTXKZTM-UHFFFAOYSA-N	COCCOCCOC	530	True	True	False		False	False	null	null	100	null	null	null	null	30.86	20200831_Met_IDA_Pos_smk0_5	135.1013:37890 136.10465:3019 137.10801:1084	65.04527:10 73.06451:319 77.03638:20 86.43808:10 91.05354:51 94.0626:41 106.03959:10 107.08234:31	30116	25113	38276	26331	37890	31697	34538	37349	33204	35062	27119	36145	36277	31096	27468	30051	34216	39077
380	14.398	135.10133	w/o MS2:Diglyme; LC-ESI-ITFT; MS2; CE	[M+H]+	found in higher mz's MsMs_5517	0.7	True	null	135.10158	C6H14O3	Dialkyl ethers	SBZXBUIDTXKZTM-UHFFFAOYSA-N	COCCOCCOC	530	True	True	False		False	False	null	null	100	null	null	null	null	31.5	20200831_Met_IDA_Pos_smk0_5	135.10133:33257 136.10468:3053 137.10804:1000	67.05408:21 70.99198:10 73.06576:419 77.03642:20 84.94796:10 89.06137:61 91.0549:61 94.06398:20 107.08527:31 117.09181:31	26061	22750	27494	19214	33257	27028	25815	29728	22904	31374	21579	29669	29067	29114	18575	24384	30870	33129
381	12.278	135.10133	w/o MS2:Diglyme; LC-ESI-ITFT; MS2; CE	[M+H]+		0.05	True	null	135.10158	C6H14O3	Dialkyl ethers	SBZXBUIDTXKZTM-UHFFFAOYSA-N	COCCOCCOC	530	True	True	False		False	False	null	null	100	null	null	null	null	3.51	20200831_Met_IDA_Pos_smk0_3	135.10133:25053 136.10468:2665 137.10804:1354	53.00542:10 65.04039:20 67.05602:20 73.06782:236 75.93671:10 84.99837:10 89.05975:82 91.05865:51 91.07346:10 105.07545:20 107.08504:31 119.10162:10 135.10271:31	20622	17480	25053	11669	18091	17091	20901	28061	23958	17303	22254	17195	22582	12902	20447	16985	12517	27385
382	14.475	135.10141	w/o MS2:Diglyme; LC-ESI-ITFT; MS2; CE	[M+H]+		0.1	True	null	135.10158	C6H14O3	Dialkyl ethers	SBZXBUIDTXKZTM-UHFFFAOYSA-N	COCCOCCOC	530	True	True	False		False	False	null	null	100	null	null	null	null	19.87	20200831_Met_IDA_Pos_smk0_3	135.10141:29046 136.10476:2508 137.10812:779	65.05079:10 73.06436:214 84.99984:10 89.06124:61 91.05612:31 94.0625:31 105.76514:10	25029	21320	29046	19298	30608	24142	24565	28635	22660	31187	21458	28035	26070	26823	20478	24706	29164	30751
383	0.525	135.10141	w/o MS2:Diglyme; LC-ESI-ITFT; MS2; CE	[M+IsoProp+H]+	adduct linked to 664_[M+DMSO+H]+	0.65	True	null	135.10158	C6H14O3	Dialkyl ethers	SBZXBUIDTXKZTM-UHFFFAOYSA-N	COCCOCCOC	530	True	True	False		False	False	null	null	100	null	null	null	null	22.44	20200831_Met_IDA_Pos_smk56_5	135.10141:13629 136.10476:1077 137.10812:705	63.02674:10 73.06574:123 77.03641:10 91.05222:41 94.06264:10	10936	10236	11170	10695	11642	12813	10273	15144	5708	10324	11307	10297	12544	10377	6466	11446	10132	13419
384	10.034	135.10144	w/o MS2:Diglyme; LC-ESI-ITFT; MS2; CE	[M+H]+		0.05	False	null	135.10158	C6H14O3	Dialkyl ethers	SBZXBUIDTXKZTM-UHFFFAOYSA-N	COCCOCCOC	530	True	True	False		False	False	null	null	100	null	null	null	null	16.27	20200831_Met_IDA_Pos_smk28_2	135.10144:19098 136.10479:1699 137.10815:849		18427	19078	18850	14800	19454	16650	17406	24321	16621	16432	16832	19098	22340	17630	12976	15021	22396	19283
385	6.182	135.10144	w/o MS2:Diglyme; LC-ESI-ITFT; MS2; CE	[M+H]+		0.05	False	null	135.10158	C6H14O3	Dialkyl ethers	SBZXBUIDTXKZTM-UHFFFAOYSA-N	COCCOCCOC	530	True	True	False		False	False	null	null	100	null	null	null	null	9.39	20200831_Met_IDA_Pos_smk28_5	135.10144:9686 136.10479:872 137.10815:676		11642	11226	17163	10974	10294	12318	12380	15998	9495	9647	10679	10488	11732	11357	9686	11966	10862	14278
386	10.613	135.10146	w/o MS2:Diglyme; LC-ESI-ITFT; MS2; CE	[M+H]+		0.05	True	null	135.10158	C6H14O3	Dialkyl ethers	SBZXBUIDTXKZTM-UHFFFAOYSA-N	COCCOCCOC	530	True	True	False		False	False	null	null	100	null	null	null	null	14.11	20200831_Met_IDA_Pos_smk14_2	135.10146:19382 136.10481:1551 137.10817:799	71.94235:10 73.0704:92 77.03748:31 77.04615:10 85.07141:10 89.06127:41 91.05615:41 93.07177:20 107.08235:41 135.09314:20	19282	19547	14083	15717	19571	17761	19382	29602	12202	18912	14708	18375	21592	18453	10476	16592	20733	22803
387	14.539	135.10149	w/o MS2:Diglyme; LC-ESI-ITFT; MS2; CE	[M+H]+		0.05	True	null	135.10158	C6H14O3	Dialkyl ethers	SBZXBUIDTXKZTM-UHFFFAOYSA-N	COCCOCCOC	530	True	True	False		False	False	null	null	100	null	null	null	null	25.68	20200831_Met_IDA_Pos_smk28_5	135.10149:20984 136.10484:1888 137.1082:859	61.02796:10 70.99323:10 73.06581:194 74.29376:10 77.04639:10 84.94803:10 91.05094:31 94.06406:31 103.05228:10 133.07391:10 135.10129:31	24640	19738	28769	18623	29632	22601	23263	27300	22162	28215	20650	26334	26478	25677	20984	24463	28174	29983
388	1.726	135.10158	w/o MS2:Diglyme; LC-ESI-ITFT; MS2; CE	[M+H]+		0.05	True	null	135.10158	C6H14O3	Dialkyl ethers	SBZXBUIDTXKZTM-UHFFFAOYSA-N	COCCOCCOC	530	True	True	False		False	False	null	null	100	null	null	null	null	4.62	20200831_Met_IDA_Pos_smk14_1	135.10158:10499 136.10493:964 137.10829:522	57.07613:20 61.03065:20 63.94913:10 73.06651:174 75.04424:31 77.04219:31 79.06513:10 84.94373:20 89.06375:71 91.05733:41 92.00488:10 102.01633:10 107.08667:61 115.05208:10 135.10805:31	9484	5825	8927	11116	8118	10499	10218	11210	6034	6765	7654	8801	15001	7167	6309	8114	7841	13024
389	8.606	135.10168	w/o MS2:Diglyme; LC-ESI-ITFT; MS2; CE	[M+H]+		0.05	True	null	135.10158	C6H14O3	Dialkyl ethers	SBZXBUIDTXKZTM-UHFFFAOYSA-N	COCCOCCOC	530	True	True	False		False	False	null	null	100	null	null	null	null	12.95	20200831_Met_IDA_Pos_smk0_2	135.10168:15641 136.10503:997 137.10839:846	53.04461:10 67.02273:10 73.06925:153 75.04089:20 77.04251:31 82.98293:10 89.50528:10 91.05356:41 98.98846:10 105.06857:31 107.08248:20 129.02686:10 135.09825:20	17291	15641	20338	15913	18559	16770	16169	16995	15434	13799	15867	16472	23984	16383	15031	14104	18523	16980
390	13.845	135.10173	w/o MS2:Diglyme; LC-ESI-ITFT; MS2; CE	[M+H]+		0.15	True	null	135.10158	C6H14O3	Dialkyl ethers	SBZXBUIDTXKZTM-UHFFFAOYSA-N	COCCOCCOC	530	True	True	False		False	False	null	null	100	null	null	null	null	30.24	20200831_Met_IDA_Pos_smk56_5	135.10173:38648 136.10508:3363 137.10844:1579	61.03345:10 65.04193:31 73.06216:124 73.06458:247 77.04511:41 79.05552:20 89.05608:20 91.05627:71 94.06538:31 104.05431:10 107.05027:20 107.08822:31 117.09185:20 135.08479:20	31314	25484	37519	27077	37413	31674	34352	36929	31777	36288	28366	36256	33528	29774	25996	30395	38037	38925
391	10.121	135.10175	w/o MS2:Diglyme; LC-ESI-ITFT; MS2; CE	[M+H]+		0.05	True	null	135.10158	C6H14O3	Dialkyl ethers	SBZXBUIDTXKZTM-UHFFFAOYSA-N	COCCOCCOC	530	True	True	False		False	False	null	null	100	null	null	null	null	14.09	20200831_Met_IDA_Pos_smk0_2	135.10175:20338 136.1051:1978 137.10846:802	61.03655:10 67.05741:10 73.06688:214 75.86694:10 84.97919:10 89.06276:41 91.05228:31 94.06545:20 102.95215:10 105.07156:20 107.08405:31 135.10168:20	17600	20338	19286	14707	20110	17922	18382	26379	17493	17198	17367	16817	22690	17858	13373	17274	20020	19177
392	12.584	135.10207	w/o MS2:Diglyme; LC-ESI-ITFT; MS2; CE	[M+H]+		0.15	True	null	135.10158	C6H14O3	Dialkyl ethers	SBZXBUIDTXKZTM-UHFFFAOYSA-N	COCCOCCOC	530	True	True	False		False	False	null	null	99.9	null	null	null	null	45.19	20200831_Met_IDA_Pos_smk56_3	135.10207:48653 136.10542:4188 137.10878:1560	62.32368:21 71.05325:21 73.0676:586 77.03709:20 79.05994:31 84.94999:10 89.05814:92 91.05566:51 105.06786:20 105.95912:10	25880	29395	16234	20728	31669	25597	28400	36594	19031	27049	19668	29369	28746	22683	14374	25509	22453	48653
393	13.982	135.1021	w/o MS2:Diglyme; LC-ESI-ITFT; MS2; CE	[M+H]+	ion correlated with 379	0.25	True	null	135.10158	C6H14O3	Dialkyl ethers	SBZXBUIDTXKZTM-UHFFFAOYSA-N	COCCOCCOC	530	True	True	False		False	False	null	null	99.9	null	null	null	null	37.68	20200831_Met_IDA_Pos_smk14_3	135.1021:37740 136.10545:3202 137.10881:1246	65.0458:20 73.06509:397 77.04194:31 89.05405:20 89.0607:82 89.69425:10 91.05423:71 94.06878:20 107.0846:41 135.10051:41	30737	26678	36090	25133	37890	31892	34924	37740	30452	33830	26355	36094	35339	32452	28496	30533	34559	39238
394	12.19	135.10216	w/o MS2:Diglyme; LC-ESI-ITFT; MS2; CE	[M+H]+	found in higher mz's MsMs_2291; found in higher mz's MsMs_1631	0.2	True	null	135.10158	C6H14O3	Dialkyl ethers	SBZXBUIDTXKZTM-UHFFFAOYSA-N	COCCOCCOC	530	True	True	False		False	False	null	null	99.8	null	null	null	null	34.35	20200831_Met_IDA_Pos_smk56_3	135.10216:44110 136.10551:3400 137.10887:1904	61.03479:41 65.04105:31 73.06487:376 77.04047:31 79.05585:31 81.08581:10 89.05779:71 91.05262:31 93.07227:20 99.95412:10 107.08138:20	24987	23264	22994	16403	23544	23019	23897	33604	27449	22218	23464	24779	25667	18965	18370	20448	17738	44110
395	12.119	135.10223	w/o MS2:Diglyme; LC-ESI-ITFT; MS2; CE	[M+H]+		0.2	True	null	135.10158	C6H14O3	Dialkyl ethers	SBZXBUIDTXKZTM-UHFFFAOYSA-N	COCCOCCOC	530	True	True	False		False	False	null	null	99.8	null	null	null	null	21.65	20200831_Met_IDA_Pos_smk28_3	135.10223:27581 136.10558:2754 137.10894:922	61.03257:20 65.04672:10 67.05436:21 73.06848:279 75.04255:20 77.04046:20 79.0596:20 89.05644:41 91.05665:61 93.07227:20 105.07037:41 107.0843:31 115.05559:10 135.10016:31	22458	27354	22221	18653	23498	25553	24415	40075	23449	26172	21908	24438	27581	21827	20230	23662	20725	44110
396	16.159	135.10237	w/o MS2:Diglyme; LC-ESI-ITFT; MS2; CE	[M+H]+		0.05	True	null	135.10158	C6H14O3	Dialkyl ethers	SBZXBUIDTXKZTM-UHFFFAOYSA-N	COCCOCCOC	530	True	True	False		False	False	null	null	99.7	null	null	null	null	9.46	20200831_Met_IDA_Pos_smk14_3	135.10237:9647 136.10572:1037 137.10908:226	61.03494:10 73.06143:20 73.06506:92 75.92897:10 89.05801:61 95.09368:10	8198	7598	7398	4328	6420	6758	6456	9647	5007	7011	5722	5826	8640	6285	5394	6414	6864	9239
397	0.039	135.10239	w/o MS2:Diglyme; LC-ESI-ITFT; MS2; CE	[M+H]+		0.05	False	null	135.10158	C6H14O3	Dialkyl ethers	SBZXBUIDTXKZTM-UHFFFAOYSA-N	COCCOCCOC	530	True	True	False		False	False	null	null	99.7	null	null	null	null	4.28	20200831_Met_IDA_Pos_smk0_3	135.10239:10650 136.10574:993 137.1091:374		3114	1981	10650	1757	1818	2525	2354	4028	6134	2511	5471	1765	2296	1642	6434	2353	3015	3256
398	12.045	135.10245	w/o MS2:Diglyme; LC-ESI-ITFT; MS2; CE	[M+H]+		0.3	True	null	135.10158	C6H14O3	Dialkyl ethers	SBZXBUIDTXKZTM-UHFFFAOYSA-N	COCCOCCOC	530	True	True	False		False	False	null	null	99.6	null	null	null	null	21.37	20200831_Met_IDA_Pos_smk14_3	135.10245:40308 136.1058:3600 137.10916:774	61.03496:10 71.94427:21 73.06509:258 77.04318:20 79.05734:20 91.05695:51 91.07715:10 105.95039:10 107.09051:31 133.02444:10 135.11214:31	20311	25825	24114	18653	25590	25319	20934	40308	22523	26172	20843	23284	27644	23763	20230	22067	22146	41321
399	15.814	135.10252	w/o MS2:Diglyme; LC-ESI-ITFT; MS2; CE	[M+H]+		0.1	True	null	135.10158	C6H14O3	Dialkyl ethers	SBZXBUIDTXKZTM-UHFFFAOYSA-N	COCCOCCOC	530	True	True	False		False	False	null	null	100	null	null	null	null	11.19	20200831_Met_IDA_Pos_smk14_4	135.10184:6830 136.10519:742 137.10855:231	65.04316:10 73.06832:92 77.04401:10 89.06027:31 94.06834:20 135.09669:20	10341	9675	10409	5258	8587	9060	7670	8941	6830	7822	8485	6836	11403	8028	6945	8319	9500	10552
400	13.045	135.10258	w/o MS2:Diglyme; LC-ESI-ITFT; MS2; CE	[M+H]+		0.05	True	null	135.10158	C6H14O3	Dialkyl ethers	SBZXBUIDTXKZTM-UHFFFAOYSA-N	COCCOCCOC	530	True	True	False		False	False	null	null	99.5	null	null	null	null	3.08	20200831_Met_IDA_Pos_smk28_5	135.10258:26883 136.10593:2335 137.10929:1384	65.04628:20 71.05956:10 73.06677:176 77.03621:20 79.07159:10 89.06114:61 91.05601:72 95.06525:10 105.07108:31 107.085:31 135.09918:31	30350	25683	31929	24644	32742	30373	33223	38307	27521	30767	26691	35404	29468	24458	26883	30384	26855	45017
401	0.585	135.10265	w/o MS2:Diglyme; LC-ESI-ITFT; MS2; CE	[M+H-H2O]+	adduct linked to 2323_[M+IsoProp+Na+H]+	0.2	True	null	135.10158	C6H14O3	Dialkyl ethers	SBZXBUIDTXKZTM-UHFFFAOYSA-N	COCCOCCOC	530	True	True	False		False	False	null	null	99.4	null	null	null	null	25.94	20200831_Met_IDA_Pos_smk14_3	135.10265:15560 136.106:1219 137.10936:950	63.04627:10 65.04465:10 73.06511:184 74.42324:10 89.05678:31 89.0621:51 107.08911:10	10740	10150	11072	10176	10478	12787	10508	15560	5836	10211	10698	10074	12774	10333	6803	10090	10067	14283
402	13.789	135.10274	w/o MS2:Diglyme; LC-ESI-ITFT; MS2; CE	[M+H]+		0.15	True	null	135.10158	C6H14O3	Dialkyl ethers	SBZXBUIDTXKZTM-UHFFFAOYSA-N	COCCOCCOC	530	True	True	False		False	False	null	null	99.3	null	null	null	null	11.41	20200831_Met_IDA_Pos_smk56_2	135.10274:38680 136.10609:3228 137.10945:970	73.06775:265 84.99565:10 89.06228:61 91.05447:41 94.06493:51 107.08485:31	32694	27368	32991	26023	37401	31952	34305	37589	29600	36705	29570	35673	32117	29826	25819	30711	38680	42758
403	12.332	135.10275	w/o MS2:Diglyme; LC-ESI-ITFT; MS2; CE	[M+H]+		0.05	True	null	135.10158	C6H14O3	Dialkyl ethers	SBZXBUIDTXKZTM-UHFFFAOYSA-N	COCCOCCOC	530	True	True	False		False	False	null	null	99.3	null	null	null	null	20.37	20200831_Met_IDA_Pos_smk28_5	135.10275:21371 136.1061:2013 137.10946:1027	57.07885:10 73.06091:31 73.06573:122 77.04134:31 84.99734:10 89.05733:31 91.05889:51 98.94063:10 107.08667:20 117.08259:10 135.08795:20	17826	13838	24122	11091	17692	15844	16287	22711	24374	14987	21689	16562	15193	11717	21371	14596	12418	23279
404	6.431	135.10278	w/o MS2:Diglyme; LC-ESI-ITFT; MS2; CE	[M+CH3OH+H]+	adduct linked to 1263_[M+IsoProp+Na+H]+	0.1	True	null	135.10158	C6H14O3	Dialkyl ethers	SBZXBUIDTXKZTM-UHFFFAOYSA-N	COCCOCCOC	530	True	True	False		False	False	null	null	99.3	null	null	null	null	12.6	20200831_Met_IDA_Pos_smk0_3	135.10278:22177 136.10613:1893 137.10949:699	73.06661:265 79.05265:20 87.0817:10 89.05841:31 91.0546:51 105.06676:20 107.08067:20	12578	12341	22177	13003	12269	13774	13921	21079	11161	10725	11673	11877	13338	12565	10701	13684	11718	15987
405	14.323	135.10291	w/o MS2:Diglyme; LC-ESI-ITFT; MS2; CE	[M+H]+		0.15	True	null	135.10158	C6H14O3	Dialkyl ethers	SBZXBUIDTXKZTM-UHFFFAOYSA-N	COCCOCCOC	530	True	True	False		False	False	null	null	99.1	null	null	null	null	26.26	20200831_Met_IDA_Pos_smk56_2	135.10291:31386 136.10626:2706 137.10962:780	65.04842:10 73.06666:343 77.0386:20 84.95029:10 89.05978:61 89.07176:20 91.05195:51 94.0692:31 135.09776:51	23198	21513	21295	20299	33585	27274	26094	27823	15181	27572	14267	28472	25575	29326	12039	25021	31386	33280
406	0.459	135.94614	Unknown	[M+H]+		0.1	False	null	null	null	null	null	null	999	False	False	False		False	False	null	null	null	null	null	null	null	29.29	20200831_Met_IDA_Pos_smk56_1	135.94614:1032 136.94949:369 137.95285:1586		1015	442	42	627	478	943	238	377	58	491	783	379	495	304	34	1032	410	517
407	0.392	135.9687	Unknown	[M+H]+		0.05	False	null	null	null	null	null	null	999	False	False	False		False	False	null	null	null	null	null	null	null	42.79	20200831_Met_IDA_Pos_smk0_2	135.9687:1032 136.97205:0 137.97541:1679		1114	1032	24	989	1004	730	280	612	33	702	813	762	660	683	30	739	678	823
408	0.283	136.01743	Benzothiazole; LC-ESI-ITFT; MS2; CE	[M+H]+		0.85	True	null	136.02155	C7H5NS	Benzothiazoles	IOJUPLGTWVMSFF-UHFFFAOYSA-N	S1C=NC2=CC=CC=C12	430	True	True	True		False	False	null	null	88	null	85.3	85.3	100	24.81	20200831_Met_IDA_Pos_smk0_4	136.01663:6349 137.01998:447 138.02334:257	65.04218:61 77.0432:20 109.0108:71 109.01228:143 136.02669:470	7586	6967	2151	6349	6963	7408	7439	6129	2077	7217	8045	7016	6067	7042	2260	7128	6916	6189
409	14.123	136.02129	Benzothiazole; LC-ESI-ITFT; MS2; CE	[M+H]+		0.1	True	null	136.02155	C7H5NS	Benzothiazoles	IOJUPLGTWVMSFF-UHFFFAOYSA-N	S1C=NC2=CC=CC=C12	430	True	True	True		False	False	null	null	89.8	null	80.4	84.6	100	27.42	20200831_Met_IDA_Pos_smk0_3	136.02267:12336 137.02602:1132 138.02938:710	61.01423:10 62.96473:10 65.04145:204 68.9769:20 75.02957:10 76.93571:41 77.03722:51 91.0545:41 109.00894:330 120.08273:31 136.01913:1284	13162	11177	12336	11934	11008	11559	12250	10235	15604	12075	14567	9527	7969	12069	17423	12014	9502	9200
410	14.016	136.02132	Benzothiazole	[M+H]+	ion correlated with 415	0.55	True	null	136.02155	C7H5NS	Benzothiazoles	IOJUPLGTWVMSFF-UHFFFAOYSA-N	N1=CSC=2C=CC=CC12	430	True	True	True		False	False	null	null	89.9	null	85	90.5	72.7	22.08	20200831_Met_IDA_Pos_smk56_5	136.02132:17430 137.02467:1816 138.02803:803	51.02685:20 62.93164:51 65.0408:163 66.05165:10 68.9809:51 74.07261:31 77.04143:112 89.03883:10 108.00567:42 109.01235:444 117.95916:31 120.07855:31 121.0902:20 127.93607:10 135.60524:31 136.02121:1906 136.11008:51	14185	14101	11728	16496	15469	14201	13064	12650	16077	15648	14912	13285	12984	14962	15789	14353	12844	13558
411	14.452	136.02136	Benzothiazole; LC-ESI-ITFT; MS2; CE	[M+H]+		0.3	True	null	136.02155	C7H5NS	Benzothiazoles	IOJUPLGTWVMSFF-UHFFFAOYSA-N	S1C=NC2=CC=CC=C12	430	True	True	True		False	False	null	null	90.1	null	79.5	86.1	100	29.98	20200831_Met_IDA_Pos_smk56_5	136.02136:17935 137.02471:1732 138.02807:923	51.0258:31 62.93158:41 65.0396:163 68.97849:20 76.93364:51 77.03886:112 92.0281:10 109.00336:62 109.01073:515 117.95592:31 120.07991:31 121.08846:31 130.23604:21 136.021:2001 136.10822:55	13826	14184	11993	16770	15700	14008	13330	13259	15482	15729	15580	13725	12904	15778	16214	14858	13300	14513
412	14.516	136.02138	Benzothiazole; LC-ESI-ITFT; MS2; CE	[M+H]+		0.05	True	null	136.02155	C7H5NS	Benzothiazoles	IOJUPLGTWVMSFF-UHFFFAOYSA-N	S1C=NC2=CC=CC=C12	430	True	True	True		False	False	null	null	89.7	null	78.5	86.2	100	36.18	20200831_Met_IDA_Pos_smk28_5	136.02138:17259 137.02473:1347 138.02809:803	51.02588:31 57.98638:10 62.9272:20 63.04701:20 65.04085:173 65.3028:10 68.98095:41 76.93378:71 77.04024:61 109.00945:487 121.08714:42 135.60692:43 136.02124:1769 136.11505:51	13542	14004	11993	16343	15627	13171	13327	13119	15332	15118	15035	13725	12197	15052	17259	14375	13300	13556
413	16.079	136.02139	Benzothiazole; LC-ESI-ITFT; MS2; CE	[M+H]+		0.1	True	null	136.02155	C7H5NS	Benzothiazoles	IOJUPLGTWVMSFF-UHFFFAOYSA-N	S1C=NC2=CC=CC=C12	430	True	True	True		False	False	null	null	91.3	null	83.6	85.6	100	10.71	20200831_Met_IDA_Pos_smk0_5	136.02139:6884 137.02474:638 138.0281:416	65.03625:31 65.03967:71 66.69532:10 74.07381:10 77.0377:41 109.00642:61 109.01085:184 121.08704:20 136.02115:881 136.05899:20	6281	6704	4637	6647	6884	5720	6176	5213	4530	5963	4793	6435	5846	6741	5003	5873	6643	5361
414	14.343	136.02139	Benzothiazole; LC-ESI-ITFT; MS2; CE	[M+H]+	found in higher mz's MsMs_418	0.1	True	null	136.02155	C7H5NS	Benzothiazoles	IOJUPLGTWVMSFF-UHFFFAOYSA-N	S1C=NC2=CC=CC=C12	430	True	True	True		False	False	null	null	90.2	null	80	85.8	100	28.13	20200831_Met_IDA_Pos_smk14_5	136.02139:16327 137.02474:1595 138.0281:884	51.02489:20 51.02691:51 65.04085:153 68.98681:31 75.92731:10 77.04394:92 91.055:31 93.05834:31 108.00565:31 109.01234:432 119.03416:31 136.0195:1704 136.11331:21	11159	13796	8812	17100	15374	13240	13967	12317	11833	16327	9758	14459	11063	14417	11128	13548	12284	14171
415	13.958	136.02151	Benzothiazole; LC-ESI-ITFT; MS2; CE	[M+H]+	ion correlated with 410; found in higher mz's MsMs_416	0.25	True	null	136.02155	C7H5NS	Benzothiazoles	IOJUPLGTWVMSFF-UHFFFAOYSA-N	S1C=NC2=CC=CC=C12	430	True	True	True		False	False	null	null	89.3	null	77.4	86.2	100	24.32	20200831_Met_IDA_Pos_smk56_2	136.02106:13048 137.02441:1007 138.02777:588	59.93371:31 63.0455:10 65.03931:143 68.97821:31 68.98289:41 77.03736:51 91.05328:41 93.0607:41 108.00385:31 109.01201:387 121.08675:20 135.6049:42 136.02252:1637 136.11304:42	13532	14569	11269	16235	14969	13867	13402	12486	15187	15269	14836	13178	13107	14962	15796	14650	13048	13514
416	13.924	136.02167	Benzothiazole; LC-ESI-ITFT; MS2; CE	[M+H]+		0.15	True	null	136.02155	C7H5NS	Benzothiazoles	IOJUPLGTWVMSFF-UHFFFAOYSA-N	S1C=NC2=CC=CC=C12	430	True	True	True		False	False	null	null	89.2	null	77.4	86.2	100	16.53	20200831_Met_IDA_Pos_smk56_2	136.02251:13146 137.02586:1024 138.02922:588	59.93371:31 63.0455:10 65.03931:143 68.97821:31 68.98289:41 77.03736:51 91.05328:41 93.0607:41 108.00385:31 109.01201:387 121.08675:20 135.6049:42 136.02252:1637 136.11304:42	13244	14564	10696	16115	14968	13867	14090	12181	13877	14939	13711	12543	12984	14959	15772	14634	13146	13623
417	15.805	136.02173	Benzothiazole; LC-ESI-ITFT; MS2; CE	[M+H]+		0.05	True	null	136.02155	C7H5NS	Benzothiazoles	IOJUPLGTWVMSFF-UHFFFAOYSA-N	S1C=NC2=CC=CC=C12	430	True	True	True		False	False	null	null	90.2	null	82.1	82.5	100	32.05	20200831_Met_IDA_Pos_smk14_4	136.02173:8122 137.02508:662 138.02844:396	56.98843:10 65.04093:153 77.04034:31 109.0052:61 109.01109:194 136.02147:587	8019	7508	7346	7554	8357	7744	7500	5809	8122	7960	7383	7851	6628	7360	8354	8086	6848	7222
418	14.401	136.02234	Benzothiazole	[M+H]+		0.6	True	null	136.02155	C7H5NS	Benzothiazoles	IOJUPLGTWVMSFF-UHFFFAOYSA-N	N1=CSC=2C=CC=CC12	430	True	True	True		False	False	null	null	91	null	88.4	90.7	72.7	21.4	20200831_Met_IDA_Pos_smk28_4	136.02133:15728 137.02468:1596 138.02804:727	51.0239:20 62.92836:20 65.03748:51 65.03975:184 67.32597:10 68.981:41 77.03781:92 87.94402:10 92.04998:10 107.99845:21 109.011:461 117.96082:20 120.07558:20 135.11296:21 135.60538:42 136.02135:1891	12591	14221	11009	17245	15604	13994	14048	13422	14093	16421	15527	13602	12839	15728	14541	14313	13305	14434
419	16.131	136.02327	Benzothiazole; LC-ESI-ITFT; MS2; CE	[M+H]+		0.3	True	null	136.02155	C7H5NS	Benzothiazoles	IOJUPLGTWVMSFF-UHFFFAOYSA-N	S1C=NC2=CC=CC=C12	430	True	True	True		False	False	null	null	90.3	null	82.3	83.7	100	13.21	20200831_Met_IDA_Pos_smk0_4	136.02045:6596 137.0238:743 138.02716:281	62.93288:10 65.0398:112 77.03667:31 109.00536:71 109.0083:143 119.03154:10 136.02173:550	7177	6905	5509	6596	6958	6968	6810	5634	5688	6508	5630	6510	5934	6860	6603	6534	6638	5581
420	1.064	136.07455	w/o MS2:3`-Aminoacetophenone	[M+H]+		0.05	False	null	136.07568	C8H9NO	NA	CKQHAYFOPRIUOM-UHFFFAOYSA-N	CC(C=1C=CC=C(C1)N)=O	530	True	True	False		False	False	null	null	99.4	null	null	null	null	5.62	20200831_Met_IDA_Pos_smk0_4	136.07455:1342 137.0779:643 138.08126:275		1080	1151	5168	1342	1192	641	1214	637	10522	593	713	674	595	1082	13710	699	947	958
421	1.131	136.07561	w/o MS2:3`-Aminoacetophenone	[M+NH4]+	ion correlated with 1848; ion correlated with 875; ion correlated with 1616; ion correlated with 876; found in higher mz's MsMs_1185; found in higher mz's MsMs_1186; adduct linked to 200_[M+H]+; found in higher mz's MsMs_5818	0.2	False	null	136.07568	C8H9NO	NA	CKQHAYFOPRIUOM-UHFFFAOYSA-N	CC(C=1C=CC=C(C1)N)=O	530	True	True	False		False	False	null	null	100	null	null	null	null	47.05	20200831_Met_IDA_Pos_smk28_5	136.07561:13838 137.07896:3897 138.08232:549		1148	1285	12555	1236	1108	850	1029	1119	10580	786	4143	1421	795	1082	13838	1283	1279	1117
422	0.455	136.46153	Unknown	[M+NH4]+	adduct linked to 2772_[2M+NH4]+	0.55	False	null	null	null	null	null	null	999	False	False	False		False	False	null	null	null	null	null	null	null	64.88	20200831_Met_IDA_Pos_smk28_4	136.46153:1190 137.46488:0 138.46824:0		1083	869	4	1096	1100	1040	724	1040	17	1156	839	928	900	1190	7	1046	1084	1087
423	1.155	137.04521	w/o MS2:Hypoxanthine; CE0; FDGQSTZJBFJUBT-UHFFFAOYSA-N	[M+H]+		0.2	False	5.005	137.04579	C5H4N4O	Hypoxanthines	FDGQSTZJBFJUBT-UHFFFAOYSA-N	c1nc2c([nH]1)ncnc2O	530	True	True	False		False	False	null	null	99.8	99.9	null	null	null	31.35	20200831_Met_IDA_Pos_smk14_1	137.04521:3846 138.04856:2368 139.05192:4847		23	48	156	82	96	3846	3266	3065	8653	2834	79	76	22	116	405	91	72	191
424	1.064	137.04701	Hypoxanthine	[M+H]+	ion correlated with 662; adduct linked to 789_[M+Na]+	0.05	True	null	137.04579	C5H4N4O	Hypoxanthines	FDGQSTZJBFJUBT-UHFFFAOYSA-N	OC1=NC=NC=2NC=NC12	430	True	True	True		False	False	null	null	92.3	null	80.1	96.5	100	66.29	20200831_Met_IDA_Pos_smk14_4	137.04701:37867 138.05036:7777 139.05372:3805	53.04179:31 55.03503:305 55.05806:71 65.01579:102 65.04196:41 67.03336:153 67.05531:102 69.06885:31 73.03208:31 77.04023:41 79.0556:204 81.07032:463 82.03989:347 83.02552:31 92.02693:225 93.00806:31 93.07337:61 94.04225:446 95.08906:163 110.03418:927 117.14093:10 118.67748:43 119.03586:1753 120.01685:133 136.62921:42 137.04509:4253	40	122	251	144	44	1896	2656	1818	37867	2464	131	67	84	79	487	46	61	147
425	7.161	137.05905	w/o MS2:Unknown (carbon number 8); PlaSMA ID-122	[M+H]+	ion correlated with 3082	0.05	True	2.49	137.05991	C8H10O3	Unknown			530	True	True	False		False	False	null	null	60.8	99.9	null	null	null	23.39	20200831_Met_IDA_Pos_smk14_4	137.05905:2411 138.0624:625 139.06576:1535	51.02918:20 53.04109:41 55.05629:71 63.02381:10 65.04345:31 66.0463:10 67.0545:184 69.06803:31 73.0638:10 77.04061:133 79.05598:204 80.06396:21 81.07071:470 91.05142:71 91.05546:102 91.06757:10 93.06834:102 95.08534:268 109.1013:41 119.05017:51 137.12982:102	1297	1186	1682	992	1000	1245	980	1089	2411	1009	1073	1202	1125	1042	1641	1106	1151	1138
426	7.826	137.05931	w/o MS2:2-Hydroxyacetophenone	[M+CH3OH+H]+	ion correlated with 3287; ion correlated with 871; adduct linked to 1195_[M+DMSO+H]+; found in higher mz's MsMs_1195; found in higher mz's MsMs_871; found in higher mz's MsMs_2391	0.05	False	null	137.05971	C8H8O2	Alkyl-phenylketones	ZWVHTXAYIKBMEE-UHFFFAOYSA-N	O=C(C=1C=CC=CC1)CO	530	True	True	False		False	False	null	null	99.9	null	null	null	null	10.59	20200831_Met_IDA_Pos_smk28_1	137.05931:1968 138.06266:248 139.06602:995		1009	844	685	798	704	737	728	814	788	758	1968	756	832	772	720	836	875	776
427	8.926	137.13167	w/o MS2:Limonene	[M+H]+		0.2	True	null	137.13248	C10H16	Menthane monoterpenoids	XMGQYMWWDOXHJM-UHFFFAOYNA-N	C=C(C)C1CC=C(C)CC1	530	True	True	False		False	False	null	null	64.7	null	null	null	null	12.21	20200831_Met_IDA_Pos_smk14_3	137.13167:22348 138.13502:2693 139.13838:2324	53.80921:10 55.05722:102 57.62186:10 65.04221:31 67.05441:184 77.04177:61 79.04839:20 79.05466:153 80.82439:31 81.06937:584 84.57824:10 91.05541:41 93.0683:61 95.08393:237 137.02419:31 137.13486:153	18948	21661	12845	21887	22270	24852	15436	22348	13354	21825	19318	20772	19971	20815	14506	25541	22965	25253
428	8.966	137.13191	w/o MS2:Limonene	[M+H]+	adduct linked to 1942_[M+2ACN+H]+; adduct linked to 4572_[2M+K]+; adduct linked to 4723_[2M+ACN+H]+; found in higher mz's MsMs_8125; found in higher mz's MsMs_3510	0.35	True	null	137.13248	C10H16	Menthane monoterpenoids	XMGQYMWWDOXHJM-UHFFFAOYNA-N	C=C(C)C1CC=C(C)CC1	530	True	True	False		False	False	null	null	65.6	null	null	null	null	13.53	20200831_Met_IDA_Pos_smk56_1	137.13191:25798 138.13526:6303 139.13862:5881	53.03986:61 55.05402:51 57.06733:20 63.03375:10 65.04332:51 66.05076:20 67.05669:163 69.07379:61 73.06734:20 77.04055:163 79.05845:174 81.07068:651 91.05685:71 93.0684:61 95.08541:226 137.12857:82	20802	21661	13418	20227	22123	25049	14729	22651	14796	22034	19331	20772	20215	21130	15736	25798	23478	25632
429	9.46	137.13388	w/o MS2:Limonene	[M+H-2H2O]+	found in higher mz's MsMs_3507; adduct linked to 2268_[M+IsoProp+H]+	0.15	True	null	137.13248	C10H16	Menthane monoterpenoids	XMGQYMWWDOXHJM-UHFFFAOYNA-N	C=C(C)C1CC=C(C)CC1	530	True	True	False		False	False	null	null	65.4	null	null	null	null	15.76	20200831_Met_IDA_Pos_smk0_3	137.13388:23163 138.13723:3482 139.14059:2770	53.04337:51 55.05653:51 57.07095:20 65.04145:31 67.0571:163 69.07067:31 74.01991:10 77.03722:61 79.05381:174 81.06977:479 84.99176:10 91.05584:51 93.07008:51 95.08436:204 137.02466:31 137.13533:112	23378	18154	23163	15740	16039	18797	17377	17493	21938	16421	17936	18180	17217	17843	22493	19730	18100	16984
430	0.453	137.96384	Unknown	[M+CH3OH+H]+	ion correlated with 1224; ion correlated with 1948; ion correlated with 2067; ion correlated with 1897; adduct linked to 61_[M+H]+; found in higher mz's MsMs_2885	0.85	False	null	null	null	null	null	null	999	False	False	False		False	False	null	null	null	null	null	null	null	25.6	20200831_Met_IDA_Pos_smk56_1	137.96384:1845 138.96719:1727 139.97055:15013		1697	1656	175	1689	1742	1780	1499	1459	209	1582	1612	1724	1612	1761	189	1845	1672	1638
431	1.075	138.05354	w/o MS2:Unknown (carbon number 7); PlaSMA ID-130	[M+NH4]+	similar chromatogram in higher mz_835; adduct linked to 4024_[2M+3H2O+2H]+; similar chromatogram in higher mz_8970	0.55	False	2.64	138.0549	C7H7NO2	Unknown			530	True	True	False		False	False	null	null	99.1	100	null	null	null	37.13	20200831_Met_IDA_Pos_smk56_1	138.05354:3135 139.05689:9898 140.06025:6272		2689	2853	298	2912	2679	1704	2192	2317	2920	2004	2763	2169	2363	2084	262	3135	2758	2532
432	0.897	138.0537	Trigonelline	[M+H]+		0.1	True	null	138.05496	C7H7NO2	Alkaloids and derivatives	WWNNZCOKKKDOPX-UHFFFAOYSA-N	C[N+]1=CC=CC(=C1)C([O-])=O	430	True	True	True		False	False	null	null	84.9	null	60.7	92.2	100	33.78	20200831_Met_IDA_Pos_smk0_3	138.0537:3420 139.05705:1991 140.06041:1330	51.03223:10 65.04692:20 67.05457:20 68.09602:10 78.03454:41 79.05733:20 81.06826:31 82.07233:51 82.78964:10 92.05047:51 93.05894:31 94.06468:41 96.08548:20 101.94314:10 123.06911:10 138.05515:194	1320	1165	3420	1166	1481	1014	681	1055	2142	1110	133	1087	1111	1188	2236	1104	1233	1297
433	1.017	138.05594	w/o MS2:Unknown (carbon number 6); PlaSMA ID-135	[M+H]+		0.05	False	2.59	138.0562	C6H7N3O	Unknown			530	True	True	False		False	False	null	null	100	100	null	null	null	35.2	20200831_Met_IDA_Pos_smk0_5	138.05594:2782 139.05929:2691 140.06265:6098		2538	2947	640	2896	2782	1769	1990	2031	2731	2413	1185	2050	2398	1982	337	2649	2636	2532
434	0.574	138.13623	Unknown	[M+H]+		0.05	False	null	null	null	null	null	null	999	False	False	False		False	False	null	null	null	null	null	null	null	17.07	20200831_Met_IDA_Pos_smk56_1	138.13623:2380 139.13958:2535 140.14294:0		2389	1905	1654	1961	1907	2443	2027	1845	1650	1899	2152	2075	1933	1891	1540	2380	2115	2250
435	0.853	138.90575	Unknown	[M+H]+	ion correlated with 2891; ion correlated with 7539; ion correlated with 12530; ion correlated with 13135; ion correlated with 13856; ion correlated with 14381; ion correlated with 480; ion correlated with 13358; ion correlated with 14079; ion correlated with 2448; ion correlated with 9316; ion correlated with 10582; ion correlated with 3685; ion correlated with 5772; ion correlated with 5851; ion…	0.15	False	null	null	null	null	null	null	999	False	False	False		False	False	null	null	null	null	null	null	null	77.34	20200831_Met_IDA_Pos_smk0_3	138.90575:2968 139.9091:0 140.91246:6518		454	470	2968	667	583	572	294	538	2614	405	0	476	541	714	2956	408	293	507
436	1.128	138.90625	Unknown	[M+H]+	found in higher mz's MsMs_6732; found in higher mz's MsMs_4821; found in higher mz's MsMs_2824; adduct linked to 1508_[M+IsoProp+H]+	0.85	False	null	null	null	null	null	null	999	False	False	False		False	False	null	null	null	null	null	null	null	56.06	20200831_Met_IDA_Pos_smk14_2	138.90625:5891 139.9096:0 140.91296:4673		4434	5564	26	3565	4505	3220	5891	3850	6	4706	4910	4700	4372	5332	37	3764	4004	3987
437	0.401	138.97916	Unknown	[M+H]+	found in higher mz's MsMs_1130	0.85	False	null	null	null	null	null	null	999	False	False	False		False	False	null	null	null	null	null	null	null	67.59	20200831_Met_IDA_Pos_smk0_5	138.97916:4332 139.98251:31798 140.98587:24219		3346	3430	104	4288	4332	2714	3010	2880	89	2888	3759	2588	2571	2692	80	3038	2452	2192
438	1.411	139.03806	w/o MS2:Unknown (carbon number 7); PlaSMA ID-151	[M+H]+		0.05	False	2.2	139.03819	C7H6O3	Unknown			530	True	True	False		False	False	null	null	100	100	null	null	null	5.34	20200831_Met_IDA_Pos_smk0_4	139.03806:2980 140.04141:187 141.04477:306		3106	2688	2478	2980	2526	2869	3079	2606	2427	2835	3262	2644	2528	2659	2286	2772	2711	2813
439	0.526	139.03993	w/o MS2:Salicyclic acid	[M+H]+		0.1	False	3.17	139.03999	C7H6O3	Salicylic acids	YGSDEFSMJLZEOE-UHFFFAOYSA-N	O=C(O)C=1C=CC=CC1O	530	True	True	False		False	False	null	null	100	100	null	null	null	8.7	20200831_Met_IDA_Pos_smk28_3	139.03993:2834 140.04328:204 141.04664:388		3003	2777	2524	2756	2678	2772	2683	2604	2306	2656	2767	2667	2834	2839	2425	2860	2628	2748
440	0.604	139.0406	w/o MS2:Salicyclic acid	[M+H]+		0.3	True	3.17	139.03999	C7H6O3	Salicylic acids	YGSDEFSMJLZEOE-UHFFFAOYSA-N	O=C(O)C=1C=CC=CC1O	530	True	True	False		False	False	null	null	62	100	null	null	null	14.26	20200831_Met_IDA_Pos_smk56_2	139.0406:2846 140.04395:264 141.04731:589	53.06414:10 55.05885:82 57.93883:41 60.98803:71 62.98961:10 65.03943:31 67.94524:10 69.06976:51 71.95194:31 75.00175:31 78.99766:51 83.08955:71 84.95954:163 86.78067:10 91.06019:10 93.01324:31 93.07449:10 97.10106:20 121.03267:61 139.11217:20	2842	2661	2467	2488	2578	2816	2703	2701	2417	2534	2920	2726	2730	2839	2548	2805	2846	2758
441	0.474	139.04099	w/o MS2:Salicyclic acid	[M+2Na-H]+	adduct linked to 699_[M+IsoProp+H]+	0.25	False	3.17	139.03999	C7H6O3	Salicylic acids	YGSDEFSMJLZEOE-UHFFFAOYSA-N	O=C(O)C=1C=CC=CC1O	530	True	True	False		False	False	null	null	99.5	100	null	null	null	11.14	20200831_Met_IDA_Pos_smk0_1	139.04099:3293 140.04434:510 141.0477:306		3293	2744	2538	2756	2712	2750	2637	2514	2434	2634	2816	2528	2601	2741	2437	2855	2649	2771
442	1.069	139.04898	UROCANIC ACID	[M+H]+		0.25	True	null	139.0502	C6H6N2O2	Imidazolyl carboxylic acids and derivatives	LOIYMIARKYCTBW-OWOJBTEDSA-N	OC(=O)\C=C\C1=CN=CN1	430	True	True	True		False	False	null	null	92.2	null	79.1	97.3	100	40.03	20200831_Met_IDA_Pos_smk56_4	139.04898:9438 140.05233:1477 141.05569:0	53.00578:10 55.05695:51 66.03553:71 80.94955:163 83.08838:41 84.95835:71 93.04326:278 95.05999:61 103.67182:21 121.03419:134 121.03729:340 139.05217:204	3035	3014	4353	3011	2659	3263	4165	3576	6674	3650	2147	3051	2933	2642	6206	8948	8202	8335
443	1.152	139.05029	w/o MS2:Methyl pyrazine 2-carboxylate	[M+H]+		0.05	False	null	139.0502	C6H6N2O2	Pyrazine carboxylic acids	TWIIRMSFZNYMQE-UHFFFAOYSA-N	COC(C1=CN=CC=N1)=O	530	True	True	False		False	False	null	null	100	null	null	null	null	9.19	20200831_Met_IDA_Pos_smk28_1	139.05029:5145 140.05364:624 141.057:1721		2316	2161	1353	2505	2824	3329	3676	3576	1219	3129	5145	2591	2113	2010	1076	5293	6939	6642
444	1.006	139.05127	UROCANIC ACID	[M+H]+		0.15	True	null	139.0502	C6H6N2O2	Imidazolyl carboxylic acids and derivatives	LOIYMIARKYCTBW-OWOJBTEDSA-N	OC(=O)\C=C\C1=CN=CN1	430	True	True	True		False	False	null	null	96.2	null	89.6	99.4	100	24.58	20200831_Met_IDA_Pos_smk14_4	139.05127:11900 140.05462:2547 141.05798:402	55.05604:92 65.04204:20 66.03685:238 68.05261:61 69.07127:51 83.08476:51 84.9651:51 93.0449:731 94.05468:20 95.06303:225 97.04025:51 117.95022:10 121.04079:906 123.54798:21 139.0493:939 139.11586:31	2344	2930	10555	2527	2695	2926	3151	3394	11900	3528	1016	2644	2714	2499	10766	8163	8002	8115
445	1.275	139.10876	Unknown	[M+Li]+	adduct linked to 1421_[M+IsoProp+H]+	0.1	False	null	null	null	null	null	null	999	False	False	False		False	False	null	null	null	null	null	null	null	8.01	20200831_Met_IDA_Pos_smk56_2	139.10876:3198 140.11211:38 141.11547:1110		2952	3079	2097	2921	3137	2857	3097	3161	1943	2771	2757	2786	3122	3020	2081	2901	3198	2592
446	11.929	139.11028	Unknown	[M+H]+	found in higher mz's MsMs_2803; adduct linked to 1511_[M+IsoProp+H]+; found in higher mz's MsMs_4037	0.2	False	null	null	null	null	null	null	999	False	False	False		False	False	null	null	null	null	null	null	null	3.92	20200831_Met_IDA_Pos_smk14_5	139.11028:4102 140.11363:890 141.11699:1334		2367	2726	2264	3049	2975	3686	2625	3724	2482	4102	2288	2956	3158	3239	2331	3236	2814	2991
447	13.615	139.1105	Unknown	[M+H]+	ion correlated with 504; found in higher mz's MsMs_3639; adduct linked to 1523_[M+IsoProp+H]+; found in higher mz's MsMs_1250; adduct linked to 1006_[M+CH3OH+H]+	0.45	False	null	null	null	null	null	null	999	False	False	False		False	False	null	null	null	null	null	null	null	5.67	20200831_Met_IDA_Pos_smk14_5	139.1105:4708 140.11385:645 141.11721:1013		3130	3369	2154	4005	4476	4238	3916	3976	2333	4708	2362	3901	4155	4041	2590	3712	4064	3724
448	0.633	139.11218	Unknown	[M+H]+		0.15	False	null	null	null	null	null	null	999	False	False	False		False	False	null	null	null	null	null	null	null	5.65	20200831_Met_IDA_Pos_smk56_3	139.11218:2866 140.11553:396 141.11889:792		2743	2327	2427	2304	2560	2465	2476	2625	2358	2575	2509	2445	2523	2462	2380	2434	2631	2866
449	13.666	139.11246	Unknown	[M+H]+		0.1	False	null	null	null	null	null	null	999	False	False	False		False	False	null	null	null	null	null	null	null	5.03	20200831_Met_IDA_Pos_smk0_1	139.11246:4053 140.11581:761 141.11917:762		4053	3391	2416	3349	3372	4264	4005	2996	2974	4766	2649	3373	4168	3140	2986	3778	4157	3274
450	0.503	139.1131	Unknown	[M+H]+		0.1	False	null	null	null	null	null	null	999	False	False	False		False	False	null	null	null	null	null	null	null	6.25	20200831_Met_IDA_Pos_smk56_1	139.1131:2636 140.11645:392 141.11981:940		2569	2478	2293	2822	2665	2530	2589	2524	2007	2526	2506	2456	2496	2448	2240	2636	2373	2754
451	0.576	139.11389	Unknown	[M+H]+		0.05	True	null	null	null	null	null	null	999	False	False	False		False	False	null	null	null	null	null	null	null	6.95	20200831_Met_IDA_Pos_smk14_2	139.11389:2643 140.11724:349 141.1206:814	69.03812:20	2584	2490	2206	2607	2593	2660	2643	2680	2334	2697	2682	2545	2666	2557	1912	2677	2704	2916
452	13.761	139.114	Unknown	[M+H]+	ion correlated with 3563; found in higher mz's MsMs_3638; adduct linked to 1519_[M+IsoProp+H]+; found in higher mz's MsMs_1833; found in higher mz's MsMs_5782	0.15	False	null	null	null	null	null	null	999	False	False	False		False	False	null	null	null	null	null	null	null	5.12	20200831_Met_IDA_Pos_smk0_3	139.114:4184 140.11735:182 141.12071:819		2474	2538	4184	2381	2293	2299	2538	2128	3774	2690	3646	2461	2118	2318	3793	2399	2431	2379
453	11.994	139.11427	Unknown	[M+Na]+	adduct linked to 2807_[2M+Na]+; found in higher mz's MsMs_2807	0.05	False	null	null	null	null	null	null	999	False	False	False		False	False	null	null	null	null	null	null	null	4.39	20200831_Met_IDA_Pos_smk14_2	139.11427:3439 140.11762:482 141.12098:804		2813	2780	2388	2746	2764	3215	3439	3094	2436	3724	2303	2909	3249	2918	2372	3333	2878	3067
454	0.601	139.14746	Unknown	[M-C6H10O5+H]+	adduct linked to 698_[M-C6H10O4+H]+	0.25	True	null	null	null	null	null	null	999	False	False	False		False	False	null	null	null	null	null	null	null	7.2	20200831_Met_IDA_Pos_smk56_5	139.14746:2873 140.15081:580 141.15417:474	55.05802:92 57.07138:20 61.01138:10 65.03848:20 69.07229:31 71.94973:20 79.06053:20 83.08714:51 84.9623:184 95.08893:20 98.04184:10 105.06851:20 111.98125:20 119.09726:10 121.0265:31 130.93912:10 139.11049:41	2860	2574	2750	2553	2571	2715	2734	2646	2505	2686	2720	2743	2562	2661	2511	2711	2458	2748
455	12.553	139.14784	Unknown	[M+H]+	ion correlated with 6591; ion correlated with 4607; ion correlated with 5185; ion correlated with 1491; ion correlated with 1781; ion correlated with 1999; ion correlated with 5106; ion correlated with 1423; ion correlated with 1712; ion correlated with 2090; ion correlated with 10666; ion correlated with 10998; ion correlated with 458; ion correlated with 1490; ion correlated with 1782; adduct l…	0.1	False	null	null	null	null	null	null	999	False	False	False		False	False	null	null	null	null	null	null	null	20.48	20200831_Met_IDA_Pos_smk14_4	139.14784:12217 140.15119:2833 141.15455:202		3546	2985	12960	2957	3030	2630	3849	2709	12217	3177	11240	2912	2751	2827	9932	2688	2669	2896
456	0.501	139.14792	Unknown	[M+H-2H2O]+	adduct linked to 1705_[M+CH3OH+H]+	0.4	False	null	null	null	null	null	null	999	False	False	False		False	False	null	null	null	null	null	null	null	7.57	20200831_Met_IDA_Pos_smk28_4	139.14792:2921 140.15127:432 141.15463:648		2890	2575	2465	2800	2881	2810	2751	2910	2315	2775	2643	2759	2500	2921	2459	2798	2853	2920
457	12.382	139.1489	Unknown	[M+H]+	ion correlated with 277; ion correlated with 4006; ion correlated with 1259; adduct linked to 826_[M+Na]+; adduct linked to 4159_[2M+Na]+	0.55	True	null	null	null	null	null	null	999	False	False	False		False	False	null	null	null	null	null	null	null	27.51	20200831_Met_IDA_Pos_smk0_4	139.14639:13950 140.14974:2832 141.1531:1415	55.05505:82 57.07583:10 69.06903:51 80.06634:10 83.04762:20 83.08748:61 91.05264:31 112.01015:10 121.02709:31 139.03966:20 139.10455:31	5392	12411	2086	13950	15340	12880	7350	14037	2367	12699	2200	11462	13308	12964	2070	11347	11746	12638
458	12.601	139.14896	Unknown	[M+H]+	ion correlated with 455; ion correlated with 1999; ion correlated with 5106; ion correlated with 1423; ion correlated with 5627; ion correlated with 1712; ion correlated with 2090; ion correlated with 10666; ion correlated with 10998; ion correlated with 1490; ion correlated with 1782; adduct linked to 820_[M+Na]+	0.1	True	null	null	null	null	null	null	999	False	False	False		False	False	null	null	null	null	null	null	null	25.83	20200831_Met_IDA_Pos_smk28_5	139.14896:13012 140.15231:2427 141.15567:404	52.02543:10 53.03979:31 55.05602:82 57.07148:31 67.06109:10 69.07001:41 79.05306:41 83.0859:82 93.07328:20 112.96425:10 121.02491:51 139.10709:31	3034	2971	12780	2983	2801	2585	2594	2878	12268	2958	8883	2616	2703	2722	13012	2467	2632	2777
459	1.306	139.14961	Unknown	[M+H]+		0.1	False	null	null	null	null	null	null	999	False	False	False		False	False	null	null	null	null	null	null	null	6.83	20200831_Met_IDA_Pos_smk0_4	139.14961:3141 140.15296:413 141.15632:475		3040	2894	2446	3141	3129	3285	3002	2708	2278	2980	2496	2988	2922	2824	2305	2900	3149	3151
460	12.428	139.15045	Unknown	[M+H]+	ion correlated with 1247; adduct linked to 4144_[2M+Na]+	0.25	True	null	null	null	null	null	null	999	False	False	False		False	False	null	null	null	null	null	null	null	26.27	20200831_Met_IDA_Pos_smk0_1	139.14748:12174 140.15083:1416 141.15419:404	53.05125:10 55.05829:92 57.06956:31 69.07045:31 75.02573:10 81.0722:20 83.0853:51 93.0769:20 107.05585:10 121.02949:31 139.11061:41	12174	12653	2227	8631	9970	13133	13617	14211	2364	12720	2608	11428	13079	7153	2020	11358	6497	12746
461	1.941	139.96217	Unknown	[M+H]+		0.05	True	null	null	null	null	null	null	999	False	False	False		False	False	null	null	null	null	null	null	null	15.38	20200831_Met_IDA_Pos_smk14_1	139.96217:3372 140.96552:851 141.96888:38257	56.06054:20 60.98756:61 62.98466:31 77.03957:10 79.05495:31 80.97443:112 81.06967:82 98.95295:20 98.98242:123 102.01044:10 104.00793:41 121.97181:31	3044	2914	1430	3064	3222	3372	2666	2743	1516	2958	2634	2886	2942	3089	1778	3138	3011	2796
462	0.505	139.96231	Unknown	[M+Na]+	ion correlated with 2885; ion correlated with 464; adduct linked to 1547_[M+IsoProp+Na+H]+	0.4	True	null	null	null	null	null	null	999	False	False	False		False	False	null	null	null	null	null	null	null	58.24	20200831_Met_IDA_Pos_smk14_1	139.96404:12604 140.96739:4032 141.97075:145001	53.04941:20 56.05964:31 60.98662:31 63.94467:20 70.07564:10 79.06142:20 80.94543:123 81.07369:71 84.08516:20 97.93692:10 99.08095:41 102.00926:10 104.00674:20 121.97521:31	9845	10755	2257	14179	13296	12604	11880	10969	2365	13780	12309	13153	12232	13009	2189	11432	10731	11932
463	0.701	139.96281	Unknown	[M+H]+		0.15	False	null	null	null	null	null	null	999	False	False	False		False	False	null	null	null	null	null	null	null	13.05	20200831_Met_IDA_Pos_smk14_4	139.96281:2886 140.96616:2327 141.96952:47494		9088	8609	2643	8499	8787	9530	9709	9140	2886	8676	10734	8531	7891	9149	2588	8986	9010	9443
464	0.468	139.96446	Unknown	[M+H]+	ion correlated with 2885; ion correlated with 462	0.4	True	null	null	null	null	null	null	999	False	False	False		False	False	null	null	null	null	null	null	null	54.85	20200831_Met_IDA_Pos_smk0_4	139.96446:14444 140.96781:3976 141.97117:142310	55.055:31 55.06129:20 58.009:10 61.00162:10 62.9855:31 71.9296:20 72.93821:31 79.05451:20 79.06455:10 80.94605:71 81.07049:51 85.96948:20 89.93996:31 94.03564:10 98.95794:20 99.07867:51 104.01301:41 117.07101:10 122.02082:20 131.98141:10	10566	10744	2217	14444	13501	12659	12107	11083	2376	13874	13372	13401	12121	12985	2209	11420	10868	11958
465	0.403	139.98723	Unknown	[M+Li]+	adduct linked to 900_[M+CH3OH+H]+	0.3	True	null	null	null	null	null	null	999	False	False	False		False	False	null	null	null	null	null	null	null	88.86	20200831_Met_IDA_Pos_smk0_5	139.98723:14960 140.99058:23576 141.99394:9993	54.94812:20 55.05589:31 55.93979:31 56.06332:20 57.9347:31 62.98529:31 72.93915:20 79.05295:20 81.07271:92 98.98838:31 99.08245:51 104.00677:51 122.01711:20	7553	13834	375	15274	14960	4959	12657	8306	455	8877	6328	7789	5521	8494	432	4983	5717	5434
466	12.366	140.06587	w/o MS2:betaine	[M+H]+		0.1	False	2.07	140.07001	C5H11NO2	Alpha amino acids	KWIUHFFTVRNATP-UHFFFAOYSA-N	O=C([O-])C[N+](C)(C)C	530	True	True	False		False	False	null	null	91.8	99.5	null	null	null	12.26	20200831_Met_IDA_Pos_smk56_5	140.06587:1412 141.06922:0 142.07258:0		1348	654	377	479	660	667	1113	1037	204	1090	400	756	1702	893	416	972	1164	743
467	1.056	140.06834	3-hydroxy-1,2-dimethylpyridin-4(1H)-one	[M+H]+	ion correlated with 468; adduct linked to 831_[M+Na]+	0.6	True	3.22	140.07001	C7H9NO2	Methylpyridines	TZXKOCQBRNJULO-UHFFFAOYSA-N	O=C1C=CN(C(=C1O)C)C	430	True	True	True		False	False	null	null	80.5	100	50.7	86.1	100	59.47	20200831_Met_IDA_Pos_smk56_1	140.06999:5547 141.07334:1568 142.0767:0	66.03613:10 80.94775:20 81.0722:31 94.04569:20 94.05801:10 96.07735:41 99.08199:20 122.04166:31 132.97095:10 140.06184:61 140.06685:61	4090	5038	1175	4689	4820	3268	3116	3133	1419	3008	2586	4319	4994	4942	1525	5547	5550	6256
468	1.009	140.06879	w/o MS2:betaine	[M+Na]+	ion correlated with 467; adduct linked to 195_[M+H]+	0.4	False	2.07	140.07001	C5H11NO2	Alpha amino acids	KWIUHFFTVRNATP-UHFFFAOYSA-N	O=C([O-])C[N+](C)(C)C	530	True	True	False		False	False	null	null	99.3	100	null	null	null	32.76	20200831_Met_IDA_Pos_smk56_2	140.06879:5508 141.07214:978 142.0755:0		3289	5178	1586	4624	4835	3321	3073	3033	1409	2960	2568	4352	4732	4638	1492	4879	5508	6230
469	12.538	140.07304	w/o MS2:betaine	[M+H]+	ion correlated with 8544; ion correlated with 7106; ion correlated with 12985; ion correlated with 5827; ion correlated with 5582; ion correlated with 5806; ion correlated with 12756; ion correlated with 10013; ion correlated with 10149; ion correlated with 8323; ion correlated with 11874; ion correlated with 5496	0.05	False	2.07	140.07001	C5H11NO2	Alpha amino acids	KWIUHFFTVRNATP-UHFFFAOYSA-N	O=C([O-])C[N+](C)(C)C	530	True	True	False		False	False	null	null	95.5	99.5	null	null	null	12.75	20200831_Met_IDA_Pos_smk14_4	140.07304:1260 141.07639:202 142.07975:202		350	413	1026	405	383	250	439	344	1260	496	1418	366	418	477	1468	268	397	365
470	12.299	140.07343	w/o MS2:3-hydroxy-1,2-dimethylpyridin-4(1H)-one	[M+H]+		0.05	True	3.22	140.07001	C7H9NO2	Methylpyridines	TZXKOCQBRNJULO-UHFFFAOYSA-N	O=C1C=CN(C(=C1O)C)C	530	True	True	False		False	False	null	null	67	99.6	null	null	null	20.86	20200831_Met_IDA_Pos_smk14_3	140.07343:1757 141.07678:808 142.08014:202	55.05531:20 81.06956:41 97.06436:10 99.08325:31 122.10069:10 140.06828:31	512	1311	322	912	1187	1262	583	1757	347	1269	336	946	1706	1242	447	973	1526	1353
471	1.126	140.90187	Unknown	[M+Na]+	found in higher mz's MsMs_2824; found in higher mz's MsMs_8430; found in higher mz's MsMs_4745; found in higher mz's MsMs_2882; found in higher mz's MsMs_9711; found in higher mz's MsMs_10774; found in higher mz's MsMs_8531; found in higher mz's MsMs_9790; adduct linked to 3332_[M+2K-H]+	0.8	False	null	null	null	null	null	null	999	False	False	False		False	False	null	null	null	null	null	null	null	52.83	20200831_Met_IDA_Pos_smk0_5	140.90187:3962 141.90522:0 142.90858:0		2166	3812	2	3174	3962	2290	3807	2154	0	3407	3300	3413	2968	3235	38	2452	3025	3290
472	0.846	140.90494	Unknown	[M+Na]+	ion correlated with 956; ion correlated with 1102; ion correlated with 4646; ion correlated with 8846; ion correlated with 9181; ion correlated with 10166; ion correlated with 11544; ion correlated with 13121; ion correlated with 2891; ion correlated with 7539; ion correlated with 12530; ion correlated with 13856; ion correlated with 14381; ion correlated with 1104; ion correlated with 9265; ion …	0.05	False	null	null	null	null	null	null	999	False	False	False		False	False	null	null	null	null	null	null	null	27.61	20200831_Met_IDA_Pos_smk0_3	140.90494:2161 141.90829:0 142.91165:760		332	303	2161	435	346	374	136	427	1869	353	4	332	544	563	2014	348	229	348
473	0.457	140.95059	Unknown	[M+H]+		0.15	False	null	null	null	null	null	null	999	False	False	False		False	False	null	null	null	null	null	null	null	48.7	20200831_Met_IDA_Pos_smk0_5	140.95059:3216 141.95394:133004 142.9573:12159		2960	3796	232	3659	3216	2686	3476	3621	217	3099	3148	2689	2781	2974	271	2946	3263	2932
474	0.399	140.99091	w/o MS2:Phosphonoacetic acid	[M+NH4]+	ion correlated with 158; adduct linked to 546_[M+Na]+	0.45	False	null	140.99474	C2H5O5P	Organic phosphonic acids	XUYJLQHKOGNDPB-UHFFFAOYSA-N	O=C(O)CP(=O)(O)O	530	True	True	False		False	False	null	null	92.9	null	null	null	null	108.24	20200831_Met_IDA_Pos_smk0_4	140.99091:12559 141.99426:7077 142.99762:12599		9849	10315	276	12559	11066	5154	6418	5733	271	6869	7711	5817	5437	6026	240	5505	5246	5383
475	6.286	141.05354	w/o MS2:NCGC00381413-01!4-hydroxy-3,6-dimethylpyran-2-one	[M+K]+	adduct linked to 2488_[2M+K]+; found in higher mz's MsMs_4570	0.15	True	null	141.054	C7H8O3	Pyranones and derivatives	VVBIGJOVPZMWGU-UHFFFAOYSA-N	O=C1OC(=CC(O)=C1C)C	530	True	True	False		False	False	null	null	99.9	null	null	null	null	64.45	20200831_Met_IDA_Pos_smk14_4	141.05354:10230 142.05689:2153 143.06025:793	53.00605:10 60.98522:10 67.05209:31 67.05787:41 69.07027:10 71.05177:31 72.94075:92 73.12884:10 81.07315:20 85.06546:10	196	102	1301	158	179	194	237	187	10230	242	243	247	172	171	8791	206	214	183
476	1.221	141.05414	w/o MS2:Unknown (carbon number 7); PlaSMA ID-156	[M+NH4]+	adduct linked to 1679_[M+2ACN+H]+	0.05	False	3.64	141.05409	C7H8O3	Unknown			530	True	True	False		False	False	null	null	100	100	null	null	null	20.66	20200831_Met_IDA_Pos_smk28_1	141.05414:2537 142.05749:0 143.06085:663		419	316	159	247	264	1007	1001	1048	110	860	2537	1270	701	848	94	675	619	552
477	1.015	141.08676	Unknown	[M+H]+	ion correlated with 478; ion correlated with 31; similar chromatogram in higher mz_10625	0.25	False	null	null	null	null	null	null	999	False	False	False		False	False	null	null	null	null	null	null	null	65.66	20200831_Met_IDA_Pos_smk28_4	141.08676:6800 142.09011:0 143.09347:0		6290	6139	488	6557	6443	5660	6250	6161	468	6625	4802	6195	5689	6800	461	5705	6199	5931
478	1.041	141.08807	Unknown	[M+2H]+	ion correlated with 477; ion correlated with 31; adduct linked to 4211_[2M+Na]+	0.55	False	null	null	null	null	null	null	999	False	False	False		False	False	null	null	null	null	null	null	null	63.23	20200831_Met_IDA_Pos_smk56_5	141.08807:7026 142.09142:609 143.09478:0		6333	6139	504	6557	6439	5852	6269	6266	471	6674	4775	6230	5780	6922	476	6183	6444	6186
479	12.448	141.08813	Unknown	[M+Na]+	adduct linked to 1148_[M+IsoProp+H]+; found in higher mz's MsMs_1336	0.05	False	null	null	null	null	null	null	999	False	False	False		False	False	null	null	null	null	null	null	null	13.48	20200831_Met_IDA_Pos_smk0_1	141.08813:1795 142.09148:404 143.09484:8295		1795	1041	496	902	964	716	1278	823	734	952	752	860	1266	696	544	1172	750	779
480	0.813	141.08931	Unknown	[M+Li]+	ion correlated with 4461; ion correlated with 352; ion correlated with 180; ion correlated with 320; ion correlated with 707; ion correlated with 956; ion correlated with 1102; ion correlated with 1366; ion correlated with 4646; ion correlated with 5156; ion correlated with 9181; ion correlated with 10166; ion correlated with 10399; ion correlated with 11544; ion correlated with 7539; ion correla…	0.15	False	null	null	null	null	null	null	999	False	False	False		False	False	null	null	null	null	null	null	null	45.8	20200831_Met_IDA_Pos_smk0_3	141.08931:5145 142.09266:809 143.09602:202		514	592	5145	521	471	491	350	490	4219	477	322	446	601	530	4408	472	389	500
481	12.583	141.09102	Unknown	[M+H]+	ion correlated with 896; ion correlated with 12521; ion correlated with 565; ion correlated with 3536; ion correlated with 820; ion correlated with 855	0.05	False	null	null	null	null	null	null	999	False	False	False		False	False	null	null	null	null	null	null	null	11.61	20200831_Met_IDA_Pos_smk28_5	141.09102:1659 142.09437:0 143.09773:7084		576	820	1408	669	724	540	746	593	1631	708	1268	639	583	731	1659	613	523	599
482	8.301	141.12732	w/o MS2:Unknown (carbon number 9); PlaSMA ID-158	[M+Li]+	ion correlated with 797; ion correlated with 8985; adduct linked to 5075_[2M+3H2O+2H]+	0.05	False	6	141.1279	C9H16O	Unknown			530	True	True	False		False	False	null	null	99.8	100	null	null	null	19.86	20200831_Met_IDA_Pos_smk28_1	141.12732:2275 142.13067:530 143.13403:1357		1136	796	1102	936	1028	1021	998	840	909	1049	2275	862	946	825	992	925	880	912
483	7.807	141.12794	w/o MS2:Unknown (carbon number 9); PlaSMA ID-158	[M+H-2H2O]+	adduct linked to 2913_[M+2ACN+H]+	0.05	False	6	141.1279	C9H16O	Unknown			530	True	True	False		False	False	null	null	100	100	null	null	null	14.97	20200831_Met_IDA_Pos_smk14_5	141.12794:2304 142.13129:246 143.13465:1471		1213	1759	884	1880	1670	1833	1066	1856	974	2304	1072	1881	1929	2029	974	1328	1437	1534
484	8.463	141.1281	w/o MS2:Unknown (carbon number 9); PlaSMA ID-158	[M+H]+		0.05	False	6	141.1279	C9H16O	Unknown			530	True	True	False		False	False	null	null	100	100	null	null	null	15.65	20200831_Met_IDA_Pos_smk28_5	141.1281:2333 142.13145:480 143.13481:958		716	722	1968	901	1182	958	1132	1010	2338	844	1358	1075	850	1008	2333	1125	1100	995
485	13.616	141.16335	Unknown	[M+H]+	ion correlated with 3031; ion correlated with 12209; adduct linked to 2050_[M+2ACN+H]+; adduct linked to 851_[M+Na]+; similar chromatogram in higher mz_14207	0.7	True	null	null	null	null	null	null	999	False	False	False		False	False	null	null	null	null	null	null	null	20.37	20200831_Met_IDA_Pos_smk0_2	141.1636:2285 142.16695:300 143.17031:200	57.03808:20 98.96316:10 141.07285:20	959	2285	242	2160	2386	1796	1968	2374	378	2053	238	2035	2024	1986	179	1615	1919	1850
486	13.666	141.16341	Unknown	[M+H]+	adduct linked to 2051_[M+2ACN+H]+	0.1	False	null	null	null	null	null	null	999	False	False	False		False	False	null	null	null	null	null	null	null	15.7	20200831_Met_IDA_Pos_smk14_2	141.16341:1968 142.16676:400 143.17012:160		1671	1704	492	1468	1177	1812	1968	1534	1097	2021	587	1123	2024	1174	642	1615	1179	1831
487	13.758	141.16496	Unknown	[M+H]+	ion correlated with 4872; ion correlated with 1120; ion correlated with 3030; ion correlated with 3602; ion correlated with 11075; ion correlated with 1384; ion correlated with 5092; ion correlated with 10379; ion correlated with 852; ion correlated with 5782; ion correlated with 12207; adduct linked to 2052_[M+2ACN+H]+; adduct linked to 852_[M+Na]+; similar chromatogram in higher mz_8348	0.2	False	null	null	null	null	null	null	999	False	False	False		False	False	null	null	null	null	null	null	null	19.8	20200831_Met_IDA_Pos_smk0_3	141.16496:2454 142.16831:182 143.17167:0		458	227	2454	280	191	330	294	256	2171	304	1656	294	270	260	1827	279	284	207
488	1.053	141.95839	Unknown	[M+H]+	ion correlated with 3463	0.05	True	null	null	null	null	null	null	999	False	False	False		False	False	null	null	null	null	null	null	null	7.54	20200831_Met_IDA_Pos_smk0_3	141.95839:6471 142.96174:907 143.9651:341	55.0575:31 55.94036:20 57.07513:31 81.0722:10 83.08271:20 101.09605:31 118.94582:10	1629	2323	6471	1486	2157	2522	2515	1914	6861	1911	2781	1167	1507	1377	5872	1934	1028	1955
489	1.985	141.9585	Unknown	[M+H]+		0.15	True	null	null	null	null	null	null	999	False	False	False		False	False	null	null	null	null	null	null	null	45.73	20200831_Met_IDA_Pos_smk0_4	141.95811:33922 142.96146:2483 143.96482:1358	53.04597:10 55.93995:41 57.07471:31 72.93941:31 73.94535:31 101.09421:31 105.93262:20 116.99931:10	36948	31592	19602	33922	33954	35399	31779	33193	20865	34444	31543	31057	32466	30486	21412	33721	34933	31859
490	1.733	141.95854	Unknown	[M+H]+	adduct linked to 1188_[M+ACN+H]+; found in higher mz's MsMs_1188	0.05	True	null	null	null	null	null	null	999	False	False	False		False	False	null	null	null	null	null	null	null	43.85	20200831_Met_IDA_Pos_smk28_1	141.95854:33942 142.96189:2697 143.96525:1382	53.04591:10 55.93568:61 57.06934:20 60.98946:10 71.9332:10 73.94294:41 82.94222:20 101.09434:20 105.93567:10 142.12114:20	33148	27545	19568	27743	28092	31171	30929	26086	21104	27380	33942	26928	28180	25610	19559	30326	29075	27764
491	1.609	141.95871	Unknown	[M+H]+		0.05	True	null	null	null	null	null	null	999	False	False	False		False	False	null	null	null	null	null	null	null	24.77	20200831_Met_IDA_Pos_smk28_5	141.95871:20740 142.96206:1421 143.96542:788	55.05991:41 56.94336:20 57.07225:20 72.93655:20 73.94609:20 83.08945:20 101.09634:41 105.93477:20	24466	18887	20001	18872	18760	21126	23411	18843	21113	19522	29845	17844	18600	17602	20740	19897	20078	20210
492	1.921	141.95915	Unknown	[M+H]+		0.25	True	null	null	null	null	null	null	999	False	False	False		False	False	null	null	null	null	null	null	null	52.82	20200831_Met_IDA_Pos_smk0_1	141.95915:37929 142.9625:2658 143.96586:1500	53.04519:10 55.05945:61 55.93706:31 56.94504:31 59.98037:10 72.93867:20 73.93976:20 73.94704:71 83.08414:20 101.09926:20 105.93347:41 124.01704:20	37929	30820	19992	33546	35090	36694	32105	33260	20042	33715	31569	30919	32547	30160	21657	33832	34495	32261
493	0.454	141.95917	Unknown	[M+H]+	ion correlated with 494; ion correlated with 153; adduct linked to 1189_[M+ACN+H]+; found in higher mz's MsMs_1189; found in higher mz's MsMs_2465	0.55	True	null	null	null	null	null	null	999	False	False	False		False	False	null	null	null	null	null	null	null	234.94	20200831_Met_IDA_Pos_smk14_2	141.95912:132144 142.96247:10964 143.96583:12252	55.93835:143 56.94421:102 59.9347:143 62.99276:10 71.93858:31 72.94003:71 73.94717:82 77.94267:20 80.99749:10 83.09066:20 87.92503:20 91.9575:31 97.97034:71 100.93473:31 100.95741:71 102.74573:10 105.93629:92 117.96046:20 119.04936:10 128.96404:31 141.96204:31	173648	157540	26646	149962	154071	151170	132144	140268	29095	151909	155248	138669	144826	151213	26685	143603	137514	148143
494	0.426	141.95921	Unknown	[M+H-H2O]+	ion correlated with 493; ion correlated with 153; adduct linked to 800_[M+H]+; found in higher mz's MsMs_1190; found in higher mz's MsMs_800	0.3	True	null	null	null	null	null	null	999	False	False	False		False	False	null	null	null	null	null	null	null	240.14	20200831_Met_IDA_Pos_smk0_1	141.95921:173746 142.96256:14511 143.96592:28924	53.04821:10 55.937:174 56.94392:61 57.06961:20 64.97982:20 68.93338:20 71.92879:20 72.9374:61 73.94576:112 81.07224:10 82.93238:31 84.9397:10 95.97245:10 101.09773:20 105.93191:61 113.96495:31 126.96602:20	173746	157110	26994	150625	153674	150427	132744	141890	29095	153367	156565	138669	144770	153031	29163	144067	138815	150058
495	8.739	141.95926	Unknown	[M+H]+		0.05	True	null	null	null	null	null	null	999	False	False	False		False	False	null	null	null	null	null	null	null	3.46	20200831_Met_IDA_Pos_smk0_1	141.95926:5141 142.96261:498 143.96597:1079	55.05844:31 55.94131:10 73.94583:20 83.0867:31 98.97552:10 101.08927:20	5141	2597	2548	2328	2174	3540	3074	2293	2470	2224	2670	2251	2256	2282	2591	3528	2289	2311
496	0.717	141.95949	Unknown	[M+H]+	found in higher mz's MsMs_1847	0.15	False	null	null	null	null	null	null	999	False	False	False		False	False	null	null	null	null	null	null	null	55.38	20200831_Met_IDA_Pos_smk14_4	141.95949:43759 142.96284:4462 143.9662:709		108220	94591	31563	99121	102544	105571	99702	95284	43759	107653	109229	96453	100440	100119	35809	95646	95639	100515
497	0.868	142.04929	Unknown	[M+Na]+	ion correlated with 9265; ion correlated with 12802; ion correlated with 12911; ion correlated with 13358; ion correlated with 13483; ion correlated with 14079; ion correlated with 14591; ion correlated with 14479; ion correlated with 11183; ion correlated with 2836; ion correlated with 14363; ion correlated with 14522; ion correlated with 12610; ion correlated with 576; ion correlated with 4397;…	0.15	False	null	null	null	null	null	null	999	False	False	False		False	False	null	null	null	null	null	null	null	23.55	20200831_Met_IDA_Pos_smk0_3	142.04929:1798 143.05264:0 144.056:532		378	150	1798	166	256	141	174	87	1267	195	27	117	188	266	1479	164	217	141
498	0.552	142.96091	Unknown	[M+H]+	ion correlated with 132	0.05	True	null	null	null	null	null	null	999	False	False	False		False	False	null	null	null	null	null	null	null	80.01	20200831_Met_IDA_Pos_smk56_5	142.96091:12379 143.96426:8426 144.96762:4768	55.93768:31 56.96482:41 59.05038:31 60.9893:312 61.00914:174 70.01583:112 71.92935:51 72.93675:82 79.0191:31 81.52177:82 83.93156:41 84.08157:82 88.9336:276 90.52525:31 97.96779:20 102.01221:194 106.94228:61 110.80935:10	11249	9204	1833	9750	10144	10145	9431	9476	1868	10475	10500	9109	9617	10838	1994	9460	9861	9884
499	0.741	143.00192	Unknown	[M+ACN+Na]+	ion correlated with 222; ion correlated with 1847; ion correlated with 1957; ion correlated with 8290; ion correlated with 9748; adduct linked to 136_[M+H]+	0.15	False	null	null	null	null	null	null	999	False	False	False		False	False	null	null	null	null	null	null	null	16.34	20200831_Met_IDA_Pos_smk14_4	143.00192:3454 144.00527:13016 145.00863:3256		952	729	1643	651	644	901	693	637	3454	736	863	729	671	615	2096	802	723	876
500	0.549	143.0401	w/o MS2:Unknown (carbon number 6); PlaSMA ID-163	[M+H]+	ion correlated with 536	0.05	False	2.23	143.03481	C6H6O4	Unknown			530	True	True	False		False	False	null	null	86.9	100	null	null	null	13.49	20200831_Met_IDA_Pos_smk0_5	143.0401:1723 144.04345:201 145.04681:2086		614	1661	555	1409	1723	687	2260	1360	484	1585	614	1307	943	1285	500	650	852	870
501	12.147	143.10507	Unknown	[M+H]+	ion correlated with 1256; adduct linked to 615_[M+Li]+	0.2	False	null	null	null	null	null	null	999	False	False	False		False	False	null	null	null	null	null	null	null	13.36	20200831_Met_IDA_Pos_smk14_4	143.10507:2862 144.10842:999 145.11178:1569		1355	1055	2111	1171	1195	1214	1188	1136	2862	1502	2695	1345	1145	1196	2599	1017	864	924
502	12.545	143.10541	Unknown	[M+H]+	ion correlated with 10406; ion correlated with 1212; ion correlated with 10999; ion correlated with 763; ion correlated with 1149	0.05	True	null	null	null	null	null	null	999	False	False	False		False	False	null	null	null	null	null	null	null	26.18	20200831_Met_IDA_Pos_smk28_1	143.10541:3874 144.10876:1011 145.11212:2021	53.04295:10 55.05821:41 61.06343:20 71.04701:10 81.0351:10 84.08336:31 97.06702:10	2029	1081	3924	1312	1174	1263	1633	962	4625	1198	3874	1283	1098	1038	2390	1124	983	1133
503	7.594	143.10574	Unknown	[M+H]+	ion correlated with 249; ion correlated with 2208	0.05	True	null	null	null	null	null	null	999	False	False	False		False	False	null	null	null	null	null	null	null	13.91	20200831_Met_IDA_Pos_smk28_1	143.10574:2762 144.10909:281 145.11245:2582	55.05614:31 57.07268:20 60.9896:51 61.00833:41 61.06344:31 65.97511:10 69.0691:20 71.9453:10 73.02875:31 79.00199:10 84.08076:41 85.06812:10 102.08839:10	1155	1065	1345	1149	1208	1169	1177	1119	1364	1164	2762	1175	1267	1058	1038	1178	1164	1196
504	13.62	143.10583	Unknown	[M+H]+	ion correlated with 7003; adduct linked to 5674_[M+ACN+H]+; adduct linked to 161_[M+CH3OH+H]+	0.7	True	null	null	null	null	null	null	999	False	False	False		False	False	null	null	null	null	null	null	null	30.54	20200831_Met_IDA_Pos_smk56_4	143.10609:4931 144.10944:732 145.1128:1382	53.00993:10 55.27076:10 60.04878:31 79.02042:10 84.07903:31 97.10119:10	3167	4459	828	4764	5193	4220	4300	4595	1083	5984	918	4365	4817	4907	1021	3808	4001	3858
505	13.666	143.10612	Unknown	[M+H]+	adduct linked to 5676_[2M+3H2O+2H]+	0.1	False	null	null	null	null	null	null	999	False	False	False		False	False	null	null	null	null	null	null	null	25.81	20200831_Met_IDA_Pos_smk14_2	143.10612:4316 144.10947:638 145.11283:2071		4032	3444	1359	3301	2832	4196	4316	3440	2457	6058	1519	2917	4818	2658	1836	3824	4069	3858
506	13.752	143.10686	Unknown	[M+H]+	ion correlated with 768; ion correlated with 1754; ion correlated with 10754; ion correlated with 1248; ion correlated with 1464; ion correlated with 2463; ion correlated with 3497; ion correlated with 4073; ion correlated with 5564; ion correlated with 7002; ion correlated with 7131; adduct linked to 5680_[2M+3H2O+2H]+	0.2	False	null	null	null	null	null	null	999	False	False	False		False	False	null	null	null	null	null	null	null	24.44	20200831_Met_IDA_Pos_smk14_4	143.10686:4600 144.11021:576 145.11357:1225		2112	1141	4294	941	916	1144	1631	1027	4600	1090	3042	1060	1032	1251	4193	1083	899	879
507	12.428	143.10695	Unknown	[M+H]+	adduct linked to 1595_[M+NH4]+	0.25	False	null	null	null	null	null	null	999	False	False	False		False	False	null	null	null	null	null	null	null	33.91	20200831_Met_IDA_Pos_smk28_3	143.10695:5798 144.1103:808 145.11366:1212		5545	5337	806	3385	3837	4961	5189	5270	653	5908	707	2733	5798	2910	1059	4751	4180	4411
508	11.934	143.10738	Unknown	[M+H-2H2O]+	adduct linked to 1253_[M+Li]+; adduct linked to 160_[M+CH3OH+H]+	0.6	False	null	null	null	null	null	null	999	False	False	False		False	False	null	null	null	null	null	null	null	14.45	20200831_Met_IDA_Pos_smk14_5	143.10738:3486 144.11073:666 145.11409:2561		1698	2223	961	2219	2411	3309	3256	2800	1066	3486	960	3038	2642	2523	1033	1960	2091	1946
509	12.595	143.1076	Unknown	[M+H]+	ion correlated with 261; ion correlated with 958; ion correlated with 5452; ion correlated with 891; ion correlated with 5470; ion correlated with 1223; ion correlated with 3412; ion correlated with 10666; ion correlated with 276; ion correlated with 772; ion correlated with 1145; ion correlated with 1251; ion correlated with 3511; ion correlated with 4015; ion correlated with 9941; ion correlate…	0.15	False	null	null	null	null	null	null	999	False	False	False		False	False	null	null	null	null	null	null	null	29.75	20200831_Met_IDA_Pos_smk0_3	143.1076:5387 144.11095:1010 145.11431:3035		1323	1132	5387	1122	1148	1092	1020	1135	4625	1107	3022	1115	1029	987	4758	1087	1145	1140
510	12.382	143.10764	Unknown	[M+H]+	ion correlated with 886; adduct linked to 2093_[M+2ACN+H]+	0.55	True	null	null	null	null	null	null	999	False	False	False		False	False	null	null	null	null	null	null	null	32.5	20200831_Met_IDA_Pos_smk14_5	143.10597:5824 144.10932:202 145.11268:2023	55.05791:61 56.97007:10 61.00795:20 61.06747:31 69.07919:20 71.92686:10 75.74034:10 79.05787:20 84.08662:51 97.10655:10 102.08901:31	2145	5443	843	5111	5850	4910	2660	5270	663	5824	722	4752	5937	4749	1108	4650	4147	4405
511	7.818	143.10834	Unknown	[M+H]+	ion correlated with 3274; ion correlated with 2788	0.15	True	null	null	null	null	null	null	999	False	False	False		False	False	null	null	null	null	null	null	null	15.15	20200831_Met_IDA_Pos_smk0_3	143.10591:2681 144.10926:573 145.11262:2464	55.05561:31 57.50568:10 60.05391:20 60.98793:51 61.00996:51 61.01768:41 61.06948:51 69.07082:20 70.0132:31 73.0305:51 81.52534:10 84.07743:71 102.01342:31 102.0918:31 115.11092:10 143.10052:20	1277	1131	2681	1236	1334	1205	1209	1316	3164	1419	1389	1263	1293	1286	3137	1212	1281	1132
512	0.647	143.14307	Unknown	[M+H]+		0.05	False	null	null	null	null	null	null	999	False	False	False		False	False	null	null	null	null	null	null	null	8.29	20200831_Met_IDA_Pos_smk56_2	143.14307:1143 144.14642:141 145.14978:366		1254	1053	866	1021	1076	1240	1032	1096	911	1005	1160	1052	1069	1051	944	1238	1143	1128
513	0.572	143.14334	Unknown	[M+H]+		0.05	False	null	null	null	null	null	null	999	False	False	False		False	False	null	null	null	null	null	null	null	8.21	20200831_Met_IDA_Pos_smk28_2	143.14334:1098 144.14669:341 145.15005:136		1332	1036	933	1046	1054	1292	1037	1108	911	1076	1242	1098	1028	1013	935	1307	1046	1320
514	0.492	143.14394	Unknown	[M+H]+		0.3	False	null	null	null	null	null	null	999	False	False	False		False	False	null	null	null	null	null	null	null	11.14	20200831_Met_IDA_Pos_smk56_1	143.14394:1529 144.14729:130 145.15065:208		1399	1204	970	1158	1179	1420	994	1045	921	1092	1315	1099	1094	1153	914	1529	1137	1317
515	0.395	143.9547	Unknown	[M+H]+	adduct linked to 1231_[M+ACN+H]+; found in higher mz's MsMs_1231; found in higher mz's MsMs_2217	0.85	True	null	null	null	null	null	null	999	False	False	False		False	False	null	null	null	null	null	null	null	352.15	20200831_Met_IDA_Pos_smk0_4	143.9547:73301 144.95805:6273 145.96141:50046	57.9348:41 61.02909:31 71.95703:61 84.94037:31 84.95987:422	55546	56343	782	73301	45437	27076	24219	24175	844	28362	34216	25227	26183	26459	889	28412	23253	25111
516	13.824	143.95724	Unknown	[M+H]+		0.25	False	null	null	null	null	null	null	999	False	False	False		False	False	null	null	null	null	null	null	null	19	20200831_Met_IDA_Pos_smk56_3	143.95724:2956 144.96059:253 145.96395:1270		2265	1962	1505	3022	2618	2436	2275	2596	2149	2647	2300	2237	2516	2916	2262	2653	2166	2956
517	13.498	143.95731	Unknown	[M+H]+		0.05	False	null	null	null	null	null	null	999	False	False	False		False	False	null	null	null	null	null	null	null	18.4	20200831_Met_IDA_Pos_smk14_3	143.95731:2511 144.96066:285 145.96402:1467		2171	1910	1014	2600	2514	1984	1760	2511	1940	2378	1633	2080	2276	2639	1482	2239	1840	2601
518	14.346	143.9575	Unknown	[M+H]+		0.2	False	null	null	null	null	null	null	999	False	False	False		False	False	null	null	null	null	null	null	null	18.46	20200831_Met_IDA_Pos_smk0_4	143.9575:2826 144.96085:360 145.96421:971		1299	1672	835	2826	2289	2014	1707	2035	1970	2428	792	1778	1698	2417	1681	1743	1686	2189
519	13.63	143.95781	Unknown	[M+H]+		0.05	True	null	null	null	null	null	null	999	False	False	False		False	False	null	null	null	null	null	null	null	12.76	20200831_Met_IDA_Pos_smk28_5	143.95781:3342 144.96116:305 145.96452:1321	55.05691:10 61.02894:20 144.07759:41 144.14026:20	1400	1204	1978	1841	1575	1296	1037	1348	2855	1554	2534	1296	1419	1602	3342	1477	1322	1572
520	14.47	143.95808	Unknown	[M+H]+	adduct linked to 1239_[M+ACN+H]+; found in higher mz's MsMs_1239	0.05	True	null	null	null	null	null	null	999	False	False	False		False	False	null	null	null	null	null	null	null	10.57	20200831_Met_IDA_Pos_smk28_5	143.95808:2519 144.96143:210 145.96479:1224	144.0762:51	1700	1418	1683	2325	2137	1598	1604	1887	2395	2112	1850	1597	1908	2064	2519	1718	1440	2381
521	13.963	143.95819	Unknown	[M+H]+		0.15	False	null	null	null	null	null	null	999	False	False	False		False	False	null	null	null	null	null	null	null	20.75	20200831_Met_IDA_Pos_smk14_5	143.95819:2871 144.96154:220 145.9649:1260		2525	1933	2089	2798	2903	2109	1931	2306	2961	2871	2258	2022	2628	2610	3348	2348	2037	2609
522	14.129	143.95869	Unknown	[M+H]+		0.05	False	null	null	null	null	null	null	999	False	False	False		False	False	null	null	null	null	null	null	null	15.15	20200831_Met_IDA_Pos_smk14_4	143.95869:3060 144.96204:283 145.9654:1455		1706	1072	1918	1454	1673	1732	1264	1348	3060	1495	2048	1069	1256	1336	3112	1398	844	1495
523	13.89	143.95959	Unknown	[M+2K-H]+	adduct linked to 743_[2M+Na]+	0.2	True	null	null	null	null	null	null	999	False	False	False		False	False	null	null	null	null	null	null	null	18.97	20200831_Met_IDA_Pos_smk28_2	143.95782:2241 144.96117:108 145.96453:1120	108.08896:10 128.04918:20 144.07605:20 144.08282:41	2430	1981	1861	3109	2983	2462	2122	2710	2864	2848	2373	2241	2642	2916	3372	2567	2211	3029
524	14.398	143.95969	Unknown	[M+H]+		0.1	True	null	null	null	null	null	null	999	False	False	False		False	False	null	null	null	null	null	null	null	12.54	20200831_Met_IDA_Pos_smk28_4	143.95969:2465 144.96304:60 145.9664:847	144.07657:20	1723	1702	1114	2630	2282	1879	1877	2123	2436	2428	1254	1782	2083	2465	2192	1738	1723	2480
525	14.036	143.95973	Unknown	[M+H]+		0.05	False	null	null	null	null	null	null	999	False	False	False		False	False	null	null	null	null	null	null	null	7.96	20200831_Met_IDA_Pos_smk0_3	143.95973:2186 144.96308:161 145.96644:1003		2370	1854	2186	2833	2714	2301	1931	2355	3041	2685	2348	1921	2474	2419	3072	2324	1911	2506
526	0.433	143.99365	Unknown	[M+H]+	ion correlated with 527	0.05	False	null	null	null	null	null	null	999	False	False	False		False	False	null	null	null	null	null	null	null	30.13	20200831_Met_IDA_Pos_smk28_2	143.99365:2243 144.997:11858 146.00036:3117		2750	2572	333	2462	2828	1990	2233	2061	353	2544	2974	2243	2073	2322	372	2146	2093	1989
527	0.382	143.99565	Unknown	[M+H]+	ion correlated with 526	0.05	False	null	null	null	null	null	null	999	False	False	False		False	False	null	null	null	null	null	null	null	30.88	20200831_Met_IDA_Pos_smk0_4	143.99565:2759 144.999:2785 146.00236:980		2478	2566	342	2759	3483	1520	2167	2031	364	2475	2865	1699	1984	2138	429	2034	2035	1947
528	0.914	143.99643	Unknown	[M+2Na-H]+	ion correlated with 2218; ion correlated with 109; ion correlated with 220; ion correlated with 1846; ion correlated with 4367; ion correlated with 6240; adduct linked to 1_[M+H]+	0.05	True	null	null	null	null	null	null	999	False	False	False		False	False	null	null	null	null	null	null	null	44.78	20200831_Met_IDA_Pos_smk28_1	143.99643:4386 144.99978:1080 146.00314:420	55.95905:31 56.96509:31 61.01056:51 71.95253:143 82.02115:21 84.96155:914 102.96853:20 125.98656:31	353	280	76	165	278	293	1374	403	37	349	4386	285	70	215	120	165	330	137
529	0.741	143.99738	Unknown	[M+ACN+H]+	ion correlated with 1847; ion correlated with 3829; adduct linked to 26_[M+H]+	0.15	True	null	null	null	null	null	null	999	False	False	False		False	False	null	null	null	null	null	null	null	35.38	20200831_Met_IDA_Pos_smk0_3	143.996:3409 144.99935:934 146.00271:388	56.96843:31 61.00958:71 61.5109:20 70.01631:51 71.95258:112 84.96022:871 125.98623:41 144.08203:20	851	952	3409	1023	1151	969	1031	978	6603	1149	862	1121	978	1082	4978	820	1124	921
530	0.92	144.10284	w/o MS2:(2R)-6-methylpiperidine-2-carboxylic acid	[M+IsoProp+Na+H]+	ion correlated with 497; ion correlated with 2004; ion correlated with 7908; ion correlated with 8666; ion correlated with 790; adduct linked to 790_[2M+K]+	0.1	True	2.49	144.10001	C7H13NO2	L-alpha-amino acids	IHLDCUQUFBWSJU-PRJDIBJQSA-N	O=C(O)C1NC(C)CCC1	530	True	True	False		False	False	null	null	78.1	100	null	null	null	27.24	20200831_Met_IDA_Pos_smk0_3	144.10284:1597 145.10619:410 146.10955:1885	56.05643:10 58.06416:31 61.03283:31 77.04325:10 84.96558:31 98.89661:10 126.01974:10 144.07895:20 144.09927:153	174	264	1597	101	163	74	130	121	946	159	70	124	180	132	1401	263	181	189
531	0.447	144.98064	Unknown	[M+NH4]+	adduct linked to 3381_[2M+Na]+	0.85	True	null	null	null	null	null	null	999	False	False	False		False	False	null	null	null	null	null	null	null	110.85	20200831_Met_IDA_Pos_smk0_1	144.98074:6632 145.98409:1835 146.98745:4260	62.92775:20 62.93111:102 86.07014:10 103.95585:82	6632	8933	692	9756	11334	6043	11427	10612	682	10289	4865	9567	10103	9660	727	5616	9416	9648
532	0.914	145.01573	Unknown	[M+Li]+	ion correlated with 1; ion correlated with 135; ion correlated with 1506; ion correlated with 1846; ion correlated with 2809; ion correlated with 1307; ion correlated with 2223; ion correlated with 7374; ion correlated with 7940; ion correlated with 8845; ion correlated with 9040; ion correlated with 9182; ion correlated with 9720; ion correlated with 10165; ion correlated with 10312; ion correla…	0.05	True	null	null	null	null	null	null	999	False	False	False		False	False	null	null	null	null	null	null	null	9.54	20200831_Met_IDA_Pos_smk28_1	145.01573:1534 146.01908:330 147.02244:750	57.07261:41 60.98843:20 62.98553:51 68.98347:20 72.93587:20 77.04295:10 80.99186:20 84.96661:31 85.96307:31 104.00745:41	106	39	33	46	53	114	301	73	50	42	1534	74	56	25	43	35	112	52
533	0.736	145.01668	Unknown	[M+CH3OH+H]+	ion correlated with 6239; ion correlated with 12817; ion correlated with 8662; adduct linked to 140_[M+H]+	0.05	False	null	null	null	null	null	null	999	False	False	False		False	False	null	null	null	null	null	null	null	12.17	20200831_Met_IDA_Pos_smk14_4	145.01668:1115 146.02003:242 147.02339:675		398	291	803	239	246	455	296	330	1115	320	401	327	342	252	819	391	322	356
534	1.617	145.03455	w/o MS2:Unknown (carbon number 6); PlaSMA ID-172	[M+2ACN+2H]+	adduct linked to 237_[M+IsoProp+H]+	0.05	False	2.13	145.0321	C6H8O2S	Unknown			530	True	True	False		False	False	null	null	97.1	100	null	null	null	22.81	20200831_Met_IDA_Pos_smk14_2	145.03455:2119 146.0379:282 147.04126:979		634	1507	334	1253	1359	522	2119	1022	225	1229	534	1151	715	1116	232	640	801	692
535	1.703	145.03473	w/o MS2:NIACINAMIDE	[M+H]+		0.05	False	null	145.03723	C6H6N2O	Nicotinamides	DFPAKSUCGFBDDF-UHFFFAOYSA-N	N=C(O)C=1C=NC=CC1	530	True	True	False		False	False	null	null	96.9	null	null	null	null	14.5	20200831_Met_IDA_Pos_smk56_4	145.03473:1273 146.03808:288 147.04144:969		589	1422	331	1227	1314	594	1855	1025	234	1190	540	1145	748	1061	256	640	804	748
536	0.536	145.03528	w/o MS2:NIACINAMIDE	[M+H]+	ion correlated with 500	0.05	False	null	145.03723	C6H6N2O	Nicotinamides	DFPAKSUCGFBDDF-UHFFFAOYSA-N	N=C(O)C=1C=NC=CC1	530	True	True	False		False	False	null	null	98.1	null	null	null	null	11.84	20200831_Met_IDA_Pos_smk0_2	145.03528:1848 146.03863:256 147.04199:936		709	1848	280	1632	1622	851	2586	1342	261	1547	805	1491	1027	1425	262	758	1086	851
537	0.884	145.04958	w/o MS2:Unknown (carbon number 6); PlaSMA ID-173	[M+Li]+	ion correlated with 3333; ion correlated with 10582; ion correlated with 14363; ion correlated with 3685; ion correlated with 5851; ion correlated with 6631; ion correlated with 8102; ion correlated with 8575; ion correlated with 8625; ion correlated with 9540; ion correlated with 9959; ion correlated with 10541; ion correlated with 11653; ion correlated with 11686; ion correlated with 12570; ion…	0.15	False	2.23	145.0504	C6H10O5	Unknown			530	True	True	False		False	False	null	null	99.7	100	null	null	null	27.83	20200831_Met_IDA_Pos_smk0_3	145.04958:2899 146.05293:1107 147.05629:443		394	392	2899	409	264	213	434	258	2585	301	280	243	189	290	2802	300	331	338
538	0.62	145.12065	Unknown	[M+H]+		0.05	False	null	null	null	null	null	null	999	False	False	False		False	False	null	null	null	null	null	null	null	11.91	20200831_Met_IDA_Pos_smk56_1	145.12065:1801 146.124:0 147.12736:462		1829	1645	1933	1903	1970	1889	1866	1857	1891	2031	1725	1743	1722	1854	2000	1801	1669	2002
539	7.78	145.12096	Unknown	[M+H]+	ion correlated with 1582; similar chromatogram in higher mz_3931	0.05	True	null	null	null	null	null	null	999	False	False	False		False	False	null	null	null	null	null	null	null	17.09	20200831_Met_IDA_Pos_smk28_1	145.12096:4818 146.12431:892 147.12767:605	54.00187:10 57.07272:10 62.93079:31 62.98453:41 67.93184:10 72.08183:10 79.06224:10 89.06462:20 103.95718:31 122.01493:10 145.10187:31	2019	2076	1909	2127	2486	1945	2299	1933	2287	2373	4818	2025	2200	1831	2192	2165	2171	2200
540	1.439	145.12137	Unknown	[M+H]+		0.05	False	null	null	null	null	null	null	999	False	False	False		False	False	null	null	null	null	null	null	null	12.49	20200831_Met_IDA_Pos_smk14_5	145.12137:2390 146.12472:330 147.12808:3502		2166	1900	1737	2364	2247	2059	1992	2264	1807	2390	2091	1986	2336	2417	1923	2185	2236	2488
541	7.276	145.12183	Unknown	[M-C6H10O4+H]+	adduct linked to 3289_[M+H-H2O]+	0.15	False	null	null	null	null	null	null	999	False	False	False		False	False	null	null	null	null	null	null	null	8.43	20200831_Met_IDA_Pos_smk0_1	145.12183:3975 146.12518:399 147.12854:473		3975	3040	2450	2956	2741	4434	3055	3621	2158	3353	2019	2626	3030	3326	2298	2983	2862	3235
542	8.004	145.12218	Unknown	[M+H+NH4]+	adduct linked to 2737_[2M+H]+	0.15	True	null	null	null	null	null	null	999	False	False	False		False	False	null	null	null	null	null	null	null	15.75	20200831_Met_IDA_Pos_smk0_3	145.12288:4177 146.12623:540 147.12959:1245	57.07199:20 59.05212:20 62.92889:20 62.98262:61 71.05691:20 73.06771:10 85.09713:10 104.00642:41 117.09912:10 127.11035:20	2503	2068	4177	2347	2541	2442	2071	2322	6691	2314	2125	2422	2578	2346	4547	2190	2418	2324
543	7.44	145.12311	Unknown	[M+NH4]+	ion correlated with 1586; ion correlated with 3399; adduct linked to 3399_[2M+Na]+	0.05	False	null	null	null	null	null	null	999	False	False	False		False	False	null	null	null	null	null	null	null	20.65	20200831_Met_IDA_Pos_smk14_2	145.12311:4633 146.12646:516 147.12982:413		2492	2254	2272	2323	2457	2229	4633	2351	2332	2424	2033	2405	2326	2259	2408	2071	2289	2316
544	7.228	145.12315	Unknown	[M+2H]+	adduct linked to 5114_[2M+K]+; found in higher mz's MsMs_5114	0.15	False	null	null	null	null	null	null	999	False	False	False		False	False	null	null	null	null	null	null	null	10.43	20200831_Met_IDA_Pos_smk14_1	145.12315:4429 146.1265:593 147.12986:531		3313	3094	2437	3342	3195	4429	2936	3969	2237	4058	2039	2821	3426	3363	2361	3012	3283	3270
545	0.519	145.12317	Unknown	[M+H]+		0.25	False	null	null	null	null	null	null	999	False	False	False		False	False	null	null	null	null	null	null	null	11.07	20200831_Met_IDA_Pos_smk14_5	145.12317:2088 146.12652:200 147.12988:424		1825	1598	1949	1925	2080	1952	1992	1962	1885	2088	1907	1770	1854	1865	1925	1747	1916	2103
546	0.4	145.94882	Unknown	[M+Na]+	found in higher mz's MsMs_1264; found in higher mz's MsMs_2579; adduct linked to 474_[M+NH4]+; found in higher mz's MsMs_2217	0.85	True	null	null	null	null	null	null	999	False	False	False		False	False	null	null	null	null	null	null	null	176.35	20200831_Met_IDA_Pos_smk28_1	145.94797:13262 146.95132:3831 147.95468:7298	67.95638:10 68.98019:31 72.93853:184 77.04196:10 95.97777:10 113.9586:20 113.96162:51	19431	18848	264	22384	17376	10376	9259	9337	251	10695	13262	9787	10477	10225	315	11823	8397	9581
547	0.737	145.95352	Unknown	[M+H]+		0.1	True	null	null	null	null	null	null	999	False	False	False		False	False	null	null	null	null	null	null	null	11.45	20200831_Met_IDA_Pos_smk28_5	145.95352:1307 146.95687:402 147.96023:648	55.94173:20 56.96891:31 66.01929:153 68.61436:21 68.98298:422 70.94183:31 72.93655:82 82.01399:71 86.99228:143 98.97414:51 105.06244:21 110.00857:312 113.96333:31 128.02188:41 137.04289:10 139.99847:31	1664	1500	759	1647	1471	1719	1421	1520	1024	1579	1683	1558	1512	1650	1307	1699	1451	1694
548	0.576	145.99156	Unknown	[2M+NH4]+	adduct linked to 1225_[2M+3H2O+2H]+	0.05	False	null	null	null	null	null	null	999	False	False	False		False	False	null	null	null	null	null	null	null	27.92	20200831_Met_IDA_Pos_smk14_2	145.99156:1830 146.99491:1211 147.99827:515		735	1043	236	1214	1638	654	1830	1778	202	1656	569	1819	1466	1784	250	551	1915	1382
549	1.198	146.06075	w/o MS2:4-Hydroxyquinoline; PlaSMA ID-180	[M+NH4]+	found in higher mz's MsMs_1644; found in higher mz's MsMs_1300; adduct linked to 4084_[2M+ACN+H]+; similar chromatogram in higher mz_14285	0.05	False	2.93	146.06004	C9H7NO	Others	PMZDQRJGMBOQBF-UHFFFAOYSA-N	OC1=CC=NC2=C1C=CC=C2	530	True	True	False		False	False	null	null	99.8	100	null	null	null	25.43	20200831_Met_IDA_Pos_smk28_1	146.06075:1653 147.0641:1568 148.06746:4970		890	641	52	890	847	664	869	354	25	653	1653	407	287	505	106	394	500	433
550	6.785	146.06133	w/o MS2:4-Hydroxyquinoline; PlaSMA ID-180	[M+H]+	ion correlated with 14612; ion correlated with 14502; ion correlated with 14503; ion correlated with 8606; ion correlated with 8972; ion correlated with 7828	0.05	False	2.93	146.06004	C9H7NO	Others	PMZDQRJGMBOQBF-UHFFFAOYSA-N	OC1=CC=NC2=C1C=CC=C2	530	True	True	False		False	False	null	null	99.2	99.9	null	null	null	9.58	20200831_Met_IDA_Pos_smk28_5	146.06133:1063 147.06468:619 148.06804:136		44	33	918	22	38	54	49	62	1086	63	24	71	41	42	1063	52	54	33
551	0.998	146.09302	4-Guanidinobutyric acid	[M+H]+	similar chromatogram in higher mz_801	0.15	True	null	146.09241	C5H11N3O2	Gamma amino acids and derivatives	TUHVEAJXIMEOSA-UHFFFAOYSA-N	O=C(O)CCCNC(=N)N	430	True	True	True		False	False	null	null	88.2	null	86	89.2	58.3	12.65	20200831_Met_IDA_Pos_smk0_3	146.09302:2566 147.09637:900 148.09973:1865	60.05586:20 69.0342:31 72.93501:20 83.06468:20 86.05757:31 86.06149:82 87.04195:41 104.07388:20 128.08545:31 146.08923:123	450	578	2566	711	652	425	401	509	2429	438	187	271	259	236	1906	473	332	405
552	1.152	146.11714	w/o MS2:Acetylcholine; LC-ESI-QTOF; MS2; CE	[M+ACN+H]+	adduct linked to 2589_[2M+K]+	0.05	False	null	146.117	C7H16NO2	Acyl cholines	OIPILFWXSMYKGL-UHFFFAOYSA-N	CC(=O)OCC[N+](C)(C)C	530	True	True	False		False	False	null	null	100	null	null	null	null	38.16	20200831_Met_IDA_Pos_smk28_1	146.11714:1544 147.12049:1724 148.12385:1017		616	393	410	802	359	966	512	749	312	991	1544	710	824	720	534	592	647	900
553	2.194	146.11852	w/o MS2:Unknown (carbon number 7); PlaSMA ID-184	[M+H]+	ion correlated with 302; ion correlated with 3078; adduct linked to 302_[M+H-H2O]+	0.05	False	1.73	146.1176	C7H15NO2	Unknown			530	True	True	False		False	False	null	null	99.6	100	null	null	null	17.89	20200831_Met_IDA_Pos_smk28_5	146.11852:3842 147.12187:3063 148.12523:369		171	129	425	184	164	121	148	170	327	147	114	94	191	144	3842	135	134	141
554	3.299	146.1187	w/o MS2:Unknown (carbon number 7); PlaSMA ID-184	[M+H]+	ion correlated with 3075; ion correlated with 6141; ion correlated with 8701; ion correlated with 11848; adduct linked to 303_[M+H-H2O]+	0.15	False	1.73	146.1176	C7H15NO2	Unknown			530	True	True	False		False	False	null	null	99.4	100	null	null	null	28.94	20200831_Met_IDA_Pos_smk0_3	146.1187:7985 147.12205:3113 148.12541:425		165	167	7985	164	177	178	153	190	6019	156	161	155	186	178	2417	141	174	197
555	0.43	146.9801	Unknown	[M+H]+	ion correlated with 3366; ion correlated with 2055; adduct linked to 1130_[M+CH3OH+H]+; adduct linked to 3366_[2M+NH4]+	0.85	True	null	null	null	null	null	null	999	False	False	False		False	False	null	null	null	null	null	null	null	33.77	20200831_Met_IDA_Pos_smk28_1	146.97958:2262 147.98293:852 148.98629:7081	55.93584:249 58.03814:10 64.92964:31 69.93601:61 71.93699:51 73.95042:31 87.94714:61 96.9671:31 100.95846:31 105.95772:31 117.06847:20 123.9678:31 128.9509:309	2689	3101	176	2836	3262	2597	3567	2859	186	3077	2262	2573	2616	3165	191	2674	2593	2804
556	1.108	147.04294	w/o MS2:4H-chromen-4-one	[M+H-H2O]+	ion correlated with 1266; ion correlated with 141; ion correlated with 1072; ion correlated with 5134; ion correlated with 5818; ion correlated with 7; ion correlated with 2273; ion correlated with 2335; ion correlated with 10214; ion correlated with 2129; adduct linked to 875_[M+H-NH3]+; found in higher mz's MsMs_875; found in higher mz's MsMs_1186; found in higher mz's MsMs_5818	0.15	False	3.41	147.04401	C9H6O2	Chromones	OTAFHZMPRISVEM-UHFFFAOYSA-N	O=C1C=COC=2C=CC=CC12	530	True	True	False		False	False	null	null	99.4	100	null	null	null	16.19	20200831_Met_IDA_Pos_smk0_3	147.04294:2149 148.04629:1111 149.04965:1754		251	96	2149	187	331	110	247	154	1922	278	324	288	259	168	2145	250	127	154
557	0.861	147.07703	L-Glutamine; LC-ESI-QTOF; MS2; CE	[M+H]+	ion correlated with 14495; ion correlated with 14603; ion correlated with 3970; ion correlated with 12794; ion correlated with 13349; ion correlated with 5940; ion correlated with 7979; ion correlated with 8029; ion correlated with 9495; ion correlated with 9697; ion correlated with 10738; ion correlated with 1477; ion correlated with 1504; ion correlated with 2771; ion correlated with 5589; ion …	0.15	True	null	147.07642	C5H10N2O3	Alpha amino acids	ZDXPYRJPNDTMRX-VKHMYHEASA-N	N[C@@H](CCC(O)=N)C(O)=O	430	True	True	True		False	False	null	null	89.1	null	76.8	86.1	100	61.18	20200831_Met_IDA_Pos_smk0_3	147.07703:7450 148.08038:4782 149.08374:1064	56.05328:163 69.03654:20 84.0448:1087 84.08102:95 85.02675:41 101.07196:51 128.06158:10 130.04735:329 130.08597:41 147.07663:71	1870	2076	7450	1452	1020	1253	1374	1006	6003	1049	285	818	1412	1236	5807	1228	1268	1016
558	1.135	147.07921	w/o MS2:4-ureidobutanoic acid	[M+CH3OH+H]+	ion correlated with 570; adduct linked to 340_[M+NH4]+	0.5	False	1.93	147.08	C5H10N2O3	Gamma amino acids and derivatives	QYTWIMMLQKHPGL-UHFFFAOYSA-N	O=C(N)NCCCC(=O)O	530	True	True	False		False	False	null	null	99.7	100	null	null	null	84.41	20200831_Met_IDA_Pos_smk56_5	147.07921:7746 148.08256:1082 149.08592:108		6737	7553	980	7558	7016	6692	6529	6681	775	7433	5777	5411	5944	5854	856	7436	7008	7772
559	1.208	147.11118	w/o MS2:L-LYSINE	[M+H]+		0.05	False	null	147.11	C6H14N2O2	Alpha amino acids	KDXKERNSBIXSRK-UHFFFAOYSA-N	O=C(O)C(N)CCCCN	530	True	True	False		False	False	null	null	99.3	null	null	null	null	255.27	20200831_Met_IDA_Pos_smk56_1	147.11118:7974 148.11453:810 149.11789:2208		8074	7798	606	8353	8332	6940	4109	5373	555	4740	2244	6604	6681	5764	432	7974	7026	7185
560	0.766	147.11263	Lysine; LC-ESI-QTOF; MS2; CE	[M+H]+	ion correlated with 320; ion correlated with 5156; ion correlated with 1080; ion correlated with 2403; ion correlated with 6457; ion correlated with 9873; ion correlated with 11093; ion correlated with 12098; ion correlated with 12867; ion correlated with 13423; ion correlated with 14166; ion correlated with 14495; ion correlated with 3970; ion correlated with 4210; similar chromatogram in higher…	0.15	True	null	147.11281	C6H14N2O2	D-alpha-amino acids	KDXKERNSBIXSRK-UHFFFAOYNA-N	NCCCCC(N)C(O)=O	430	True	True	True		False	False	null	null	90.6	null	80.4	87.1	100	184.45	20200831_Met_IDA_Pos_smk14_4	147.11244:18926 148.11579:4026 149.11915:1217	55.05517:20 56.05309:283 57.07169:20 65.03882:31 67.05096:20 67.05558:153 69.06091:41 83.82734:41 84.0419:45 84.082:2403 85.06937:31 129.09773:20 130.08385:449 147.11369:92	415	399	28734	334	382	405	409	366	18926	347	455	322	380	335	23578	420	474	366
561	0.944	147.11273	Lysine; LC-ESI-QTOF; MS2; CE	[M+H]+		0.1	True	null	147.11281	C6H14N2O2	D-alpha-amino acids	KDXKERNSBIXSRK-UHFFFAOYNA-N	NCCCCC(N)C(O)=O	430	True	True	True		False	False	null	null	89.1	null	76.4	86.5	100	205.08	20200831_Met_IDA_Pos_smk28_1	147.11273:25415 148.11608:5164 149.11944:1574	55.05499:20 56.05397:389 57.07045:31 65.04099:41 67.05779:133 69.05731:31 74.02432:31 84.08204:2396 85.06551:31 119.24908:10 128.94754:71 129.09818:31 130.08591:378 147.1109:92	10921	9082	1080	11207	9158	5549	7251	5377	673	5622	25415	5362	7094	6364	844	6022	6284	6862
562	1.053	147.11331	L-(+)-Lysine	[M+H]+		0.1	True	null	147.11281	C6H14N2O2	D-alpha-amino acids	KDXKERNSBIXSRK-YFKPBYRVSA-N	NCCCC[C@H](N)C(O)=O	430	True	True	True		False	False	null	null	85.4	null	64.4	88	100	132.67	20200831_Met_IDA_Pos_smk0_5	147.11331:11758 148.11666:111 149.12002:443	55.93662:51 56.05275:71 61.11275:10 65.04412:10 74.93344:51 84.04788:82 84.0841:274 128.94797:51 130.04773:31 130.08473:92 147.07866:31	11453	11941	842	10193	11758	7224	5766	6684	649	6889	6008	7750	7845	7338	650	8001	7410	8135
563	12.388	147.11336	w/o MS2:Lysine	[M+H]+	found in higher mz's MsMs_3012; found in higher mz's MsMs_2564; found in higher mz's MsMs_1787; found in higher mz's MsMs_2093; adduct linked to 1709_[M+IsoProp+H]+; found in higher mz's MsMs_4006; found in higher mz's MsMs_3409; adduct linked to 277_[M+H]+; found in higher mz's MsMs_3571	0.65	False	null	147.11301	C6H14N2O2	Alpha amino acids	KDXKERNSBIXSRK-UHFFFAOYSA-N	O=C(O)C(N)CCCCN	530	True	True	False		False	False	null	null	99.9	null	null	null	null	26.46	20200831_Met_IDA_Pos_smk14_5	147.11336:3289 148.11671:809 149.12007:9307		667	2788	584	2460	2543	2077	849	2172	426	3289	556	1848	2207	1984	625	2408	2329	2613
564	0.999	147.11397	Lysine; LC-ESI-QTOF; MS2; CE	[M+H]+		0.55	True	null	147.11281	C6H14N2O2	D-alpha-amino acids	KDXKERNSBIXSRK-UHFFFAOYNA-N	NCCCCC(N)C(O)=O	430	True	True	True		False	False	null	null	91.1	null	82.1	86.7	100	148.85	20200831_Met_IDA_Pos_smk56_3	147.11269:8528 148.11604:1385 149.1194:139	53.00602:10 56.05093:204 67.05556:41 69.98906:10 83.78864:21 84.04713:405 84.08334:971 85.02908:20 97.9977:10 102.05558:51 130.05191:255 130.08569:235 147.11058:71	12993	11850	889	11189	11664	7136	7373	6533	593	6824	15449	7487	8588	7761	771	8001	7682	8528
565	12.582	147.11443	w/o MS2:Lysine	[M+Na]+	ion correlated with 9371; ion correlated with 10149; ion correlated with 8323; ion correlated with 896; ion correlated with 940; ion correlated with 1943; ion correlated with 12521; ion correlated with 12784; ion correlated with 12366; ion correlated with 50; ion correlated with 5028; ion correlated with 3536; ion correlated with 820; ion correlated with 2989; ion correlated with 1448; ion correl…	0.2	False	null	147.11301	C6H14N2O2	Alpha amino acids	KDXKERNSBIXSRK-UHFFFAOYSA-N	O=C(O)C(N)CCCCN	530	True	True	False		False	False	null	null	99	null	null	null	null	18.4	20200831_Met_IDA_Pos_smk14_4	147.11443:2412 148.11778:606 149.12114:7688		277	274	2164	405	445	301	429	266	2412	384	2263	369	363	364	2152	332	365	358
566	1.122	147.11469	w/o MS2:Lysine	[M+H]+		0.15	False	null	147.11301	C6H14N2O2	Alpha amino acids	KDXKERNSBIXSRK-UHFFFAOYSA-N	O=C(O)C(N)CCCCN	530	True	True	False		False	False	null	null	98.6	null	null	null	null	92.9	20200831_Met_IDA_Pos_smk56_3	147.11469:7981 148.11804:0 149.1214:550		9631	8805	900	10154	11911	7077	4850	5743	735	6530	2982	7801	7581	6782	561	7283	7942	7981
567	11.862	147.11497	w/o MS2:Lysine	[M+H]+	adduct linked to 3944_[2M+H]+; found in higher mz's MsMs_7011; adduct linked to 2183_[M+2ACN+H]+; found in higher mz's MsMs_5889; found in higher mz's MsMs_5244; found in higher mz's MsMs_2600	0.1	False	null	147.11301	C6H14N2O2	Alpha amino acids	KDXKERNSBIXSRK-UHFFFAOYSA-N	O=C(O)C(N)CCCCN	530	True	True	False		False	False	null	null	98.1	null	null	null	null	12.23	20200831_Met_IDA_Pos_smk0_5	147.11497:1386 148.11832:348 149.12168:8690		469	937	278	1021	1386	932	419	1033	363	991	307	988	1189	1132	302	1009	764	744
568	12.441	147.11668	w/o MS2:Unknown (carbon number 11); PlaSMA ID-199	[M+H-H2O]+	adduct linked to 885_[M+H]+; found in higher mz's MsMs_885; found in higher mz's MsMs_3574; found in higher mz's MsMs_3014	0.15	False	3.54	147.11749	C11H14	Unknown			530	True	True	False		False	False	null	null	99.7	99.6	null	null	null	29.2	20200831_Met_IDA_Pos_smk14_2	147.11668:2670 148.12003:202 149.12339:8297		2318	2788	347	1004	1121	1952	2670	1419	298	3327	315	858	2207	1249	344	2408	1347	1288
569	0.449	147.97087	Unknown	[M+ACN+H]+	ion correlated with 234; adduct linked to 139_[M+Li]+	0.8	True	null	null	null	null	null	null	999	False	False	False		False	False	null	null	null	null	null	null	null	30.9	20200831_Met_IDA_Pos_smk56_1	147.96919:1964 148.97254:2690 149.9759:1758	56.94054:20 59.05711:10 60.98954:153 70.94353:82 71.92728:41 72.93708:133 77.04047:10 78.99816:123 84.08586:10 86.02193:41 88.93407:133 88.98463:92 97.96693:20 100.03747:10 102.01563:31 107.05235:20 111.96993:41 113.97481:20 126.94455:10 129.95377:41 130.00523:41	2127	2600	216	2603	2537	2179	2280	2086	242	2619	1918	2123	2040	2623	244	1964	1975	2148
570	1.103	148.00314	w/o MS2:Taurine; LC-ESI-ITFT; MS2; m/z	[M+CH3OH+H]+	adduct linked to 3165_[2M+K]+; adduct linked to 3263_[2M+ACN+H]+	0.55	True	null	148.00389	C2H7NO3S	Organosulfonic acids	XOAAWQZATWQOTB-UHFFFAOYSA-N	NCCS(O)(=O)=O	530	True	True	False		False	False	null	null	99.7	null	null	null	null	104.55	20200831_Met_IDA_Pos_smk56_4	148.00314:9089 149.00649:2472 150.00985:5252	52.03553:10 56.05175:71 71.92821:20 72.93681:31 77.0414:10 79.05553:41 84.04668:194 85.05076:20 98.95758:10 102.05643:71 130.0511:61 148.00079:20	6852	7434	112	7771	7800	7253	8209	6612	99	7107	7325	6378	6725	7202	99	8632	7509	8267
571	1.043	148.0043	w/o MS2:Taurine; LC-ESI-ITFT; MS2; m/z	[M+H]+		0.05	False	null	148.00389	C2H7NO3S	Organosulfonic acids	XOAAWQZATWQOTB-UHFFFAOYSA-N	NCCS(O)(=O)=O	530	True	True	False		False	False	null	null	99.9	null	null	null	null	112	20200831_Met_IDA_Pos_smk14_3	148.0043:6792 149.00765:4729 150.01101:3956		6679	7017	206	6283	7330	6160	7563	6792	275	6631	4100	6291	6200	7393	275	8632	7776	8106
572	0.567	148.05463	w/o MS2:Glutamic acid	[M+H]+		0.1	False	null	148.06	C5H9NO4	Glutamic acid and derivatives	WHUUTDBJXJRKMK-VKHMYHEASA-N	O=C(O)CCC(N)C(=O)O	530	True	True	False		False	False	null	null	86.6	null	null	null	null	20.95	20200831_Met_IDA_Pos_smk0_1	148.05463:1664 149.05798:973 150.06134:927		1664	1580	423	1329	1378	1587	1696	1100	408	1417	1611	1370	1131	1247	440	1397	1240	1228
573	1.137	148.0609	w/o MS2:L-Glutamic acid; CE0; WHUUTDBJXJRKMK-VKHMYHEASA-N	[M+Na]+	similar chromatogram in higher mz_2278; similar chromatogram in higher mz_2551; adduct linked to 915_[M+ACN+H]+	0.25	False	8.271	148.06044	C5H9NO4	Glutamic acid and derivatives	WHUUTDBJXJRKMK-VKHMYHEASA-N	C(CC(=O)O)[C@@H](C(=O)O)N	530	True	True	False		False	False	null	null	99.9	99.7	null	null	null	99.46	20200831_Met_IDA_Pos_smk28_1	148.0609:8822 149.06425:1584 150.06761:0		4877	4498	819	4788	4906	5369	5170	5328	770	5457	8822	6957	6770	6940	926	7282	7310	7160
574	0.876	148.06128	L-Glutamic acid	[M+H]+	adduct linked to 315_[M+H-H2O]+; adduct linked to 966_[M+Na]+; adduct linked to 1402_[M+2Na-H]+	0.15	True	null	148.06044	C5H9NO4	Glutamic acid and derivatives	WHUUTDBJXJRKMK-VKHMYHEASA-N	N[C@@H](CCC(O)=O)C(O)=O	430	True	True	True		False	False	null	null	92.6	null	81	95.7	100	101.39	20200831_Met_IDA_Pos_smk28_5	148.06128:9618 149.06463:1724 150.06799:390	56.05487:225 79.05547:51 84.04663:1194 85.02599:51 102.05638:174 130.04944:214 133.77621:10 148.00246:51 148.05739:71	1812	1455	6597	1263	1080	1342	1987	1232	6655	1214	299	1541	2217	2106	9618	2167	1918	1840
575	1.019	148.93497	Unknown	[M+H]+	found in higher mz's MsMs_5771	0.8	False	null	null	null	null	null	null	999	False	False	False		False	False	null	null	null	null	null	null	null	76.16	20200831_Met_IDA_Pos_smk0_2	148.93497:3191 149.93832:0 150.94168:774		2371	3191	40	3119	3070	1863	3105	1979	37	2299	2704	2817	2536	2567	69	2506	2502	2337
576	0.829	148.93784	Unknown	[M+Na]+	ion correlated with 707; ion correlated with 12516; ion correlated with 956; ion correlated with 4646; ion correlated with 8846; ion correlated with 9181; ion correlated with 10166; ion correlated with 11382; ion correlated with 11544; ion correlated with 13121; ion correlated with 13832; ion correlated with 683; ion correlated with 2891; ion correlated with 7539; ion correlated with 1481; ion co…	0.15	False	null	null	null	null	null	null	999	False	False	False		False	False	null	null	null	null	null	null	null	57.33	20200831_Met_IDA_Pos_smk0_3	148.93784:2299 149.94119:202 150.94455:1416		227	174	2299	326	91	264	23	231	1424	187	54	199	346	275	2141	151	179	221
577	0.416	148.9821	Unknown	[M+H]+	found in higher mz's MsMs_1130; adduct linked to 1160_[M+CH3OH+H]+	0.35	True	null	null	null	null	null	null	999	False	False	False		False	False	null	null	null	null	null	null	null	75.71	20200831_Met_IDA_Pos_smk0_1	148.97974:2996 149.98309:799 150.98645:1269	55.93503:31 57.93525:71 59.04987:20 61.02957:51 65.03683:31 67.93447:21 69.73352:10 71.93012:390 72.93633:345 73.06772:51 85.9466:10 89.06109:62 89.938:477 97.93267:10 98.96156:112 107.95123:51 112.95368:225 113.95753:20 117.94682:20 121.0265:41 126.96452:31 130.96506:112 149.02411:133	2996	2610	216	2710	2585	3292	2502	2502	262	2619	3595	2243	2333	2471	287	2784	1988	2563
578	1.096	149.01903	w/o MS2:Maltol	[M+H]+	ion correlated with 579	0.05	False	3.18	149.02	C6H6O3	Pyranones and derivatives	XPCTZQVDEJYUGT-UHFFFAOYSA-N	O=C1C=COC(=C1O)C	530	True	True	False		False	False	null	null	99.5	100	null	null	null	8.46	20200831_Met_IDA_Pos_smk14_2	149.01903:5424 150.02238:3133 151.02574:475		2961	3564	4636	3131	3356	5013	5424	4860	3932	5627	5202	8106	6524	7926	4309	3405	3500	3219
579	1.056	149.01938	w/o MS2:Maltol	[M+CH3OH+H]+	ion correlated with 578; adduct linked to 366_[M+NH4]+; similar chromatogram in higher mz_4478; found in higher mz's MsMs_3523; found in higher mz's MsMs_1726	0.1	False	3.18	149.02	C6H6O3	Pyranones and derivatives	XPCTZQVDEJYUGT-UHFFFAOYSA-N	O=C1C=COC(=C1O)C	530	True	True	False		False	False	null	null	99.8	100	null	null	null	19.92	20200831_Met_IDA_Pos_smk28_4	149.01938:8427 150.02273:5131 151.02609:0		2041	2976	4342	2661	3451	4628	5512	5500	4280	5684	4748	7862	7219	8427	4508	2863	3369	3065
580	12.128	149.02046	w/o MS2:Phthalic anhydride; LC-ESI-QTOF; MS2; [M+H]+; CE	[M+K]+	adduct linked to 1407_[M+2ACN+H]+; found in higher mz's MsMs_921; found in higher mz's MsMs_2037	0.15	True	null	149.02332	C8H4O3	Phthalic anhydrides	LGRFSURHDFAFJT-UHFFFAOYSA-N	O=C1OC(=O)C2=CC=CC=C12	530	True	True	False		False	False	null	null	70	null	null	null	null	18.79	20200831_Met_IDA_Pos_smk0_5	149.02046:13425 150.02381:1618 151.02717:404	55.02459:20 57.93587:31 59.05156:82 61.03016:41 65.03625:20 65.0408:123 71.94377:10 73.06699:153 77.04263:20 78.05019:10 79.05427:31 80.05466:10 89.93829:20 93.03104:20 93.06915:20 98.96455:61 107.08527:20 113.96806:10 121.02639:123 126.96591:20 149.02187:194 149.06148:20	9598	10256	9872	12654	13425	9891	9061	11273	12401	11695	12199	11218	12062	12473	11881	10668	10611	11376
581	13.483	149.02194	w/o MS2:4-Hydroxy-6-Methylpyran-2-One	[M+H]+		0.05	False	null	149.0209	C6H6O3	Pyranones and derivatives	NSYSSMYQPLSPOD-UHFFFAOYSA-N	O=C1OC(=CC(O)=C1)C	530	True	True	False		False	False	null	null	99.5	null	null	null	null	15.08	20200831_Met_IDA_Pos_smk14_4	149.02194:14980 150.02529:1692 151.02865:185		9815	10931	13728	11151	11632	9825	11164	11119	14980	11860	13198	10504	10999	11228	13650	11244	10646	10860
582	12.347	149.02229	w/o MS2:Phthalic anhydride; LC-ESI-QTOF; MS2; [M+H]+; CE	[M+H]+		0.05	False	null	149.02332	C8H4O3	Phthalic anhydrides	LGRFSURHDFAFJT-UHFFFAOYSA-N	O=C1OC(=O)C2=CC=CC=C12	530	True	True	False		False	False	null	null	99.5	null	null	null	null	12.23	20200831_Met_IDA_Pos_smk0_3	149.02229:11393 150.02564:1513 151.029:267		8676	7698	11393	9074	10669	9741	8450	9876	11720	9722	12154	8088	8816	7897	11612	9532	9933	9020
583	15.172	149.02234	w/o MS2:Phthalic anhydride; LC-ESI-QTOF; MS2; [M+H]+; CE	[M+H]+		0.05	True	null	149.02332	C8H4O3	Phthalic anhydrides	LGRFSURHDFAFJT-UHFFFAOYSA-N	O=C1OC(=O)C2=CC=CC=C12	530	True	True	False		False	False	null	null	70.3	null	null	null	null	4.04	20200831_Met_IDA_Pos_smk28_5	149.02234:7106 150.02569:897 151.02905:161	57.93684:41 59.0482:20 59.05362:71 59.85535:10 65.03957:51 71.05493:10 73.0669:82 75.94929:10 77.38223:10 93.03641:31 98.96307:71 103.06072:10 105.03658:20 109.06226:10 121.0217:20 121.02946:41 149.01671:20 149.02016:112	6742	5277	6590	5643	5878	5914	5400	5568	6729	5793	6294	5220	5455	5604	7106	6043	5254	5210
584	15.076	149.02235	w/o MS2:Phthalic anhydride; LC-ESI-QTOF; MS2; [M+H]+; CE	[M+H]+		0.15	False	null	149.02332	C8H4O3	Phthalic anhydrides	LGRFSURHDFAFJT-UHFFFAOYSA-N	O=C1OC(=O)C2=CC=CC=C12	530	True	True	False		False	False	null	null	99.5	null	null	null	null	9.94	20200831_Met_IDA_Pos_smk28_2	149.02235:6893 150.0257:635 151.02906:146		5919	6440	4942	6999	6956	6635	6442	7174	5340	7150	4885	6893	6813	7160	5480	6629	6897	7059
585	6.733	149.02249	w/o MS2:Phthalic anhydride; LC-ESI-QTOF; MS2; [M+H]+; CE	[M+2Na]+	adduct linked to 2612_[2M+ACN+H]+	0.15	True	null	149.02332	C8H4O3	Phthalic anhydrides	LGRFSURHDFAFJT-UHFFFAOYSA-N	O=C1OC(=O)C2=CC=CC=C12	530	True	True	False		False	False	null	null	71.8	null	null	null	null	7.46	20200831_Met_IDA_Pos_smk0_3	149.02249:10531 150.02584:1352 151.0292:749	59.05227:123 61.0309:51 61.03972:20 65.04045:71 67.05261:10 72.93768:20 73.06546:133 74.53682:10 81.06992:41 89.93935:31 91.06272:10 93.07296:10 105.07257:10 116.97565:10 121.0309:82 133.01833:10 149.01324:20 149.0253:204	7871	7139	10531	7832	7889	7632	7670	7730	9951	8147	7291	7408	7889	7670	10471	7622	7497	7992
586	1.438	149.02251	w/o MS2:Phthalic anhydride; LC-ESI-QTOF; MS2; [M+H]+; CE	[M+H]+		0.1	True	null	149.02332	C8H4O3	Phthalic anhydrides	LGRFSURHDFAFJT-UHFFFAOYSA-N	O=C1OC(=O)C2=CC=CC=C12	530	True	True	False		False	False	null	null	66.2	null	null	null	null	8	20200831_Met_IDA_Pos_smk14_1	149.02251:7356 150.02586:821 151.02922:293	57.07732:31 59.05214:61 59.95324:10 61.03078:61 62.91887:10 65.03922:92 72.93764:20 73.06662:112 76.92842:20 77.04849:20 81.06994:20 84.96204:20 89.06252:51 89.93676:20 91.05743:10 98.96587:20 108.07597:20 112.95677:31 121.02969:41 128.9483:10 133.08224:10 149.02246:123	6576	6361	4700	6688	6452	7356	5834	6156	4716	6454	6109	6167	6556	6417	4895	5906	6340	6593
587	0.506	149.02277	w/o MS2:Phthalic anhydride; LC-ESI-QTOF; MS2; [M+H]+; CE	[M+H]+		0.25	False	null	149.02332	C8H4O3	Phthalic anhydrides	LGRFSURHDFAFJT-UHFFFAOYSA-N	O=C1OC(=O)C2=CC=CC=C12	530	True	True	False		False	False	null	null	99.8	null	null	null	null	14.7	20200831_Met_IDA_Pos_smk0_1	149.02277:6136 150.02612:1060 151.02948:393		6136	5822	5271	6432	6174	6193	5904	5986	4864	6081	5634	5200	6083	5918	5094	6462	6436	6056
588	13.677	149.02283	w/o MS2:Phthalic anhydride; LC-ESI-QTOF; MS2; [M+H]+; CE	[M+H]+		0.05	False	null	149.02332	C8H4O3	Phthalic anhydrides	LGRFSURHDFAFJT-UHFFFAOYSA-N	O=C1OC(=O)C2=CC=CC=C12	530	True	True	False		False	False	null	null	99.9	null	null	null	null	13.35	20200831_Met_IDA_Pos_smk0_1	149.02283:12793 150.02618:1523 151.02954:207		12793	10005	11416	12088	12759	10700	13047	11353	12856	13322	13111	11047	12251	11824	11733	12952	10770	11893
589	9.954	149.02287	w/o MS2:Phthalic anhydride; LC-ESI-QTOF; MS2; [M+H]+; CE	[M+H]+		0.05	True	null	149.02332	C8H4O3	Phthalic anhydrides	LGRFSURHDFAFJT-UHFFFAOYSA-N	O=C1OC(=O)C2=CC=CC=C12	530	True	True	False		False	False	null	null	66.8	null	null	null	null	13.19	20200831_Met_IDA_Pos_smk28_4	149.02287:9559 150.02622:982 151.02958:0	57.93599:51 59.04734:20 59.04951:51 61.02699:41 61.35587:10 65.04095:92 73.05994:31 73.06597:71 77.04035:31 79.05322:20 80.05991:10 89.06164:20 93.0313:31 96.35075:10 98.96202:31 103.06395:10 109.03465:10 117.94865:10 121.02988:41 134.06882:10 149.02409:122 149.13779:20	8013	8753	7340	8713	9181	9020	7735	9940	7797	9630	7872	8394	9250	9559	8128	9341	9234	9020
590	10.371	149.02306	w/o MS2:Phthalic anhydride; LC-ESI-QTOF; MS2; [M+H]+; CE	[M+H+2Na]+	ion correlated with 594; adduct linked to 1632_[2M+H]+; found in higher mz's MsMs_3474; found in higher mz's MsMs_1632; found in higher mz's MsMs_1391	0.9	True	null	149.02332	C8H4O3	Phthalic anhydrides	LGRFSURHDFAFJT-UHFFFAOYSA-N	O=C1OC(=O)C2=CC=CC=C12	530	True	True	False		False	False	null	null	73.8	null	null	null	null	30.77	20200831_Met_IDA_Pos_smk14_4	149.02306:23878 150.02641:3154 151.02977:353	57.93618:41 59.05296:61 59.08223:10 61.03049:61 65.04002:214 73.06498:102 81.07322:41 93.02612:20 93.03428:61 98.95808:31 107.04793:31 121.02709:102 149.02275:378	14472	13285	21548	16293	18063	14639	12891	16823	23878	17011	18215	14536	14193	16120	23458	16371	15538	15831
591	1.621	149.02306	w/o MS2:Phthalic anhydride; LC-ESI-QTOF; MS2; [M+H]+; CE	[M+H]+		0.1	True	null	149.02332	C8H4O3	Phthalic anhydrides	LGRFSURHDFAFJT-UHFFFAOYSA-N	O=C1OC(=O)C2=CC=CC=C12	530	True	True	False		False	False	null	null	67.9	null	null	null	null	9.58	20200831_Met_IDA_Pos_smk0_4	149.02306:6663 150.02641:829 151.02977:626	57.93599:61 61.0281:31 61.06227:10 65.0387:61 71.93084:92 72.93704:92 73.06602:61 81.07053:41 89.94135:51 93.03416:31 98.95658:20 98.9622:51 111.54324:10 112.95277:31 117.60442:10 121.02551:51 130.95265:20 149.02281:174	6313	5606	4743	6663	6398	6337	6275	6448	4898	6634	5890	6303	6720	6332	4876	6160	6511	6635
592	1.753	149.02357	w/o MS2:Phthalic anhydride; LC-ESI-QTOF; MS2; [M+H]+; CE	[M+H]+		0.05	True	null	149.02332	C8H4O3	Phthalic anhydrides	LGRFSURHDFAFJT-UHFFFAOYSA-N	O=C1OC(=O)C2=CC=CC=C12	530	True	True	False		False	False	null	null	67.2	null	null	null	null	4.46	20200831_Met_IDA_Pos_smk56_3	149.02357:6578 150.02692:901 151.03028:592	55.94046:20 57.93754:51 57.9515:10 59.05216:41 61.03189:51 63.0073:10 65.0392:51 67.48295:10 71.93256:102 72.93636:71 73.06655:51 77.03973:31 81.06981:20 89.93923:61 91.05318:20 93.03882:31 98.96138:31 112.95638:20 116.97095:10 121.02148:31 121.03079:61 122.74257:10 130.9646:20 149.02176:102	6347	5862	4740	6416	6258	6119	5962	6215	4707	6084	5340	6058	6437	6313	4679	6112	6148	6578
593	13.731	149.0237	w/o MS2:Phthalic anhydride; LC-ESI-QTOF; MS2; [M+H]+; CE	[M+H]+	found in higher mz's MsMs_7472	0.15	True	null	149.02332	C8H4O3	Phthalic anhydrides	LGRFSURHDFAFJT-UHFFFAOYSA-N	O=C1OC(=O)C2=CC=CC=C12	530	True	True	False		False	False	null	null	67.7	null	null	null	null	15.56	20200831_Met_IDA_Pos_smk0_3	149.02238:11697 150.02573:1619 151.02909:156	57.93749:71 59.05212:143 61.03736:10 65.03802:82 67.75206:10 73.06049:31 73.0641:133 93.03745:20 98.96137:71 105.03342:20 116.9725:10 121.03081:41 121.10378:10 133.07848:10 149.02008:143	11946	9371	11697	10689	10801	9252	10236	9800	12641	11663	13101	9529	10284	10827	14130	10046	9791	10314
594	10.403	149.02385	w/o MS2:Phthalic anhydride; LC-ESI-QTOF; MS2; [M+H]+; CE	[M+H]+	ion correlated with 590	0.1	True	null	149.02332	C8H4O3	Phthalic anhydrides	LGRFSURHDFAFJT-UHFFFAOYSA-N	O=C1OC(=O)C2=CC=CC=C12	530	True	True	False		False	False	null	null	73.2	null	null	null	null	26.66	20200831_Met_IDA_Pos_smk56_1	149.02385:16365 150.0272:2370 151.03056:474	57.9362:41 59.05299:51 61.02943:20 61.03494:51 62.55096:10 65.04008:174 72.93613:31 73.06631:71 80.02625:20 83.01322:10 93.03455:51 93.07674:10 98.96261:51 103.05741:10 119.08754:10 121.03069:112 149.02519:245	14396	13340	21596	17045	18088	14639	13067	16860	24182	17179	18229	14706	14610	16347	23791	16365	15815	15908
595	13.61	149.02397	w/o MS2:Phthalic anhydride; LC-ESI-QTOF; MS2; [M+H]+; CE	[M+2K-H]+	adduct linked to 702_[M+2ACN+H]+; found in higher mz's MsMs_1123	0.5	False	null	149.02332	C8H4O3	Phthalic anhydrides	LGRFSURHDFAFJT-UHFFFAOYSA-N	O=C1OC(=O)C2=CC=CC=C12	530	True	True	False		False	False	null	null	99.8	null	null	null	null	15.12	20200831_Met_IDA_Pos_smk0_5	149.02397:14604 150.02732:1475 151.03068:492		11905	12106	10055	13796	14604	11607	13024	13764	11046	13988	10183	13453	13373	12780	11541	12740	13214	13331
596	14.585	149.02397	w/o MS2:Phthalic anhydride; LC-ESI-QTOF; MS2; [M+H]+; CE	[M+H]+		0.05	True	null	149.02332	C8H4O3	Phthalic anhydrides	LGRFSURHDFAFJT-UHFFFAOYSA-N	O=C1OC(=O)C2=CC=CC=C12	530	True	True	False		False	False	null	null	67.4	null	null	null	null	2.79	20200831_Met_IDA_Pos_smk28_5	149.02397:8554 150.02732:1340 151.03068:85	57.93689:61 59.0515:143 63.3576:10 65.04302:61 67.05753:20 67.25176:10 73.06574:163 75.94688:31 79.05423:20 81.07655:10 91.05893:10 93.03374:20 98.96313:82 105.03808:20 108.08327:10 116.96819:20 121.02951:61 147.03935:10 149.02193:143	5761	5496	7043	6603	6718	5347	6884	6315	7881	7185	6213	6230	7019	6485	8554	5547	6602	7010
597	15.719	149.02414	w/o MS2:Phthalic anhydride; LC-ESI-QTOF; MS2; [M+H]+; CE	[M+H-H2O]+	ion correlated with 598; adduct linked to 912_[M+H]+; found in higher mz's MsMs_912; found in higher mz's MsMs_3477; found in higher mz's MsMs_8569	0.35	True	null	149.02332	C8H4O3	Phthalic anhydrides	LGRFSURHDFAFJT-UHFFFAOYSA-N	O=C1OC(=O)C2=CC=CC=C12	530	True	True	False		False	False	null	null	70.9	null	null	null	null	14.67	20200831_Met_IDA_Pos_smk28_5	149.02266:8040 150.02601:833 151.02937:138	57.93679:31 59.0514:41 61.04984:10 65.04064:61 65.69652:10 73.06442:20 73.06924:31 93.03361:20 98.95878:20 116.9772:10 121.02781:31 149.01486:31 149.02348:51	6765	7168	7326	7811	7584	6807	6361	7010	6729	7879	7067	6619	7153	8313	8040	7130	7155	7306
598	15.69	149.02461	w/o MS2:Phthalic anhydride; LC-ESI-QTOF; MS2; [M+H]+; CE	[M+H]+	ion correlated with 597; found in higher mz's MsMs_7441; found in higher mz's MsMs_7446	0.65	True	null	149.02332	C8H4O3	Phthalic anhydrides	LGRFSURHDFAFJT-UHFFFAOYSA-N	O=C1OC(=O)C2=CC=CC=C12	530	True	True	False		False	False	null	null	68.2	null	null	null	null	15.37	20200831_Met_IDA_Pos_smk28_4	149.02461:8299 150.02796:975 151.03132:76	53.00904:10 59.0495:20 59.05276:31 65.04434:41 71.01118:10 73.06593:61 81.84074:10 98.95914:20 105.03397:20 108.07909:10 121.0251:41 149.02048:82	6765	7089	7206	7898	7479	6899	6361	6790	6556	7891	6880	6615	7141	8299	8211	7082	7155	7211
599	0.571	149.02467	w/o MS2:Phthalic anhydride; LC-ESI-QTOF; MS2; [M+H]+; CE	[M+H]+		0.05	True	null	149.02332	C8H4O3	Phthalic anhydrides	LGRFSURHDFAFJT-UHFFFAOYSA-N	O=C1OC(=O)C2=CC=CC=C12	530	True	True	False		False	False	null	null	72.1	null	null	null	null	16.25	20200831_Met_IDA_Pos_smk0_4	149.02467:6802 150.02802:909 151.03138:790	57.94017:10 59.05699:31 73.0659:41 105.03697:10 121.02685:31 121.10602:10 149.02083:71	6264	5884	5112	6802	6550	6226	5972	5920	4991	6322	5743	6090	6084	6535	5061	6503	6982	6042
600	12.169	149.02501	w/o MS2:Phthalic anhydride; LC-ESI-QTOF; MS2; [M+H]+; CE	[M+H]+		0.15	True	null	149.02332	C8H4O3	Phthalic anhydrides	LGRFSURHDFAFJT-UHFFFAOYSA-N	O=C1OC(=O)C2=CC=CC=C12	530	True	True	False		False	False	null	null	70.9	null	null	null	null	12.7	20200831_Met_IDA_Pos_smk56_3	149.02501:13067 150.02836:672 151.03172:112	57.93715:51 59.04852:20 59.05394:214 61.03038:31 62.98225:10 65.03877:92 73.06487:214 77.04295:41 78.04802:10 79.0571:41 89.06311:41 93.03553:41 98.96078:41 105.05302:10 108.08083:31 117.09236:10 121.02698:133 149.02435:235 149.06052:51	11810	10710	10311	12940	13941	10692	12159	11517	12639	12306	10474	11586	12306	12255	12491	11234	11234	13067
601	0.653	149.02573	w/o MS2:Phthalic anhydride; LC-ESI-QTOF; MS2; [M+H]+; CE	[M+2Na]+	adduct linked to 2057_[2M+NH4]+	0.3	True	null	149.02332	C8H4O3	Phthalic anhydrides	LGRFSURHDFAFJT-UHFFFAOYSA-N	O=C1OC(=O)C2=CC=CC=C12	530	True	True	False		False	False	null	null	78.8	null	null	null	null	16.39	20200831_Met_IDA_Pos_smk14_5	149.02414:6301 150.02749:774 151.03085:816	59.05248:31 61.03331:10 65.0543:10 93.06492:10 121.03094:20 149.01834:20 149.02007:41	6518	6214	5109	6506	5863	5921	6026	5914	5080	6301	5638	6077	5895	6172	4964	5743	6993	6182
602	8.873	149.05887	w/o MS2:trans-Cinnamic acid; LC-ESI-QTOF; MS2; CE	[M+H]+		0.05	True	null	149.05971	C9H8O2	Cinnamic acids	WBYWAXJHAXSJNI-VOTSOKGWSA-N	OC(=O)\C=C\C1=CC=CC=C1	530	True	True	False		False	False	null	null	68.7	null	null	null	null	15.45	20200831_Met_IDA_Pos_smk56_5	149.05887:5517 150.06222:2015 151.06558:549	57.94223:31 59.05473:71 61.03559:31 65.03959:102 71.93534:20 73.06694:71 75.94933:20 80.06219:10 81.06892:20 85.94038:10 89.93693:10 91.05759:20 93.03374:51 93.07457:10 105.04099:10 109.02846:20 116.06516:10 121.02335:153 131.02464:10 145.01237:20 149.02373:133 149.05646:41	3896	4863	5588	5532	5007	4886	5204	5284	6182	4592	5607	4467	4078	4122	5286	5484	3912	4922
603	7.601	149.05936	w/o MS2:3,4-Dihydrocoumarin; LC-ESI-QTOF; MS2; [M+H]+; CE	[M+IsoProp+Na+H]+	adduct linked to 73_[M+ACN+H]+	0.5	True	null	149.05971	C9H8O2	3,4-dihydrocoumarins	VMUXSMXIQBNMGZ-UHFFFAOYSA-N	O=C1CCC2=CC=CC=C2O1	530	True	True	False		False	False	null	null	78.1	null	null	null	null	21.45	20200831_Met_IDA_Pos_smk14_4	149.05936:9470 150.06271:2305 151.06607:865	50.0212:10 53.04094:20 55.05405:10 57.9382:41 59.04958:51 61.03146:51 62.98447:10 65.03989:133 71.93088:20 73.06606:82 75.94598:10 77.0417:133 79.05709:31 81.07056:20 91.05666:51 93.0682:51 98.95658:20 103.04838:20 103.05697:52 107.04929:247 108.07792:20 119.08236:10 121.02701:82 121.06581:41 126.97611:10 131.04947:71 149.02269:184 149.05887:204	7098	6978	9233	6034	6491	6797	6680	7010	9470	6608	7149	6540	6071	6759	8979	6551	6727	7022
604	7.214	149.11534	Unknown	[M+H]+	found in higher mz's MsMs_5946; found in higher mz's MsMs_4676; found in higher mz's MsMs_4007; found in higher mz's MsMs_3411; found in higher mz's MsMs_1820; found in higher mz's MsMs_1455	0.05	False	null	null	null	null	null	null	999	False	False	False		False	False	null	null	null	null	null	null	null	9.78	20200831_Met_IDA_Pos_smk0_3	149.11534:4661 150.11869:614 151.12205:2298		2607	2266	4661	2628	2772	2875	2864	3789	2478	2279	2499	2616	3032	2510	2497	2402	2459	3990
605	13.862	149.11539	Unknown	[M+H]+		0.05	False	null	null	null	null	null	null	999	False	False	False		False	False	null	null	null	null	null	null	null	25.41	20200831_Met_IDA_Pos_smk28_5	149.11539:3969 150.11874:394 151.1221:1480		4171	3271	5119	3164	5288	4276	4525	5057	4635	5014	3278	4653	4787	4216	3969	4123	4543	4448
606	12.435	149.11569	Unknown	[M+H]+		0.05	True	null	null	null	null	null	null	999	False	False	False		False	False	null	null	null	null	null	null	null	15.35	20200831_Met_IDA_Pos_smk56_4	149.11569:3434 150.11904:982 151.1224:1594	57.93807:31 59.05053:61 61.02912:31 65.0386:133 73.06227:51 73.06589:133 75.95318:10 79.05313:20 80.02702:20 81.07671:20 89.09217:10 98.96053:51 107.04754:20 107.08987:20 115.05833:10 121.02667:92 149.02226:194 149.12561:20	1936	3624	4164	2974	4442	3296	3214	5498	3735	3415	2372	3872	3987	3242	3563	3283	2971	6002
607	13.586	149.11571	Unknown	[M+H]+		0.05	True	null	null	null	null	null	null	999	False	False	False		False	False	null	null	null	null	null	null	null	9.88	20200831_Met_IDA_Pos_smk14_2	149.11571:5562 150.11906:621 151.12242:1706	57.93692:66 59.05262:107 61.02905:15 61.26845:5 65.04194:133 73.06702:163 75.94327:10 77.04144:31 80.02441:15 81.07155:26 91.05769:20 93.03249:26 95.09037:5 98.96606:61 103.05661:5 107.08687:15 121.02814:87 121.09799:10 126.96613:10 134.05554:5 149.02045:168	4830	4158	4849	3635	5328	4805	5562	5700	4580	4962	3742	5119	4815	4086	3876	4381	5344	5853
608	14.345	149.1158	Unknown	[M+H]+		0.05	True	null	null	null	null	null	null	999	False	False	False		False	False	null	null	null	null	null	null	null	14.43	20200831_Met_IDA_Pos_smk28_4	149.1158:3590 150.11915:847 151.12251:1163	57.9359:61 59.05267:133 62.98318:10 65.04085:51 71.08601:10 73.06706:184 73.62649:10 81.07159:10 94.0436:10 98.96329:61 108.69447:10 116.97754:10 121.02661:61 126.96774:20 133.01543:10 149.0239:133	3156	2427	2672	2192	3908	3194	3152	3563	2828	3886	1765	3426	3320	3590	1569	2873	3695	3718
609	0.472	149.11694	Unknown	[M+H]+		0.1	True	null	null	null	null	null	null	999	False	False	False		False	False	null	null	null	null	null	null	null	13.38	20200831_Met_IDA_Pos_smk14_3	149.11694:2318 150.12029:302 151.12365:835	53.04213:21 57.93624:940 59.05302:31 65.04352:31 71.92993:123 71.93951:102 72.93734:123 73.06511:51 75.94502:123 85.94238:31 89.93767:143 93.03315:21 93.95533:22 98.95975:1028 107.9361:20 112.95467:61 116.97227:174 121.02748:41 126.96707:245 130.95309:112 130.9644:61 149.0233:71	1640	1216	1697	1426	1533	1682	1363	2318	879	1325	1751	1288	1773	1197	1072	1592	1404	1939
610	0.533	149.11713	Unknown	[M+H]+	ion correlated with 613	0.45	True	null	null	null	null	null	null	999	False	False	False		False	False	null	null	null	null	null	null	null	13.76	20200831_Met_IDA_Pos_smk14_5	149.11716:1540 150.12051:206 151.12387:799	51.02974:10 57.93786:61 59.05573:31 61.03221:20 65.04064:31 73.06805:51 93.03634:20 121.02783:20 131.12299:10 149.02007:61	1424	1201	1967	1511	1691	1759	1530	2355	908	1540	1751	1650	2020	1306	1072	1543	1564	2044
611	14.04	149.11826	Unknown	[M+H]+		0.05	True	null	null	null	null	null	null	999	False	False	False		False	False	null	null	null	null	null	null	null	22.68	20200831_Met_IDA_Pos_smk56_3	149.11826:5419 150.12161:642 151.12497:1047	57.93826:92 59.05181:153 59.34598:10 61.04696:10 65.03883:102 71.93933:10 73.06735:225 75.9559:10 81.07064:20 91.0581:20 93.03291:20 98.95949:133 103.09001:10 107.04939:20 115.06027:10 121.02402:31 126.96828:10 149.02455:123 149.05728:31	3814	3140	4697	2776	4733	3990	3646	4534	3733	4538	3168	4120	4985	4663	3880	3462	4483	5419
612	8.462	149.11827	Unknown	[M+H]+	found in higher mz's MsMs_1815	0.05	False	null	null	null	null	null	null	999	False	False	False		False	False	null	null	null	null	null	null	null	7.62	20200831_Met_IDA_Pos_smk28_1	149.11827:3072 150.12162:622 151.12498:1970		2222	2237	2934	2278	3697	2678	3286	2675	2554	2172	3072	2405	4031	2494	2536	2493	2941	2809
613	0.579	149.11832	Unknown	[M+H]+	ion correlated with 610	0.2	True	null	null	null	null	null	null	999	False	False	False		False	False	null	null	null	null	null	null	null	11.87	20200831_Met_IDA_Pos_smk0_5	149.11723:1691 150.12058:175 151.12394:850	59.04807:31 59.05349:31 59.8323:10 65.04398:20 73.06436:31 77.03871:10 105.02926:20 119.05856:10 121.0294:61 128.06349:10 149.02185:51 149.06146:20	1414	1207	1964	1512	1691	1792	1554	2366	938	1567	1627	1644	1975	1366	1108	1443	1594	2169
614	12.454	149.13083	w/o MS2:Unknown (carbon number 11); PlaSMA ID-213	[M+H]+	ion correlated with 885; found in higher mz's MsMs_3014	0.05	True	7.09	149.13499	C11H16	Unknown			530	True	True	False		False	False	null	null	91.7	99.9	null	null	null	28.59	20200831_Met_IDA_Pos_smk14_2	149.13083:4216 150.13418:808 151.13754:3237	57.94034:31 59.05391:143 61.03035:31 65.04214:92 71.9416:10 73.06721:163 74.56295:10 77.03792:31 79.05952:31 89.06166:20 91.07943:10 93.03812:51 95.09744:10 98.96344:41 108.0836:31 121.02832:123 133.07253:10 149.02405:225 149.05678:20	3883	4048	1166	1992	2369	2196	4216	2436	809	3069	1187	1950	4824	2225	913	2712	1405	2641
615	12.128	149.13181	w/o MS2:Unknown (carbon number 11); PlaSMA ID-213	[M+Li]+	found in higher mz's MsMs_1938; adduct linked to 501_[M+H]+	0.05	False	7.09	149.13499	C11H16	Unknown			530	True	True	False		False	False	null	null	95	99.9	null	null	null	19.6	20200831_Met_IDA_Pos_smk14_4	149.13181:3129 150.13516:1142 151.13852:715		1139	1628	2126	1689	2150	1772	1463	2317	3129	1660	3190	1682	1875	1438	2834	1393	1362	1808
616	7.225	149.13245	w/o MS2:Unknown (carbon number 11); PlaSMA ID-213	[M+NH4]+	ion correlated with 3858; ion correlated with 6655; ion correlated with 6938; ion correlated with 7243; ion correlated with 12969; ion correlated with 7684; ion correlated with 1043; ion correlated with 7496; ion correlated with 5047; found in higher mz's MsMs_4007; found in higher mz's MsMs_5946; adduct linked to 1455_[M+ACN+Na]+; found in higher mz's MsMs_1455; found in higher mz's MsMs_1820; f…	0.1	False	7.09	149.13499	C11H16	Unknown			530	True	True	False		False	False	null	null	96.8	100	null	null	null	23.7	20200831_Met_IDA_Pos_smk28_5	149.13245:3476 150.1358:1257 151.13916:552		938	844	2997	858	814	892	697	938	3402	727	745	888	1056	914	3476	827	784	1076
617	12.39	149.13367	w/o MS2:Unknown (carbon number 11); PlaSMA ID-213	[M+H]+		0.2	True	7.09	149.13499	C11H16	Unknown			530	True	True	False		False	False	null	null	99.1	99.9	null	null	null	21.64	20200831_Met_IDA_Pos_smk28_3	149.13367:4348 150.13702:2225 151.14038:2630	57.9364:41 59.05318:92 61.03072:31 63.89391:10 65.04027:102 73.06647:184 75.04541:10 81.07353:31 93.03873:41 98.95707:20 105.03331:20 118.97672:10 121.02757:82 149.02333:235	1466	3830	1498	3745	4246	3635	1874	4336	703	4094	1321	3500	4348	4240	1234	3518	2264	4379
618	1.482	149.93915	Unknown	[M+H]+		0.05	False	null	null	null	null	null	null	999	False	False	False		False	False	null	null	null	null	null	null	null	53.34	20200831_Met_IDA_Pos_smk0_4	149.93915:2850 150.9425:464 151.94586:1170		3116	2692	309	2850	2792	3071	2310	2732	376	2924	2830	2718	2500	3004	431	2884	2754	2810
619	1.363	149.93953	Unknown	[M+H]+	ion correlated with 620	0.05	True	null	null	null	null	null	null	999	False	False	False		False	False	null	null	null	null	null	null	null	26.11	20200831_Met_IDA_Pos_smk28_1	149.93953:2958 150.94288:241 151.94624:765	55.93702:41 60.98754:31 62.9824:61 72.71338:21 72.93852:477 80.99337:31 88.01337:31 90.90494:112 109.08541:21 113.96309:246 128.95247:10 131.92691:102	2891	2645	423	2880	3044	3019	2493	2850	459	2841	2958	2660	2573	2816	481	2968	2767	3022
620	1.412	149.93996	Unknown	[M+H]+	ion correlated with 619	0.05	True	null	null	null	null	null	null	999	False	False	False		False	False	null	null	null	null	null	null	null	73.62	20200831_Met_IDA_Pos_smk28_1	149.93996:2976 150.94331:446 151.94667:1363	55.93702:41 60.98754:31 62.9824:61 72.71338:21 72.93852:477 80.99337:31 88.01337:31 90.90494:112 109.08541:21 113.96309:246 128.95247:10 131.92691:102	3046	2810	410	2880	3044	2883	2493	2849	406	2922	2976	2660	2624	2810	475	3031	2670	3081
621	1.655	149.94002	Unknown	[M+H]+	ion correlated with 622	0.05	False	null	null	null	null	null	null	999	False	False	False		False	False	null	null	null	null	null	null	null	50.31	20200831_Met_IDA_Pos_smk28_2	149.94002:2688 150.94337:301 151.94673:1024		3023	2708	293	2719	3030	3028	2317	3366	350	3369	2004	2688	3088	2837	289	3262	2742	3149
622	1.601	149.94038	Unknown	[M+H]+	ion correlated with 621	0.15	True	null	null	null	null	null	null	999	False	False	False		False	False	null	null	null	null	null	null	null	65.39	20200831_Met_IDA_Pos_smk0_1	149.94038:3532 150.94373:333 151.94709:1424	55.93824:31 60.98994:41 62.98373:112 72.93759:527 80.99116:20 86.9528:10 88.01243:61 90.62979:21 90.90533:257 90.95242:51 102.03778:10 113.96516:265 131.93246:112 132.00053:20 148.11284:10	3532	2888	338	2850	3424	2996	2595	3379	350	3435	2346	2665	3088	2837	317	3275	3282	3154
623	0.736	149.95287	Unknown	[M+K]+	adduct linked to 136_[M+H]+	0.05	True	null	null	null	null	null	null	999	False	False	False		False	False	null	null	null	null	null	null	null	41.43	20200831_Met_IDA_Pos_smk14_4	149.95287:3215 150.95622:329 151.95958:3017	70.95766:21 72.93814:290 90.94614:41 113.96091:133 150.1268:31	884	940	790	997	1030	959	893	888	3215	1176	907	1070	1157	974	1028	889	1103	1070
624	0.448	149.95879	Unknown	[M+Na]+	ion correlated with 234; adduct linked to 3381_[2M+Na]+	0.85	False	null	null	null	null	null	null	999	False	False	False		False	False	null	null	null	null	null	null	null	28.54	20200831_Met_IDA_Pos_smk56_3	149.95879:2692 150.96214:763 151.9655:708		1987	1934	272	2170	2640	2185	2123	2170	286	2315	1814	2514	2504	2347	275	2049	2274	2692
625	0.853	150.01239	Unknown	[M+H]+	ion correlated with 7539; ion correlated with 12530; ion correlated with 13135; ion correlated with 13856; ion correlated with 14381; ion correlated with 14546; ion correlated with 480; ion correlated with 11957; ion correlated with 12794; ion correlated with 12802; ion correlated with 13349; ion correlated with 14079; ion correlated with 10913; ion correlated with 10941; ion correlated with 1199…	0.15	False	null	null	null	null	null	null	999	False	False	False		False	False	null	null	null	null	null	null	null	36.01	20200831_Met_IDA_Pos_smk0_3	150.01239:4238 151.01574:760 152.0191:2578		825	663	4238	594	559	614	481	498	2284	428	181	527	706	655	2515	632	571	534
626	0.554	150.04947	w/o MS2:Unknown (carbon number 8); PlaSMA ID-217	[M+H]+		0.1	False	3.43	150.05479	C8H7NO2	Unknown			530	True	True	False		False	False	null	null	86.8	100	null	null	null	12.32	20200831_Met_IDA_Pos_smk14_1	150.04947:1043 151.05282:498 152.05618:136		1023	970	199	870	852	1043	1098	665	215	878	1018	904	757	701	210	987	911	861
627	0.49	150.05098	w/o MS2:Unknown (carbon number 8); PlaSMA ID-217	[M+IsoProp+H]+	adduct linked to 239_[M+H-H2O]+	0.15	False	3.43	150.05479	C8H7NO2	Unknown			530	True	True	False		False	False	null	null	93	100	null	null	null	14.33	20200831_Met_IDA_Pos_smk0_1	150.05098:1160 151.05433:636 152.05769:30		1160	1013	222	910	788	993	1093	568	201	989	1028	923	778	880	224	1106	910	877
628	1.106	150.05853	w/o MS2:L-Methionine; CE0; FFEARJCKVFRZRR-BYPYZUCNSA-N	[M+NH4]+	adduct linked to 346_[M+H]+	0.1	False	6.986	150.05833	C5H11NO2S	Methionine and derivatives	FFEARJCKVFRZRR-BYPYZUCNSA-N	CSCC[C@@H](C(=O)O)N	530	True	True	False		False	False	null	null	100	99.8	null	null	null	29.84	20200831_Met_IDA_Pos_smk0_3	150.05853:3402 151.06188:1455 152.06524:909		472	275	3402	374	353	62	184	235	508	11	130	119	324	146	1790	227	114	224
629	1.06	150.97679	Unknown	[M+Li]+	adduct linked to 4396_[2M+NH4]+	0.85	True	null	null	null	null	null	null	999	False	False	False		False	False	null	null	null	null	null	null	null	186.08	20200831_Met_IDA_Pos_smk14_3	150.97655:12726 151.9799:516 152.98326:1376	77.94262:10 82.94662:92 86.99346:10 90.97783:31 151.00037:20	6055	6357	44	5743	6275	10824	11872	12726	74	13202	6616	15546	14702	14968	38	14574	14587	14918
630	0.389	150.97943	Unknown	[M+Li]+	adduct linked to 1954_[M+2K-H]+	0.05	False	null	null	null	null	null	null	999	False	False	False		False	False	null	null	null	null	null	null	null	41.65	20200831_Met_IDA_Pos_smk28_1	150.97943:1388 151.98278:656 152.98614:925		1255	834	22	777	516	895	703	645	16	579	1388	623	548	519	21	918	724	679
631	1.106	150.99106	Unknown	[M+K]+	adduct linked to 671_[M+H+Na]+	0.2	True	null	null	null	null	null	null	999	False	False	False		False	False	null	null	null	null	null	null	null	22.35	20200831_Met_IDA_Pos_smk56_5	150.99106:2911 151.99441:0 152.99777:715	79.05561:20 82.9484:102 89.07083:10 90.97697:31 137.045:10	1184	947	42	942	1471	1761	2595	3035	42	3376	1428	3187	2899	1907	86	3348	3187	3145
632	0.737	151.03542	w/o MS2:Unknown (carbon number 8); PlaSMA ID-221	[M+ACN+H]+	ion correlated with 301; adduct linked to 108_[M+Na]+	0.05	True	2.48	151.0369	C8H6O3	Unknown			530	True	True	False		False	False	null	null	98.9	100	null	null	null	48.29	20200831_Met_IDA_Pos_smk28_5	151.03542:4337 152.03877:1970 153.04213:1794	56.96784:31 59.93381:41 62.22715:10 66.02043:194 68.95369:92 68.98298:216 82.01399:92 85.95585:10 86.99228:31 89.46369:31 100.95881:41 110.00709:184 114.96557:31 126.9689:10	344	491	1524	473	486	417	650	415	2031	498	386	590	355	427	4337	416	393	362
633	1.105	151.04593	w/o MS2:MLS001048959-01!4-hydroxy-1-methyl-2-oxopyridine-3-carbonitrile	[M+H]+		0.1	False	null	151.05099	C7H6N2O2			N#Cc1c(O)ccn(c1=O)C	530	True	True	False		False	False	null	null	88	null	null	null	null	18.34	20200831_Met_IDA_Pos_smk56_4	151.04593:1658 152.04928:625 153.05264:728		1214	1670	134	1425	1296	1056	1441	1269	226	1176	935	766	832	1215	165	891	791	660
634	0.869	151.04752	w/o MS2:MLS001048959-01!4-hydroxy-1-methyl-2-oxopyridine-3-carbonitrile	[M+K]+	adduct linked to 1095_[M+ACN+Na]+	0.05	False	null	151.05099	C7H6N2O2			N#Cc1c(O)ccn(c1=O)C	530	True	True	False		False	False	null	null	94.1	null	null	null	null	21.6	20200831_Met_IDA_Pos_smk0_3	151.04752:1755 152.05087:930 153.05423:665		408	482	1755	476	426	492	889	317	1068	434	554	502	316	411	1062	388	270	358
635	7.874	151.07527	w/o MS2:2-Methoxy-4-vinylphenol	[M+H]+		0.05	False	null	151.07536	C9H10O2	Methoxyphenols	YOMSJEATGXXYPX-UHFFFAOYSA-N	OC1=CC=C(C=C)C=C1OC	530	True	True	False		False	False	null	null	100	null	null	null	null	19.62	20200831_Met_IDA_Pos_smk28_1	151.07527:1662 152.07862:344 153.08198:951		652	598	632	676	606	915	525	807	502	845	1662	683	835	736	564	1137	1172	1198
636	8.074	151.0755	w/o MS2:2-Methoxy-4-vinylphenol	[M+CH3OH+H]+	ion correlated with 7406; ion correlated with 7753; ion correlated with 7575; adduct linked to 1132_[M+IsoProp+H]+; found in higher mz's MsMs_2740	0.15	False	null	151.07536	C9H10O2	Methoxyphenols	YOMSJEATGXXYPX-UHFFFAOYSA-N	OC1=CC=C(C=C)C=C1OC	530	True	True	False		False	False	null	null	100	null	null	null	null	16.18	20200831_Met_IDA_Pos_smk28_5	151.0755:2068 152.07885:471 153.08221:728		800	504	1684	438	442	481	870	492	1872	471	455	433	468	491	2068	579	544	549
637	12.384	151.11017	w/o MS2:thymol	[M+H]+	ion correlated with 12522; ion correlated with 895; ion correlated with 826; found in higher mz's MsMs_3571; adduct linked to 1787_[M+IsoProp+H]+; found in higher mz's MsMs_4006; adduct linked to 206_[M+H]+; found in higher mz's MsMs_2093	0.55	False	5.75	151.11	C10H14O	Aromatic monoterpenoids	MGSRCZKZVOBKFT-UHFFFAOYSA-N	OC1=CC(=CC=C1C(C)C)C	530	True	True	False		False	False	null	null	100	99.8	null	null	null	29.46	20200831_Met_IDA_Pos_smk14_5	151.11017:4056 152.11352:404 153.11688:26912		1759	3031	881	3870	3651	2781	1546	3580	1282	4056	872	3174	3344	2805	1095	2831	2911	3187
638	12.582	151.11021	w/o MS2:thymol	[M+CH3OH+H]+	ion correlated with 6291; ion correlated with 12687; ion correlated with 10291; ion correlated with 763; ion correlated with 12784; ion correlated with 958; ion correlated with 934; ion correlated with 1331; ion correlated with 891; ion correlated with 1593; ion correlated with 4093; ion correlated with 5470; ion correlated with 509; ion correlated with 684; ion correlated with 1223; ion correlat…	0.2	False	5.75	151.11	C10H14O	Aromatic monoterpenoids	MGSRCZKZVOBKFT-UHFFFAOYSA-N	OC1=CC(=CC=C1C(C)C)C	530	True	True	False		False	False	null	null	100	99.8	null	null	null	28.78	20200831_Met_IDA_Pos_smk28_5	151.11021:3657 152.11356:1415 153.11692:20841		1026	1039	3560	1044	995	1107	1177	1185	3304	992	3284	1141	1036	989	3657	1010	1076	1135
639	12.428	151.11183	w/o MS2:Unknown (carbon number 10); PlaSMA ID-232	[M+H]+	found in higher mz's MsMs_3574; adduct linked to 1222_[M+CH3OH+H]+	0.25	False	5.78	151.1118	C10H14O	Unknown			530	True	True	False		False	False	null	null	100	99.8	null	null	null	27.26	20200831_Met_IDA_Pos_smk14_2	151.11183:3563 152.11518:404 153.11854:24084		3428	3167	947	2599	2451	2763	3563	3580	1001	4140	758	3123	3271	1747	1043	2831	2911	3200
640	9.145	151.14464	Unknown	[M+CH3OH+H]+	ion correlated with 1937; ion correlated with 4669; ion correlated with 1280; ion correlated with 1380; ion correlated with 3445; ion correlated with 5455; ion correlated with 6088; ion correlated with 10919; ion correlated with 12065; ion correlated with 2849; found in higher mz's MsMs_8123; similar chromatogram in higher mz_12065; found in higher mz's MsMs_8551; adduct linked to 1489_[M+DMSO+H]…	0.05	False	null	null	null	null	null	null	999	False	False	False		False	False	null	null	null	null	null	null	null	63.22	20200831_Met_IDA_Pos_smk14_2	151.14464:5327 152.14799:606 153.15135:5870		1635	663	460	453	596	639	5327	585	339	487	271	356	466	522	380	781	650	596
641	9.475	151.1458	Unknown	[M+H]+	ion correlated with 5376; ion correlated with 12061; ion correlated with 1378; ion correlated with 3442; ion correlated with 10922; ion correlated with 3348; ion correlated with 5445; ion correlated with 6087; ion correlated with 6157; ion correlated with 1444; ion correlated with 2850; ion correlated with 1278; ion correlated with 9522	0.15	False	null	null	null	null	null	null	999	False	False	False		False	False	null	null	null	null	null	null	null	52.96	20200831_Met_IDA_Pos_smk14_4	151.1458:5274 152.14915:1010 153.15251:4654		660	580	4916	675	589	617	343	668	5274	758	941	647	857	571	4321	990	683	577
642	13.603	151.14647	Unknown	[M+Li]+	ion correlated with 4256; found in higher mz's MsMs_3639; adduct linked to 5162_[2M+K]+; adduct linked to 1664_[M+IsoProp+H]+; adduct linked to 2151_[M+2ACN+H]+	0.15	False	null	null	null	null	null	null	999	False	False	False		False	False	null	null	null	null	null	null	null	18.13	20200831_Met_IDA_Pos_smk14_5	151.14647:1820 152.14982:276 153.15318:3965		646	1181	256	1451	1418	1373	1175	1479	248	1820	189	1265	1383	1316	232	946	1491	1142
643	9.058	151.14702	Unknown	[M+H]+	ion correlated with 5447; similar chromatogram in higher mz_12062; similar chromatogram in higher mz_3439	0.05	False	null	null	null	null	null	null	999	False	False	False		False	False	null	null	null	null	null	null	null	48.13	20200831_Met_IDA_Pos_smk0_1	151.14702:4964 152.15037:480 153.15373:6967		4964	1740	454	1235	1058	2077	1236	1366	350	1580	375	846	1348	1529	416	2659	1236	1782
644	13.738	151.14755	Unknown	[M+H]+	ion correlated with 8128; ion correlated with 6927; ion correlated with 703; ion correlated with 3030; ion correlated with 7472; ion correlated with 11075; ion correlated with 4257; ion correlated with 5092; ion correlated with 5782; ion correlated with 12207; ion correlated with 5475; found in higher mz's MsMs_3638; found in higher mz's MsMs_2605; adduct linked to 4257_[M+IsoProp+H]+; found in h…	0.05	False	null	null	null	null	null	null	999	False	False	False		False	False	null	null	null	null	null	null	null	16.69	20200831_Met_IDA_Pos_smk14_4	151.14755:1528 152.1509:288 153.15426:3605		693	230	1229	306	290	308	386	401	1528	415	1040	204	286	288	1235	327	186	218
645	9.356	151.14783	Unknown	[M+IsoProp+H]+	ion correlated with 4674; ion correlated with 1376; ion correlated with 2847; ion correlated with 3440; ion correlated with 5381; ion correlated with 5459; ion correlated with 10918; ion correlated with 12063; ion correlated with 8674; ion correlated with 9519; adduct linked to 254_[M+CH3OH+H]+	0.05	False	null	null	null	null	null	null	999	False	False	False		False	False	null	null	null	null	null	null	null	47.09	20200831_Met_IDA_Pos_smk28_1	151.14783:4587 152.15118:972 153.15454:3239		276	688	237	996	622	487	541	430	422	657	4587	740	432	700	283	496	620	963
646	12.35	151.1483	Unknown	[M+H]+	found in higher mz's MsMs_4389; found in higher mz's MsMs_11723; adduct linked to 1321_[M+K]+	0.1	True	null	null	null	null	null	null	999	False	False	False		False	False	null	null	null	null	null	null	null	27.47	20200831_Met_IDA_Pos_smk0_3	151.1483:2981 152.15165:848 153.15501:2547	57.93551:10 65.04616:10 67.05726:51 91.05605:10	960	1868	2981	2251	1926	1943	785	2013	2311	2194	2926	2006	2020	2164	2627	1700	2005	1723
647	12.194	151.14857	Unknown	[M+NH4]+	similar chromatogram in higher mz_2300; adduct linked to 1883_[M+IsoProp+Na+H]+	0.3	False	null	null	null	null	null	null	999	False	False	False		False	False	null	null	null	null	null	null	null	34.23	20200831_Met_IDA_Pos_smk14_2	151.14857:3205 152.15192:1623 153.15528:3606		2747	2566	345	1160	1681	3069	3205	2101	474	3132	478	2710	2733	2388	444	2280	1735	2601
648	8.927	151.14923	Unknown	[M+H]+		0.25	False	null	null	null	null	null	null	999	False	False	False		False	False	null	null	null	null	null	null	null	55.25	20200831_Met_IDA_Pos_smk14_3	151.14923:6010 152.15258:854 153.15594:2813		399	4362	235	5260	4070	5268	338	6010	244	4756	338	3893	3568	3989	125	6072	6310	5957
649	12.146	151.14987	Unknown	[M+NH4]+	found in higher mz's MsMs_4385; adduct linked to 5029_[M+NH4]+; adduct linked to 1327_[M+K]+	0.5	True	null	null	null	null	null	null	999	False	False	False		False	False	null	null	null	null	null	null	null	30.06	20200831_Met_IDA_Pos_smk28_2	151.14845:2710 152.1518:243 153.15516:2310	57.94307:10 59.93377:31 81.07893:10 91.06017:20 94.04336:10	975	2678	343	2940	3733	3045	1173	2506	474	3132	584	2710	2784	3547	444	2173	2605	2643
650	8.963	151.15002	Unknown	[M+IsoProp+H]+	adduct linked to 255_[M+CH3OH+H]+	0.45	True	null	null	null	null	null	null	999	False	False	False		False	False	null	null	null	null	null	null	null	57.63	20200831_Met_IDA_Pos_smk0_2	151.147:4253 152.15035:751 153.15371:3007	65.04747:10 68.98194:20 79.05674:10 91.06577:10 95.08902:10 103.05096:10 107.08552:10 114.96764:10 151.10864:20	1619	4253	286	4479	4414	5134	332	6096	310	4749	304	3974	3577	3924	186	6042	6271	5885
651	13.677	151.15053	Unknown	[M+H]+		0.05	False	null	null	null	null	null	null	999	False	False	False		False	False	null	null	null	null	null	null	null	12.34	20200831_Met_IDA_Pos_smk0_1	151.15053:1356 152.15388:276 153.15724:1593		1356	555	565	615	956	1173	1455	776	676	1381	1065	562	1042	803	436	988	466	655
652	1.511	151.93549	Unknown	[M+H]+	ion correlated with 290	0.05	False	null	null	null	null	null	null	999	False	False	False		False	False	null	null	null	null	null	null	null	32.51	20200831_Met_IDA_Pos_smk28_4	151.93549:1108 152.93884:144 153.9422:353		1128	1003	122	998	1038	1072	884	1060	105	1013	1021	975	1053	1108	174	1158	1080	1030
653	1.368	151.93658	Unknown	[M+H]+		0.1	False	null	null	null	null	null	null	999	False	False	False		False	False	null	null	null	null	null	null	null	34.7	20200831_Met_IDA_Pos_smk14_5	151.93658:1175 152.93993:0 153.94329:345		1149	1110	144	1182	1123	968	804	1129	139	1175	1005	1008	974	1083	169	1117	881	731
654	0.761	151.94975	Unknown	[M+H]+		0.05	False	null	null	null	null	null	null	999	False	False	False		False	False	null	null	null	null	null	null	null	36.39	20200831_Met_IDA_Pos_smk14_4	151.94975:1806 152.9531:1669 153.95646:2360		229	161	453	214	172	200	170	240	1806	234	226	153	212	238	503	191	232	207
655	0.861	152.03038	Unknown	[M+ACN+H]+	ion correlated with 12530; ion correlated with 1104; ion correlated with 9265; ion correlated with 13358; ion correlated with 14591; ion correlated with 11183; ion correlated with 3333; ion correlated with 14363; ion correlated with 8625; ion correlated with 9959; ion correlated with 13103; ion correlated with 13775; ion correlated with 13799; ion correlated with 472; ion correlated with 9844; io…	0.15	False	null	null	null	null	null	null	999	False	False	False		False	False	null	null	null	null	null	null	null	23.99	20200831_Met_IDA_Pos_smk0_3	152.03038:1741 153.03373:0 154.03709:532		515	609	1741	283	285	326	411	325	1625	281	161	299	451	462	1686	427	256	351
656	1.017	152.0325	Unknown	[M+H]+		0.05	False	null	null	null	null	null	null	999	False	False	False		False	False	null	null	null	null	null	null	null	29.03	20200831_Met_IDA_Pos_smk0_5	152.0325:1896 153.03585:0 154.03921:0		1541	1699	121	1340	1896	1274	1236	927	132	1518	856	1081	982	1263	109	1467	2076	1861
657	1.113	152.03461	Unknown	[M+Li]+	adduct linked to 3871_[2M+H]+	0.75	False	null	null	null	null	null	null	999	False	False	False		False	False	null	null	null	null	null	null	null	28.01	20200831_Met_IDA_Pos_smk56_5	152.03461:2491 153.03796:0 154.04132:1225		1765	1684	1692	2091	1790	1778	1988	1628	1079	1975	2291	1294	1666	1913	1076	1700	2220	1939
658	0.374	152.94119	Unknown	[M+H]+	adduct linked to 4364_[2M+H]+; found in higher mz's MsMs_4113	0.1	False	null	null	null	null	null	null	999	False	False	False		False	False	null	null	null	null	null	null	null	36.68	20200831_Met_IDA_Pos_smk28_1	152.94119:1390 153.94454:584 154.9479:587		730	854	22	684	785	847	1354	847	17	1180	1390	626	880	896	28	765	1040	802
659	1.003	152.94681	Unknown	[M+H]+	adduct linked to 787_[M+Li]+; adduct linked to 1065_[M+Na]+	0.1	False	null	null	null	null	null	null	999	False	False	False		False	False	null	null	null	null	null	null	null	31.18	20200831_Met_IDA_Pos_smk28_1	152.94681:2642 153.95016:200 154.95352:345		580	921	2	438	653	951	846	600	18	1259	2642	619	528	643	7	332	384	224
660	1.068	152.9761	Unknown	[M+H]+		0.15	False	null	null	null	null	null	null	999	False	False	False		False	False	null	null	null	null	null	null	null	38.56	20200831_Met_IDA_Pos_smk56_1	152.9761:1255 153.97945:0 154.98281:0		70	275	13	303	229	628	865	978	74	734	505	758	1232	1174	31	1255	1030	1056
661	1.221	153.01166	w/o MS2:Diallyl Sulfide	[M+K]+	adduct linked to 2679_[2M+Na]+	0.05	False	null	153.01347	C6H10S	Allyl sulfur compounds	UBJVUCKUDDKUJF-UHFFFAOYSA-N	S(CC=C)CC=C	530	True	True	False		False	False	null	null	98.4	null	null	null	null	14.02	20200831_Met_IDA_Pos_smk28_1	153.01166:1357 154.01501:153 155.01837:1120		502	209	277	336	115	349	160	336	244	197	1357	368	304	280	263	769	383	327
662	1.112	153.04022	Xanthine; CE10; LRFVTYWOQMYALW-UHFFFAOYSA-N	[M+H]+	ion correlated with 424; adduct linked to 1072_[M+Na]+	0.05	True	4.86	153.0407	C5H4N4O2	Xanthines	LRFVTYWOQMYALW-UHFFFAOYSA-N	c1nc2c([nH]1)nc(nc2O)O	430	True	True	True		False	False	null	null	82.6	99.9	69.5	80	75	228.81	20200831_Met_IDA_Pos_smk14_4	153.04022:20802 154.04357:6373 155.04693:3455	53.01312:20 55.03094:535 57.07473:10 65.01477:31 65.04435:51 67.05542:41 69.0713:92 77.03664:41 79.05699:61 81.00949:354 82.04003:419 83.02566:92 85.57223:10 91.05251:51 93.0082:102 93.07488:61 95.08646:92 97.06532:218 107.08566:102 108.01767:112 108.047:41 109.10103:102 109.70457:41 110.03435:2516 111.08315:41 121.02687:61 135.02792:61 135.1181:116 135.59903:53 136.01335:2618 136.03967:128 152.5…	111	48	758	59	206	969	1626	1108	20802	561	165	268	114	84	822	16	182	136
663	6.649	153.05206	w/o MS2:Vanillin	[M+2Na-H]+	adduct linked to 94_[M+H]+	1	True	null	153.05463	C8H8O3	Methoxyphenols	MWOOGOJBHIARFG-UHFFFAOYSA-N	O=CC1=CC=C(O)C(OC)=C1	530	True	True	False		False	False	null	null	68.4	null	null	null	null	36.96	20200831_Met_IDA_Pos_smk0_1	153.05403:3621 154.05738:469 155.06074:933	55.01867:20 55.06054:31 57.07824:10 59.06067:51 59.07151:10 60.99206:71 63.0038:10 65.04134:123 67.05932:71 69.03191:20 69.07177:71 71.05212:20 75.01:10 77.04093:71 78.99989:51 79.05759:71 81.06727:20 81.07616:20 83.05202:20 91.04924:31 91.05597:82 93.07024:123 95.08453:51 97.06617:245 105.06546:20 105.07703:10 107.08665:61 109.10059:82 111.07677:20 120.09551:20 121.02497:71 123.04327:10 125.0609…	3621	3200	3740	3441	3444	3350	3359	3415	3994	3547	3824	3469	3470	3480	4227	3609	3447	3563
664	0.551	153.05225	w/o MS2:Mevalonic Acid Lactone	[M+DMSO+H]+	adduct linked to 383_[M+IsoProp+H]+	0.1	False	null	153.05222	C6H10O3	Delta valerolactones	JYVXNLLUYHCIIH-UHFFFAOYSA-N	O=C1OCCC(O)(C)C1	530	True	True	False		False	False	null	null	100	null	null	null	null	14.34	20200831_Met_IDA_Pos_smk0_1	153.05225:1324 154.0556:232 155.05896:640		1324	840	712	821	768	1109	879	925	644	817	988	924	862	815	628	1078	985	931
665	1.119	153.06416	w/o MS2:Amino-nitro-toluene; PlaSMA ID-244	[M+NH4]+	ion correlated with 141; adduct linked to 5134_[2M+3H2O+2H]+; adduct linked to 3802_[2M+NH4]+	0.1	False	2.34	153.067	C7H8N2O2	Others	DSBIJCMXAIKKKI-UHFFFAOYSA-N	O=[N+]([O-])C=1C=CC(=C(N)C=1)C	530	True	True	False		False	False	null	null	96.1	100	null	null	null	28.92	20200831_Met_IDA_Pos_smk28_5	153.06416:2688 154.06751:2295 155.07087:885		731	344	2112	98	253	337	411	367	1942	141	969	123	498	215	2688	405	485	606
666	8.592	153.12813	w/o MS2:Unknown (carbon number 10); PlaSMA ID-247	[M+H]+		0.05	True	3.32	153.1275	C10H16O	Unknown			530	True	True	False		False	False	null	null	69.5	99.9	null	null	null	5.9	20200831_Met_IDA_Pos_smk14_3	153.12813:35849 154.13148:4472 155.13484:2850	55.05626:31 55.07511:10 57.0792:20 59.05295:41 61.92762:10 65.03775:31 65.05027:10 67.05681:41 69.07155:92 74.06696:20 75.93262:10 79.05602:71 80.02486:10 81.06947:41 91.05552:71 91.75016:10 93.07249:71 95.08678:61 97.06565:296 105.06919:20 107.08603:92 109.10287:82 121.02728:82 135.11856:112 136.10597:31 137.66748:10 153.12579:265	39247	33555	37890	36535	35804	37273	33319	35849	35570	36479	37259	33918	34702	35675	37764	36435	36961	34529
667	6.681	153.12817	w/o MS2:Unknown (carbon number 10); PlaSMA ID-249	[M+H]+		0.1	False	3.56	153.1281	C10H16O	Unknown			530	True	True	False		False	False	null	null	100	100	null	null	null	1.21	20200831_Met_IDA_Pos_smk56_1	153.12817:36684 154.13152:4322 155.13488:2086		38560	35657	34033	36789	36438	37965	36494	35834	32859	36963	35295	37456	36007	34939	35332	36684	35510	36902
668	6.523	153.1286	w/o MS2:Unknown (carbon number 10); PlaSMA ID-249	[M+H]+		0.05	False	3.56	153.1281	C10H16O	Unknown			530	True	True	False		False	False	null	null	99.9	100	null	null	null	3.03	20200831_Met_IDA_Pos_smk56_4	153.1286:37538 154.13195:4254 155.13531:2342		37995	35576	31379	36718	37024	38035	36028	35306	33530	36452	35887	37462	35958	36463	33394	35569	34832	36422
669	0.455	153.95694	Unknown	[M+ACN+H]+	ion correlated with 1949; adduct linked to 2465_[2M+NH4]+	0.65	False	null	null	null	null	null	null	999	False	False	False		False	False	null	null	null	null	null	null	null	19.39	20200831_Met_IDA_Pos_smk14_5	153.95694:1281 154.96029:9934 155.96365:2758		1075	1272	123	1264	1261	1101	1013	1050	140	1281	1188	1197	1165	1252	123	1104	1005	1210
670	1.039	154.05641	w/o MS2:MLS001066415-01!3-Hydroxyanthranilic acid	[M+H]+		0.1	False	null	154.052	C7H7NO3			O=C(O)c1cccc(O)c1N	530	True	True	False		False	False	null	null	90.7	null	null	null	null	20.95	20200831_Met_IDA_Pos_smk56_1	154.05641:1423 155.05976:1570 156.06312:993		860	1349	247	1021	1485	1457	1667	1697	325	1398	659	1895	1214	2041	381	1423	1418	1042
671	1.099	154.05769	w/o MS2:Methyl 3-aminopyrazine-2-carboxylic acid; CE0; INCSQLZZXBPATR-UHFFFAOYSA-N	[M+H+Na]+	adduct linked to 2946_[2M+H]+; adduct linked to 631_[M+K]+; similar chromatogram in higher mz_11463	0.6	False	1.048	154.06111	C6H7N3O2	Pyrazine carboxylic acids	INCSQLZZXBPATR-UHFFFAOYSA-N	COC(=O)c1c(N)nccn1	530	True	True	False		False	False	null	null	94.3	100	null	null	null	23.81	20200831_Met_IDA_Pos_smk28_4	154.05769:2212 155.06104:0 156.0644:3533		1239	968	747	1602	1819	1583	1582	1749	695	1331	1858	2194	1530	2212	1168	1248	1602	1332
672	0.897	154.05922	w/o MS2:Methyl 3-aminopyrazine-2-carboxylic acid; CE0; INCSQLZZXBPATR-UHFFFAOYSA-N	[M+Na]+	adduct linked to 339_[M+H]+; similar chromatogram in higher mz_834; similar chromatogram in higher mz_1995	0.1	True	1.048	154.06111	C6H7N3O2	Pyrazine carboxylic acids	INCSQLZZXBPATR-UHFFFAOYSA-N	COC(=O)c1c(N)nccn1	530	True	True	False		False	False	null	null	96.5	100	null	null	null	27.7	20200831_Met_IDA_Pos_smk0_3	154.05843:1863 155.06178:776 156.06514:664	56.06377:10 57.07394:31 71.08762:31 94.07153:20 95.08546:20 108.08702:20 134.04002:10 136.12411:20 154.12779:20	435	486	1863	403	571	626	198	727	1196	535	177	713	872	478	1923	610	605	621
673	1.175	154.08319	w/o MS2:Dopamine; CE0; VYFYYTLLBUKUHU-UHFFFAOYSA-N	[M+H]+	adduct linked to 1875_[M+ACN+Na]+; similar chromatogram in higher mz_11267	0.05	False	8.187	154.08626	C8H11NO2	Catecholamines and derivatives	VYFYYTLLBUKUHU-UHFFFAOYSA-N	c1cc(c(cc1CCN)O)O	530	True	True	False		False	False	null	null	95.4	99.8	null	null	null	16.73	20200831_Met_IDA_Pos_smk28_1	154.08319:1028 155.08654:2102 156.0899:2025		510	464	906	394	582	310	444	115	119	247	1028	452	278	503	408	508	545	719
674	0.717	154.96535	Unknown	[M+H]+		0.15	True	null	null	null	null	null	null	999	False	False	False		False	False	null	null	null	null	null	null	null	23.01	20200831_Met_IDA_Pos_smk0_3	154.96666:1853 155.97001:896 156.97337:554	53.04016:6 55.05954:8 55.9382:10 56.9696:14 57.07507:12 59.04876:6 61.0163:4 63.93216:2 67.05464:20 69.07169:10 71.0877:6 71.95152:8 72.93738:178 73.67422:4 76.99867:4 79.05615:25 80.82716:4 80.97816:4 81.07087:120 82.9798:4 86.96165:4 90.94529:6 93.06853:6 95.08554:31 98.9864:8 99.07907:6 100.99247:4 105.03461:4 109.09711:6 111.11488:4 113.96449:102 118.92115:4 133.11719:2 137.05579:4 137.13342:…	2988	3435	1853	3742	3910	3122	3643	3410	2043	3976	3093	3159	3229	3936	2262	2722	2833	3174
675	0.622	154.9657	Unknown	[M+H]+		0.05	False	null	null	null	null	null	null	999	False	False	False		False	False	null	null	null	null	null	null	null	68.12	20200831_Met_IDA_Pos_smk56_5	154.9657:7324 155.96905:2258 156.97241:2479		3714	4541	643	4344	6338	3892	4437	6155	698	5603	4036	4121	4755	5233	674	3923	4461	4415
676	0.468	154.96706	Unknown	[M+2Na-H]+	ion correlated with 677; adduct linked to 116_[M+H]+	0.65	True	null	null	null	null	null	null	999	False	False	False		False	False	null	null	null	null	null	null	null	77.33	20200831_Met_IDA_Pos_smk14_5	154.96703:8542 155.97038:2873 156.97374:3245	55.93543:41 67.05736:41 72.9378:1073 79.00013:20 79.05531:41 81.07129:123 95.08321:31 98.98823:31 107.09241:10 113.96188:522 137.13382:51	5629	5187	690	6736	8674	5572	6463	8408	724	8542	6080	6672	6579	8526	688	5980	7726	8809
677	0.519	154.96744	Unknown	[M+H]+	ion correlated with 676	0.1	False	null	null	null	null	null	null	999	False	False	False		False	False	null	null	null	null	null	null	null	58.86	20200831_Met_IDA_Pos_smk28_2	154.96744:6655 155.97079:2881 156.97415:2125		4833	5141	654	7014	8741	5667	6461	8567	688	7324	5033	6655	6693	8608	688	5114	6263	6774
678	0.456	154.99211	Unknown	[M+ACN+H]+	adduct linked to 153_[M+H]+; found in higher mz's MsMs_2465; adduct linked to 111_[M+CH3OH+H]+	0.25	True	null	null	null	null	null	null	999	False	False	False		False	False	null	null	null	null	null	null	null	44.23	20200831_Met_IDA_Pos_smk0_2	154.9902:5864 155.99355:1554 156.99691:2294	55.93512:51 72.93397:189 72.93879:924 78.04607:10 81.06985:194 90.9483:20 95.08452:41 100.94892:10 113.96497:670 137.12749:31	3475	5864	728	5105	6532	2926	9313	5703	694	5741	2651	5099	3968	6317	671	3308	3800	3733
679	1.112	155.03288	w/o MS2:Unknown (carbon number 7); PlaSMA ID-257	[M+H]+		0.05	False	3.55	155.03329	C7H6O4	Unknown			530	True	True	False		False	False	null	null	99.9	100	null	null	null	7.11	20200831_Met_IDA_Pos_smk14_4	155.03288:1092 156.03623:397 157.03959:1515		305	138	701	221	203	77	13	218	1092	184	394	271	194	437	879	133	234	155
680	1.221	155.06914	w/o MS2:NCGC00381399-01!4-hydroxy-3,5,6-trimethylpyran-2-one	[M+Li]+	adduct linked to 5441_[2M+K]+	0.05	True	null	155.07001	C8H10O3	Pyranones and derivatives	ZCLDVNJXGNOJKY-UHFFFAOYSA-N	O=C1OC(=C(C(O)=C1C)C)C	530	True	True	False		False	False	null	null	99.6	null	null	null	null	17.35	20200831_Met_IDA_Pos_smk28_1	155.06914:3849 156.07249:1119 157.07585:13229	59.04867:20 72.94096:143 79.05614:61 81.06961:204 95.08561:71 98.9893:31 113.96615:92 137.13536:31	1306	1201	135	1400	1497	2128	1423	1601	135	1596	3849	1866	1918	1877	137	2103	1601	1615
681	6.572	155.06998	w/o MS2:NCGC00381399-01!4-hydroxy-3,5,6-trimethylpyran-2-one	[M+H-H2O]+	ion correlated with 13551; ion correlated with 11963; ion correlated with 14164; ion correlated with 14167; ion correlated with 11961; ion correlated with 13914; ion correlated with 14284; adduct linked to 1034_[M+H]+; similar chromatogram in higher mz_12144; similar chromatogram in higher mz_12147; similar chromatogram in higher mz_14283; similar chromatogram in higher mz_14383	0.15	True	null	155.07001	C8H10O3	Pyranones and derivatives	ZCLDVNJXGNOJKY-UHFFFAOYSA-N	O=C1OC(=C(C(O)=C1C)C)C	530	True	True	False		False	False	null	null	100	null	null	null	null	65.99	20200831_Met_IDA_Pos_smk14_4	155.06998:13655 156.07333:1415 157.07669:1416	53.03899:31 53.05235:10 57.07385:51 67.05676:41 72.93717:143 73.52755:10 77.04921:10 79.05341:133 81.07063:287 85.02775:41 95.08801:61 109.06435:51 113.96111:51 137.13298:20 155.07112:31	595	594	10460	634	680	629	610	599	13655	665	674	665	648	584	11703	644	595	640
682	1.144	155.07092	w/o MS2:terrein	[M+H]+		0.05	False	null	155.07027	C8H10O3	1,2-diols	MHOOPNKRBMHHEC-HZIBQTDNSA-N	O=C1C=C(C=CC)C(O)C1O	530	True	True	False		False	False	null	null	99.8	null	null	null	null	14.89	20200831_Met_IDA_Pos_smk56_2	155.07092:2497 156.07427:4104 157.07763:26768		2227	2257	132	2027	2190	1721	1292	1368	353	1941	2162	2046	2048	2054	215	2485	2497	1942
683	0.799	155.07903	w/o MS2:Cyclo-prolylglycine; PlaSMA ID-262	[M+H]+	ion correlated with 2224; ion correlated with 3975; ion correlated with 7373; ion correlated with 707; ion correlated with 946; ion correlated with 12516; ion correlated with 956; ion correlated with 4646; ion correlated with 5490; ion correlated with 7094; ion correlated with 8846; ion correlated with 9181; ion correlated with 9721; ion correlated with 10166; ion correlated with 11382; ion corre…	0.05	False	2.06	155.0815	C7H10N2O2	Amino acids	OWOHLURDBZHNGG-UHFFFAOYNA-N	O=C1CNC(=O)C2CCCN12	530	True	True	False		False	False	null	null	97	100	null	null	null	27.92	20200831_Met_IDA_Pos_smk0_3	155.07903:2207 156.08238:6590 157.08574:41756		131	103	2207	93	57	142	91	83	1345	85	65	110	101	81	1865	104	119	84
684	12.595	155.10437	w/o MS2:Unknown (carbon number 9); PlaSMA ID-265	[M+CH3OH+H]+	ion correlated with 896; ion correlated with 4063; ion correlated with 12784; ion correlated with 934; ion correlated with 1087; ion correlated with 1331; ion correlated with 891; ion correlated with 1593; ion correlated with 1891; ion correlated with 3536; ion correlated with 4093; ion correlated with 5470; ion correlated with 229; ion correlated with 3412; ion correlated with 772; ion correlate…	0.15	False	6.06	155.1053	C9H14O2	Unknown			530	True	True	False		False	False	null	null	99.6	99.8	null	null	null	17.91	20200831_Met_IDA_Pos_smk0_3	155.10437:3961 156.10772:1010 157.11108:11936		820	480	3961	510	555	644	683	643	3549	617	3105	613	585	471	3730	610	571	656
685	7.89	155.10478	w/o MS2:Unknown (carbon number 9); PlaSMA ID-265	[M+H-H2O]+	adduct linked to 1044_[M+H]+	0.15	True	6.06	155.1053	C9H14O2	Unknown			530	True	True	False		False	False	null	null	99.9	100	null	null	null	19.75	20200831_Met_IDA_Pos_smk28_2	155.10478:4577 156.10813:674 157.11149:1637	55.05674:20 65.04283:10 67.06313:41 70.03574:10 72.93781:112 79.05285:31 81.07134:143 93.06771:10 95.08884:41 98.98135:31 113.96362:51 137.12592:31	3380	2620	1326	2866	3261	3757	2683	4553	1179	4499	1294	4577	4509	4380	1283	1364	1426	1387
686	1.252	155.10481	w/o MS2:Unknown (carbon number 9); PlaSMA ID-265	[M+H]+	adduct linked to 5906_[2M+K]+	0.7	False	6.06	155.1053	C9H14O2	Unknown			530	True	True	False		False	False	null	null	99.9	99.9	null	null	null	18.31	20200831_Met_IDA_Pos_smk14_1	155.10481:4224 156.10816:1224 157.11152:2786		3593	3395	373	3783	3567	4224	4151	3804	400	4052	1369	4207	3485	3764	433	2250	1769	1892
687	8.301	155.10545	w/o MS2:Unknown (carbon number 9); PlaSMA ID-265	[M+H-H2O]+	ion correlated with 797; ion correlated with 3111; ion correlated with 4036; ion correlated with 5281; ion correlated with 6294; ion correlated with 1458; ion correlated with 2695; ion correlated with 8985; adduct linked to 1045_[M+H]+; found in higher mz's MsMs_4697; found in higher mz's MsMs_1045	0.05	False	6.06	155.1053	C9H14O2	Unknown			530	True	True	False		False	False	null	null	100	100	null	null	null	33.33	20200831_Met_IDA_Pos_smk28_1	155.10545:7724 156.1088:2178 157.11216:2176		700	572	1388	522	699	647	1485	561	1440	601	7724	643	631	612	1736	575	651	643
688	6.88	155.10561	w/o MS2:Unknown (carbon number 9); PlaSMA ID-264	[M+H]+		0.05	False	4.3	155.1059	C9H14O2	Unknown			530	True	True	False		False	False	null	null	100	100	null	null	null	16.97	20200831_Met_IDA_Pos_smk28_1	155.10561:4636 156.10896:795 157.11232:1079		832	736	1394	660	665	749	867	742	1053	693	4636	772	714	696	1327	720	624	682
689	7.054	155.10594	w/o MS2:Unknown (carbon number 9); PlaSMA ID-265	[M+DMSO+H]+	ion correlated with 1484; ion correlated with 7498; ion correlated with 1483; adduct linked to 100_[M+CH3OH+H]+	0.15	True	6.06	155.1053	C9H14O2	Unknown			530	True	True	False		False	False	null	null	60.1	100	null	null	null	30.52	20200831_Met_IDA_Pos_smk28_5	155.10594:8039 156.10929:2191 157.11265:1690	55.93655:31 57.0766:20 60.98811:10 66.0423:10 67.05856:51 72.93784:153 77.00036:10 81.07132:204 91.05473:20 93.07441:10 95.08734:61 113.96185:123 119.0862:10 135.55557:10 137.13043:51	947	938	5979	949	916	942	1075	963	6240	979	1435	998	961	1033	8039	809	829	813
690	7.253	155.106	w/o MS2:Unknown (carbon number 9); PlaSMA ID-264	[M-C6H10O5+H]+	ion correlated with 2524; ion correlated with 1455; ion correlated with 1820; ion correlated with 4676; ion correlated with 6938; ion correlated with 7243; adduct linked to 5047_[M+Li]+; found in higher mz's MsMs_5047	0.15	True	4.3	155.1059	C9H14O2	Unknown			530	True	True	False		False	False	null	null	100	100	null	null	null	62.42	20200831_Met_IDA_Pos_smk28_5	155.106:13550 156.10935:2606 157.11271:1355	57.07332:20 67.05156:20 67.05502:51 71.0631:10 72.93777:143 79.05277:20 79.48235:10 81.06998:123 93.88187:10 95.08729:51 97.10508:10 111.6617:10 113.95882:41 137.1288:31 155.13165:20	1136	1097	10429	1089	1162	1089	1119	1093	12777	1083	1237	1041	1135	1120	13550	1009	896	883
691	12.428	155.10602	w/o MS2:Unknown (carbon number 9); PlaSMA ID-264	[M+Li]+	adduct linked to 5450_[2M+K]+	0.25	False	4.3	155.1059	C9H14O2	Unknown			530	True	True	False		False	False	null	null	100	99.7	null	null	null	21.32	20200831_Met_IDA_Pos_smk14_2	155.10602:4620 156.10937:607 157.11273:10728		4351	4215	617	2505	2977	3338	4620	4617	728	4863	388	3927	4265	1701	570	3415	1880	3161
692	8.173	155.10603	w/o MS2:Unknown (carbon number 9); PlaSMA ID-264	[M+H]+	ion correlated with 1446; ion correlated with 1818	0.05	True	4.3	155.1059	C9H14O2	Unknown			530	True	True	False		False	False	null	null	100	99.9	null	null	null	25.53	20200831_Met_IDA_Pos_smk14_2	155.10603:4731 156.10938:940 157.11274:1362	62.98375:10 67.05939:20 71.05573:10 72.93633:112 73.07616:10 79.05505:31 81.06977:153 95.08573:51 98.98099:31 113.95869:41 127.07854:10 137.12874:20	1248	785	751	584	678	853	4731	890	928	864	1882	708	848	885	983	645	641	567
693	8.462	155.10612	w/o MS2:Unknown (carbon number 9); PlaSMA ID-267	[M+H-H2O]+	ion correlated with 1037; ion correlated with 6021; adduct linked to 1037_[M+H]+	0.1	True	6.18	155.10741	C9H14O2	Unknown			530	True	True	False		False	False	null	null	100	100	null	null	null	29.5	20200831_Met_IDA_Pos_smk28_1	155.10732:7129 156.11067:1529 157.11403:1577	65.03989:10 67.05898:31 71.04699:10 72.93953:102 79.05465:61 81.07063:163 95.08672:41 113.96134:41 137.13174:31	591	443	4657	612	687	747	746	688	6506	925	7129	665	577	695	7739	625	654	573
694	8.616	155.10672	w/o MS2:Unknown (carbon number 9); PlaSMA ID-267	[M+H]+	ion correlated with 1816; ion correlated with 1453	0.1	False	6.18	155.10741	C9H14O2	Unknown			530	True	True	False		False	False	null	null	99.8	100	null	null	null	32.15	20200831_Met_IDA_Pos_smk14_4	155.10672:6688 156.11007:1760 157.11343:1491		691	946	4614	1326	1207	1726	687	1667	6688	1886	889	1390	1301	1294	7192	1111	1180	1083
695	12.38	155.10783	w/o MS2:Unknown (carbon number 9); PlaSMA ID-266	[M+CH3OH+H]+	ion correlated with 1089; ion correlated with 3537; adduct linked to 1214_[M+IsoProp+H]+; found in higher mz's MsMs_1787	0.55	False	6.36	155.1077	C9H14O2	Unknown			530	True	True	False		False	False	null	null	100	99.8	null	null	null	20.53	20200831_Met_IDA_Pos_smk14_5	155.10783:5056 156.11118:1010 157.11454:15782		1583	4247	816	4431	4564	3429	2304	4452	903	5056	359	3876	4490	3697	758	3415	3647	3547
696	7.943	155.10838	w/o MS2:Unknown (carbon number 9); PlaSMA ID-266	[M+H-H2O]+	adduct linked to 1041_[M+H]+	0.25	True	6.36	155.1077	C9H14O2	Unknown			530	True	True	False		False	False	null	null	99.8	100	null	null	null	23.94	20200831_Met_IDA_Pos_smk28_4	155.10838:4680 156.11173:1162 157.11509:1257	67.05551:41 71.04934:10 72.93587:82 77.03796:10 79.05331:31 81.07307:163 91.05661:10 93.07494:20 97.00283:10 109.10106:20 113.96249:61 155.13773:20	2807	3183	1339	2613	2756	4056	4655	4559	1060	4495	1300	4197	4495	4680	1161	1399	1470	1464
697	7.782	155.10881	w/o MS2:Unknown (carbon number 9); PlaSMA ID-266	[M+H]+	ion correlated with 6020	0.05	False	6.36	155.1077	C9H14O2	Unknown			530	True	True	False		False	False	null	null	99.4	100	null	null	null	12.96	20200831_Met_IDA_Pos_smk0_4	155.10881:3118 156.11216:630 157.11552:1008		2523	2948	672	3118	2841	3840	1304	4003	1270	4322	1034	4216	4380	4389	1060	1176	1355	1135
698	0.556	155.14148	w/o MS2:geraniol	[M-C6H10O4+H]+	adduct linked to 454_[M-C6H10O5+H]+	0.2	False	5.85	155.14	C10H18O	Acyclic monoterpenoids	GLZPCOQZEFWAFX-JXMROGBWSA-N	OCC=C(C)CCC=C(C)C	530	True	True	False		False	False	null	null	98.9	99.9	null	null	null	12.18	20200831_Met_IDA_Pos_smk56_5	155.14148:2060 156.14483:105 157.14819:765		2030	1852	1774	1993	1849	1981	1938	1998	1578	1761	1786	1878	1893	1895	1737	1991	1901	1987
699	0.46	155.14171	w/o MS2:Linalool	[M+IsoProp+H]+	adduct linked to 441_[M+2Na-H]+	0.05	True	null	155.14304	C10H18O	Acyclic monoterpenoids	CDOSHBSSFJOMGT-UHFFFAOYNA-N	OC(C=C)(C)CCC=C(C)C	530	True	True	False		False	False	null	null	99.1	null	null	null	null	10.01	20200831_Met_IDA_Pos_smk0_1	155.14171:2214 156.14506:306 157.14842:748	79.06887:10 81.06853:51 95.09553:10	2214	1914	1711	1824	1858	2024	1920	1849	1583	1785	1904	1951	1809	1733	1605	2138	1846	1845
700	1.254	155.14337	w/o MS2:Linalool	[M+H]+		0.1	False	null	155.14304	C10H18O	Acyclic monoterpenoids	CDOSHBSSFJOMGT-UHFFFAOYNA-N	OC(C=C)(C)CCC=C(C)C	530	True	True	False		False	False	null	null	99.9	null	null	null	null	12.28	20200831_Met_IDA_Pos_smk56_5	155.14337:2238 156.14672:318 157.15008:740		2358	2052	1770	1935	1913	2216	1981	2250	1537	2012	1823	2150	2050	2053	1716	2058	1929	2132
701	0.648	155.14471	w/o MS2:Linalool	[M+H]+		0.1	False	null	155.14304	C10H18O	Acyclic monoterpenoids	CDOSHBSSFJOMGT-UHFFFAOYNA-N	OC(C=C)(C)CCC=C(C)C	530	True	True	False		False	False	null	null	98.6	null	null	null	null	12.5	20200831_Met_IDA_Pos_smk56_3	155.14471:1943 156.14806:20 157.15142:583		1939	1901	1645	1787	1782	1941	1872	1734	1680	1685	1866	1883	1756	1801	1733	1798	1699	1943
702	13.611	155.17934	Unknown	[M+2ACN+H]+	adduct linked to 595_[M+2K-H]+; adduct linked to 4690_[2M+K]+	0.35	False	null	null	null	null	null	null	999	False	False	False		False	False	null	null	null	null	null	null	null	9.74	20200831_Met_IDA_Pos_smk0_4	155.17934:2041 156.18269:425 157.18605:340		739	1506	77	2041	2032	1266	1590	1729	186	1655	96	1446	1809	1721	54	1229	1736	1289
703	13.75	155.18002	Unknown	[M+H]+	ion correlated with 644; ion correlated with 5605; ion correlated with 3030; ion correlated with 7472; ion correlated with 11075; ion correlated with 4257; ion correlated with 9878; ion correlated with 10379; ion correlated with 12207; ion correlated with 4781; ion correlated with 5475; adduct linked to 1120_[M+Na]+	0.1	False	null	null	null	null	null	null	999	False	False	False		False	False	null	null	null	null	null	null	null	8.1	20200831_Met_IDA_Pos_smk0_3	155.18002:1578 156.18337:182 157.18673:0		620	119	1578	134	236	99	433	231	1797	102	1250	135	279	146	1214	100	108	184
704	13.666	155.18185	Unknown	[M+H]+		0.1	False	null	null	null	null	null	null	999	False	False	False		False	False	null	null	null	null	null	null	null	7.82	20200831_Met_IDA_Pos_smk14_2	155.18185:1612 156.1852:80 157.18856:80		1462	1493	298	1374	1060	1294	1612	1184	729	1687	447	804	1809	884	315	1237	1815	1335
705	1.052	156.04028	w/o MS2:2-amino-4-hydroxypyrimidine-5-carboxylic acid	[M+H]+		0.15	False	1.88	156.03999	C5H5N3O3	Pyrimidinecarboxylic acids	GBADBFAXAWZGHM-UHFFFAOYSA-N	O=C(O)C1=CN=C(N=C1O)N	530	True	True	False		False	False	null	null	100	100	null	null	null	25.17	20200831_Met_IDA_Pos_smk56_4	156.04028:2166 157.04363:174 158.04699:261		524	1034	136	517	653	807	773	1255	124	976	477	922	1806	1730	140	1879	1292	1890
706	1.158	156.07478	His	[M+H]+	adduct linked to 3838_[2M+Na]+	0.55	True	null	156.07675	C6H9N3O2	Histidine and derivatives	HNDVDQJCIGZPNO-YFKPBYRVSA-N	N[C@@H](CC1=CN=CN1)C(O)=O	430	True	True	True		False	False	null	null	88.2	null	69	94.3	100	47.15	20200831_Met_IDA_Pos_smk0_5	156.07571:5021 157.07906:28916 158.08242:3115	56.05375:20 68.05003:31 81.04977:41 82.05245:41 83.06129:72 85.0311:10 93.04861:82 95.06264:51 110.07381:235 115.10794:31 156.07861:82	4480	4221	313	5259	5021	3743	2793	3499	317	3557	1267	3455	3272	3082	161	3066	3383	3110
707	0.781	156.07681	w/o MS2:L-Histidine; CE0; HNDVDQJCIGZPNO-YFKPBYRVSA-N	[2M+NH4]+	ion correlated with 4461; ion correlated with 3975; ion correlated with 12516; ion correlated with 956; ion correlated with 1102; ion correlated with 4646; ion correlated with 8846; ion correlated with 9181; ion correlated with 10166; ion correlated with 10399; ion correlated with 11544; ion correlated with 2891; ion correlated with 7539; ion correlated with 1481; ion correlated with 12530; ion c…	0.15	False	11.737	156.07677	C6H9N3O2	Histidine and derivatives	HNDVDQJCIGZPNO-YFKPBYRVSA-N	C(c1cnc[nH]1)[C@@H](C(=O)O)N	530	True	True	False		False	False	null	null	100	99.4	null	null	null	56.22	20200831_Met_IDA_Pos_smk0_3	156.07681:4611 157.08016:41659 158.08352:4250		67	50	4611	96	58	75	90	47	3966	73	76	66	74	64	3531	58	81	58
708	0.985	156.07719	w/o MS2:Histidine	[M+H]+		0.1	False	null	156.077	C6H9N3O2	Histidine and derivatives	HNDVDQJCIGZPNO-UHFFFAOYSA-N	O=C(O)C(N)CC1=CN=CN1	530	True	True	False		False	False	null	null	100	null	null	null	null	59.57	20200831_Met_IDA_Pos_smk28_1	156.07719:4168 157.08054:35773 158.0839:3172		3823	4134	286	3501	3444	2610	2126	2778	262	1776	4168	2516	2354	2051	186	2117	1791	2126
709	0.568	156.9733	Unknown	[2M+H]+	ion correlated with 72; ion correlated with 68; ion correlated with 710; adduct linked to 213_[M+ACN+H]+	0.35	True	null	null	null	null	null	null	999	False	False	False		False	False	null	null	null	null	null	null	null	51.37	20200831_Met_IDA_Pos_smk14_1	156.97459:3157 157.97794:1983 158.9813:13992	53.01133:10 56.96851:20 69.07059:20 69.0788:10 71.93248:20 72.94112:20 74.93914:51 74.94769:10 80.9479:20 83.09059:31 84.9606:41 101.94363:20 107.05013:31 113.96956:20 115.96484:20 141.95894:20 157.082:20	3093	2074	609	2549	2448	3157	1883	2045	727	2320	3088	1971	2211	2134	643	3354	2236	2270
710	0.611	156.97647	Unknown	[M+H]+	ion correlated with 709	0.1	False	null	null	null	null	null	null	999	False	False	False		False	False	null	null	null	null	null	null	null	44.17	20200831_Met_IDA_Pos_smk0_1	156.97647:2917 157.97982:1932 158.98318:14803		2917	2058	537	2147	2023	3052	1871	2083	702	2161	3065	1852	2172	1865	617	3146	2129	2305
711	1.328	156.98289	Unknown	[M+H]+		0.05	False	null	null	null	null	null	null	999	False	False	False		False	False	null	null	null	null	null	null	null	54.1	20200831_Met_IDA_Pos_smk14_2	156.98289:2370 157.98624:601 158.9896:1701		1199	1749	510	1585	1849	1159	2370	1525	520	1990	995	1622	1358	1596	412	1157	1409	1152
712	0.293	157.07803	2,2-Dipyridyl	[M+H]+	adduct linked to 4197_[2M+H]+	0.85	True	null	157.07602	C10H8N2	Bipyridines and oligopyridines	ROFVEXUMMXZLPA-UHFFFAOYSA-N	C1=CC=NC(=C1)C2=CC=CC=N2	430	True	True	True		False	False	null	null	80.4	null	75	74.4	50	59.49	20200831_Met_IDA_Pos_smk0_2	157.07651:12527 158.07986:897 159.08322:216	157.0818:102	14509	12527	614	15748	18697	15545	16232	22101	437	18548	22281	13363	19326	16651	455	14346	15655	20162
713	12.305	157.08217	w/o MS2:Unknown (carbon number 8); PlaSMA ID-274	[M+H]+		0.1	False	5.65	157.08521	C8H12O3	Unknown			530	True	True	False		False	False	null	null	95.5	99.8	null	null	null	10.82	20200831_Met_IDA_Pos_smk0_3	157.08217:19782 158.08552:2416 159.08888:415		11821	10292	19782	6879	9904	8307	13867	12922	20719	10095	15659	6781	8945	7262	18896	7565	5610	13811
714	10.137	157.08226	w/o MS2:2,2-Dipyridyl	[M-C6H10O5+H]+	ion correlated with 715; adduct linked to 7032_[M+IsoProp+H]+	0.15	True	null	157.07602	C10H8N2	Bipyridines and oligopyridines	ROFVEXUMMXZLPA-UHFFFAOYSA-N	C1=CC=NC(=C1)C2=CC=CC=N2	530	True	True	False		False	False	null	null	67.1	null	null	null	null	14.79	20200831_Met_IDA_Pos_smk28_4	157.08261:12925 158.08596:1050 159.08932:52	57.07594:31 60.04468:10 70.0764:10 99.07588:10 132.96046:10 157.08032:92	10204	12632	12625	11973	16050	11201	10495	17506	12176	12671	11385	10944	15177	12925	10350	10293	12891	14404
715	10.092	157.08231	w/o MS2:Unknown (carbon number 8); PlaSMA ID-275	[M+H]+	ion correlated with 714	0.15	True	3.4	157.0853	C8H12O3	Unknown			530	True	True	False		False	False	null	null	78.9	99.8	null	null	null	23.58	20200831_Met_IDA_Pos_smk0_5	157.08231:16050 158.08566:1176 159.08902:569	55.57111:10 69.07578:10 79.05422:20 83.08967:20 139.11703:10 157.08496:112	9493	12632	12521	11971	16050	11201	9656	17506	11676	12671	11406	10944	15177	12925	9502	10344	12891	14382
716	8.553	157.08238	w/o MS2:Unknown (carbon number 8); PlaSMA ID-274	[M+H]+		0.05	False	5.65	157.08521	C8H12O3	Unknown			530	True	True	False		False	False	null	null	96.1	100	null	null	null	3.25	20200831_Met_IDA_Pos_smk28_4	157.08238:9549 158.08573:478 159.08909:415		6926	6765	10406	9042	11028	7889	7679	9269	7766	8355	8587	7898	11993	9549	8178	7812	9256	10561
717	9.328	157.08255	w/o MS2:2,2-Dipyridyl	[M+H]+		0.05	True	null	157.07602	C10H8N2	Bipyridines and oligopyridines	ROFVEXUMMXZLPA-UHFFFAOYSA-N	C1=CC=NC(=C1)C2=CC=CC=N2	530	True	True	False		False	False	null	null	62.4	null	null	null	null	1.84	20200831_Met_IDA_Pos_smk28_4	157.08255:9557 158.0859:945 159.08926:326	57.07376:20 65.04671:10 69.08076:20 115.96066:20 138.98105:10 142.63222:10 157.08191:61	7290	8502	8069	7610	11434	8003	8896	10439	7433	9215	7335	8289	13849	9557	7364	7511	9440	9276
718	12.17	157.0826	w/o MS2:Unknown (carbon number 8); PlaSMA ID-274	[M+H]+		0.05	False	5.65	157.08521	C8H12O3	Unknown			530	True	True	False		False	False	null	null	96.7	99.8	null	null	null	18.1	20200831_Met_IDA_Pos_smk0_1	157.0826:16493 158.08595:1521 159.08931:305		16493	16090	16136	14265	20098	15293	18016	23991	18180	19359	15526	16854	20229	16890	15652	14760	14512	31527
719	1.699	157.08278	w/o MS2:2,2-Dipyridyl	[2M+ACN+H]+	adduct linked to 986_[2M+3H2O+2H]+	0.55	True	null	157.07602	C10H8N2	Bipyridines and oligopyridines	ROFVEXUMMXZLPA-UHFFFAOYSA-N	C1=CC=NC(=C1)C2=CC=CC=N2	530	True	True	False		False	False	null	null	64.1	null	null	null	null	30.07	20200831_Met_IDA_Pos_smk28_3	157.08278:18191 158.08613:1606 159.08949:578	55.05724:31 62.98787:10 69.07145:41 74.93264:20 81.06933:20 84.96268:41 157.08755:123	8938	7287	1694	11925	9767	10222	11179	11675	1235	8178	10445	10285	18191	9132	1775	9824	9467	15651
720	12.088	157.08281	Unknown (carbon number 8); PlaSMA ID-275	[M+H]+	ion correlated with 762; found in higher mz's MsMs_762	0.3	True	3.4	157.0853	C8H12O3	Unknown			430	True	True	True		False	False	null	null	82.9	99.6	87.6	62.9	66.7	40.07	20200831_Met_IDA_Pos_smk56_3	157.08281:32908 158.08616:2991 159.08952:769	71.01488:10 83.08492:20 157.0804:235	14091	18345	15165	16410	23894	17076	18200	30673	16506	24113	14634	18042	23278	21144	16707	17308	16103	32908
721	1.145	157.08292	w/o MS2:2,2-Dipyridyl	[M+H]+	ion correlated with 760	0.5	True	null	157.07602	C10H8N2	Bipyridines and oligopyridines	ROFVEXUMMXZLPA-UHFFFAOYSA-N	C1=CC=NC(=C1)C2=CC=CC=N2	530	True	True	False		False	False	null	null	65.9	null	null	null	null	99.36	20200831_Met_IDA_Pos_smk28_3	157.08292:32646 158.08627:1721 159.08963:2692	70.06816:31 79.0559:10 80.94745:51 84.9614:41 97.06271:10 111.07291:31 116.06879:31 157.08228:276	27198	21102	9133	26455	25377	30779	25877	37386	5223	22806	15689	25410	32646	19285	7233	21746	22964	33859
722	13.16	157.08299	w/o MS2:Unknown (carbon number 8); PlaSMA ID-274	[M+H]+		0.05	False	5.65	157.08521	C8H12O3	Unknown			530	True	True	False		False	False	null	null	97.6	99.7	null	null	null	33.04	20200831_Met_IDA_Pos_smk56_3	157.08299:43305 158.08634:3431 159.0897:619		24976	23718	29019	25873	39209	26425	29754	36460	27537	35415	23419	28751	30364	28871	29112	26365	27722	43305
723	10.869	157.08311	w/o MS2:Unknown (carbon number 8); PlaSMA ID-274	[M+H]+		0.05	False	5.65	157.08521	C8H12O3	Unknown			530	True	True	False		False	False	null	null	97.8	99.9	null	null	null	3.27	20200831_Met_IDA_Pos_smk0_4	157.08311:15049 158.08646:1291 159.08982:362		12893	15236	13780	15049	18470	14230	12796	25487	13813	16748	12921	13814	18622	16890	11140	12852	14549	21246
724	15.819	157.08311	w/o MS2:2,2-Dipyridyl	[M+H]+		0.2	True	null	157.07602	C10H8N2	Bipyridines and oligopyridines	ROFVEXUMMXZLPA-UHFFFAOYSA-N	C1=CC=NC(=C1)C2=CC=CC=N2	530	True	True	False		False	False	null	null	61.2	null	null	null	null	17.4	20200831_Met_IDA_Pos_smk14_4	157.0844:11522 158.08775:882 159.09111:154	57.07161:10 98.09254:10 115.96691:20 157.07869:41	11888	10425	13684	8115	15268	11510	10583	11992	11522	12875	10549	9454	15531	12833	12449	11020	11987	16811
725	16.204	157.08311	w/o MS2:2,2-Dipyridyl	[M+H]+		0.25	True	null	157.07602	C10H8N2	Bipyridines and oligopyridines	ROFVEXUMMXZLPA-UHFFFAOYSA-N	C1=CC=NC(=C1)C2=CC=CC=N2	530	True	True	False		False	False	null	null	71.4	null	null	null	null	12.95	20200831_Met_IDA_Pos_smk14_3	157.08311:13900 158.08646:1069 159.08982:205	130.95132:10 157.08264:123	10676	10624	11383	7318	11730	9964	9099	13900	9044	12576	8687	8612	13292	11490	10697	9556	9902	12912
726	8.631	157.08316	w/o MS2:2,2-Dipyridyl	[M+H]+		0.1	True	null	157.07602	C10H8N2	Bipyridines and oligopyridines	ROFVEXUMMXZLPA-UHFFFAOYSA-N	C1=CC=NC(=C1)C2=CC=CC=N2	530	True	True	False		False	False	null	null	66.7	null	null	null	null	10.13	20200831_Met_IDA_Pos_smk0_4	157.08125:9391 158.0846:1170 159.08796:465	55.05718:31 59.05066:10 69.03391:20 84.9601:20 98.96229:10 142.02341:10 157.0825:82	6983	6786	10150	9391	11918	7743	8685	9616	8510	9001	8444	8310	12637	9537	8963	8108	10240	10840
727	12.64	157.08327	w/o MS2:2,2-Dipyridyl	[M+H]+		0.05	True	null	157.07602	C10H8N2	Bipyridines and oligopyridines	ROFVEXUMMXZLPA-UHFFFAOYSA-N	C1=CC=NC(=C1)C2=CC=CC=N2	530	True	True	False		False	False	null	null	70.3	null	null	null	null	39.58	20200831_Met_IDA_Pos_smk14_3	157.08327:33844 158.08662:2879 159.08998:274	57.07292:20 73.06874:10 111.08656:10 129.0692:10 157.08084:255	19062	22787	17505	20094	31802	22256	23009	33844	19492	30056	15851	24062	27875	24259	17334	21759	21695	41400
728	12.252	157.08331	w/o MS2:Unknown (carbon number 8); PlaSMA ID-274	[2M+ACN+H]+	adduct linked to 978_[2M+3H2O+2H]+	0.1	False	5.65	157.08521	C8H12O3	Unknown			530	True	True	False		False	False	null	null	98.2	99.8	null	null	null	7.4	20200831_Met_IDA_Pos_smk14_4	157.08331:20695 158.08666:1939 159.09002:379		13899	14624	20146	9663	16068	12978	15862	18642	20695	19461	17005	12646	16684	11178	17810	13378	9031	21753
729	0.805	157.08336	w/o MS2:Unknown (carbon number 8); PlaSMA ID-274	[M+H]+	ion correlated with 7483; ion correlated with 8192; adduct linked to 2403_[M+2ACN+H]+	0.15	False	5.65	157.08521	C8H12O3	Unknown			530	True	True	False		False	False	null	null	98.3	99.9	null	null	null	56	20200831_Met_IDA_Pos_smk0_3	157.08336:26563 158.08671:3422 159.09007:433		4991	2484	26563	4920	2653	4992	1861	4501	14814	2733	914	3211	7248	4160	18235	3460	2460	3695
730	13.847	157.08351	w/o MS2:2,2-Dipyridyl	[M+H]+		0.05	True	null	157.07602	C10H8N2	Bipyridines and oligopyridines	ROFVEXUMMXZLPA-UHFFFAOYSA-N	C1=CC=NC(=C1)C2=CC=CC=N2	530	True	True	False		False	False	null	null	68.8	null	null	null	null	135.9	20200831_Met_IDA_Pos_smk56_2	157.08351:33274 158.08686:2416 159.09022:689	55.06076:10 69.07304:10 74.93797:31 93.07416:10 111.08234:10 157.08286:225	24021	25187	30299	27566	40891	27573	28532	33838	28541	38256	23441	31686	31992	31995	28560	26616	33274	39093
731	12.912	157.08351	w/o MS2:2,2-Dipyridyl	[M+H]+		0.05	True	null	157.07602	C10H8N2	Bipyridines and oligopyridines	ROFVEXUMMXZLPA-UHFFFAOYSA-N	C1=CC=NC(=C1)C2=CC=CC=N2	530	True	True	False		False	False	null	null	72.3	null	null	null	null	31.72	20200831_Met_IDA_Pos_smk28_1	157.08351:22583 158.08686:1770 159.09022:190	157.08286:225	22086	21598	26636	20415	31027	23168	23613	32894	26125	30094	22583	26343	27320	25207	27072	22668	23914	41116
732	13.491	157.08353	w/o MS2:Unknown (carbon number 8); PlaSMA ID-274	[M+H]+		0.35	False	5.65	157.08521	C8H12O3	Unknown			530	True	True	False		False	False	null	null	98.6	99.7	null	null	null	55.62	20200831_Met_IDA_Pos_smk0_5	157.08353:38279 158.08688:2812 159.09024:705		24669	24246	21193	27092	38279	26742	29610	35801	21745	35496	19256	30075	32651	30014	19865	27540	30543	41613
733	1.512	157.08359	w/o MS2:Unknown (carbon number 8); PlaSMA ID-275	[M+H]+		0.05	True	3.4	157.0853	C8H12O3	Unknown			530	True	True	False		False	False	null	null	74.7	100	null	null	null	28.49	20200831_Met_IDA_Pos_smk28_1	157.08359:14702 158.08694:1226 159.0903:276	71.93343:20 83.08644:20 84.95901:31 88.90105:10 97.09917:20 128.07289:10 141.07562:10 157.08319:102	8957	6493	2563	9400	8112	8958	10677	10535	1992	7213	14702	9542	14139	8100	2471	8424	7814	13535
734	10.789	157.08363	w/o MS2:2,2-Dipyridyl	[M+H]+		0.05	True	null	157.07602	C10H8N2	Bipyridines and oligopyridines	ROFVEXUMMXZLPA-UHFFFAOYSA-N	C1=CC=NC(=C1)C2=CC=CC=N2	530	True	True	False		False	False	null	null	63.6	null	null	null	null	70.76	20200831_Met_IDA_Pos_smk0_5	157.08363:18857 158.08698:1419 159.09034:385	57.07981:31 69.07333:31 74.94192:31 91.05879:10 111.11082:10 115.96162:31 128.05864:10 157.08652:163	12936	14899	12952	14570	18857	13441	12565	23796	12874	16310	12343	13330	17963	16167	11169	13427	14425	20433
735	1.012	157.08365	w/o MS2:2,2-Dipyridyl	[M+IsoProp+H]+	adduct linked to 1761_[2M+NH4]+; adduct linked to 1762_[2M+NH4]+	0.2	True	null	157.07602	C10H8N2	Bipyridines and oligopyridines	ROFVEXUMMXZLPA-UHFFFAOYSA-N	C1=CC=NC(=C1)C2=CC=CC=N2	530	True	True	False		False	False	null	null	66.7	null	null	null	null	119.23	20200831_Met_IDA_Pos_smk14_3	157.08365:38681 158.087:3819 159.09036:2546	70.06693:41 80.95377:41 116.06582:20 116.07342:31 157.08424:286	28180	22332	6528	25329	26556	30284	24379	38681	3444	22502	22028	22924	33284	20752	4943	24442	22370	34096
736	10.448	157.08368	w/o MS2:Unknown (carbon number 8); PlaSMA ID-274	[M+H]+		0.05	False	5.65	157.08521	C8H12O3	Unknown			530	True	True	False		False	False	null	null	98.8	99.9	null	null	null	18.49	20200831_Met_IDA_Pos_smk0_3	157.08368:13331 158.08703:1075 159.09039:265		10664	11278	13331	11596	15358	11622	8419	19086	13010	12616	8713	10551	16129	12337	11295	10234	11930	15122
737	11.007	157.08369	w/o MS2:2,2-Dipyridyl	[M+H]+		0.05	True	null	157.07602	C10H8N2	Bipyridines and oligopyridines	ROFVEXUMMXZLPA-UHFFFAOYSA-N	C1=CC=NC(=C1)C2=CC=CC=N2	530	True	True	False		False	False	null	null	64.1	null	null	null	null	19.44	20200831_Met_IDA_Pos_smk14_2	157.08369:13870 158.08704:951 159.0904:300	53.04985:10 57.03717:20 74.94325:20 91.07384:10 114.08884:10 115.9651:31 157.08379:123	13417	15539	15889	14425	18548	14578	13870	24468	16433	16769	14129	13524	18067	16894	13476	12608	15768	23109
738	13.324	157.08372	w/o MS2:Unknown (carbon number 8); PlaSMA ID-274	[M+H]+		0.05	False	5.65	157.08521	C8H12O3	Unknown			530	True	True	False		False	False	null	null	98.9	99.7	null	null	null	16.35	20200831_Met_IDA_Pos_smk28_5	157.08372:31410 158.08707:2659 159.09043:363		19809	16585	31374	19032	25701	17921	21290	22603	29011	23227	24911	21534	20951	20325	31410	18779	19258	29988
739	9.814	157.08372	w/o MS2:2,2-Dipyridyl	[M+H]+		0.05	True	null	157.07602	C10H8N2	Bipyridines and oligopyridines	ROFVEXUMMXZLPA-UHFFFAOYSA-N	C1=CC=NC(=C1)C2=CC=CC=N2	530	True	True	False		False	False	null	null	65.3	null	null	null	null	46.61	20200831_Met_IDA_Pos_smk0_5	157.08372:15980 158.08707:1380 159.09043:290	51.93986:10 55.07054:10 72.08615:10 107.05016:31 119.74925:10 157.08308:112	10475	12066	9322	11379	15980	10937	9486	15245	8641	12236	7282	11787	16756	13243	8476	9947	13362	12995
740	15.176	157.08376	w/o MS2:Unknown (carbon number 8); PlaSMA ID-274	[M+H]+		0.05	False	5.65	157.08521	C8H12O3	Unknown			530	True	True	False		False	False	null	null	99	99.5	null	null	null	14.02	20200831_Met_IDA_Pos_smk28_2	157.08376:15697 158.08711:1211 159.09047:206		13134	14341	15925	13552	20836	14908	12512	18886	13148	20539	11342	15697	18667	17700	13370	14156	17537	21504
741	12.755	157.08377	w/o MS2:2,2-Dipyridyl	[M+H]+	ion correlated with 755	0.2	True	null	157.07602	C10H8N2	Bipyridines and oligopyridines	ROFVEXUMMXZLPA-UHFFFAOYSA-N	C1=CC=NC(=C1)C2=CC=CC=N2	530	True	True	False		False	False	null	null	68	null	null	null	null	73.12	20200831_Met_IDA_Pos_smk0_5	157.08377:33326 158.08712:2643 159.09048:520	57.07451:20 74.93703:20 74.9407:41 112.08996:10 142.0726:10 157.08461:296	22644	23726	24369	20758	33326	23211	25339	31867	24923	29747	18944	26053	27546	25478	25217	22963	23124	42388
742	11.186	157.08377	w/o MS2:2,2-Dipyridyl	[M+H]+		0.05	True	null	157.07602	C10H8N2	Bipyridines and oligopyridines	ROFVEXUMMXZLPA-UHFFFAOYSA-N	C1=CC=NC(=C1)C2=CC=CC=N2	530	True	True	False		False	False	null	null	63.1	null	null	null	null	28.41	20200831_Met_IDA_Pos_smk0_3	157.08377:16830 158.08712:1341 159.09048:360	55.93726:10 57.07306:20 60.05705:10 74.93671:20 76.93446:10 115.966:41 157.08473:112	13652	17101	16830	15175	20115	15290	14382	28446	17223	19260	14255	14450	19214	18279	13937	13448	15901	24466
743	13.908	157.08385	w/o MS2:2,2-Dipyridyl	[2M+Na]+	ion correlated with 751; adduct linked to 523_[M+2K-H]+	0.55	True	null	157.07602	C10H8N2	Bipyridines and oligopyridines	ROFVEXUMMXZLPA-UHFFFAOYSA-N	C1=CC=NC(=C1)C2=CC=CC=N2	530	True	True	False		False	False	null	null	66.3	null	null	null	null	96.94	20200831_Met_IDA_Pos_smk56_5	157.08385:42386 158.0872:3312 159.09056:772	70.07976:10 74.94097:71 115.962:61 157.08344:306	27059	25174	30809	28609	41750	27565	29712	34567	29955	39734	22494	31686	34384	33875	28554	27025	32261	39228
744	12.847	157.08386	w/o MS2:2,2-Dipyridyl	[M+H]+	ion correlated with 755	0.05	True	null	157.07602	C10H8N2	Bipyridines and oligopyridines	ROFVEXUMMXZLPA-UHFFFAOYSA-N	C1=CC=NC(=C1)C2=CC=CC=N2	530	True	True	False		False	False	null	null	66.2	null	null	null	null	64.93	20200831_Met_IDA_Pos_smk0_3	157.08386:26636 158.08721:2274 159.09057:545	55.05691:20 65.04755:10 71.05618:10 74.93473:20 79.06431:10 115.96507:31 142.08173:10 157.08191:224	22587	22909	26636	20977	31320	22712	26088	32499	25740	30281	21451	24879	28131	24786	26881	22733	22817	41286
745	7.464	157.08394	w/o MS2:Unknown (carbon number 8); PlaSMA ID-274	[M+H]+		0.05	False	5.65	157.08521	C8H12O3	Unknown			530	True	True	False		False	False	null	null	99.2	100	null	null	null	19.82	20200831_Met_IDA_Pos_smk28_2	157.08394:6532 158.08729:603 159.09065:342		5293	5635	8092	6492	7773	5922	6724	7825	6144	6306	5515	6532	7553	6937	5996	6063	6716	9271
746	14.407	157.08397	w/o MS2:2,2-Dipyridyl	[M+Li]+	adduct linked to 4206_[2M+H]+	0.65	True	null	157.07602	C10H8N2	Bipyridines and oligopyridines	ROFVEXUMMXZLPA-UHFFFAOYSA-N	C1=CC=NC(=C1)C2=CC=CC=N2	530	True	True	False		False	False	null	null	67.7	null	null	null	null	77.74	20200831_Met_IDA_Pos_smk0_5	157.08397:36930 158.08732:3281 159.09068:558	55.06328:10 57.94013:31 69.07933:20 74.93594:31 112.09018:10 157.08316:265	21921	21444	24523	24086	36930	23577	24003	29958	25248	35302	17960	28017	29460	31882	20153	22864	28109	34620
747	1.617	157.08397	w/o MS2:Unknown (carbon number 8); PlaSMA ID-274	[M+H]+		0.05	True	5.65	157.08521	C8H12O3	Unknown			530	True	True	False		False	False	null	null	99.2	99.9	null	null	null	28.38	20200831_Met_IDA_Pos_smk14_2	157.08397:12169 158.08732:1065 159.09068:447	53.01151:10 57.06988:31 62.76004:10 74.92943:20 74.93676:31 74.9453:20 82.07007:10 111.07356:10 115.96309:20 129.06966:10 157.08319:71	9791	7150	2183	10498	8656	10008	12169	10605	1422	7555	13462	9743	15435	8299	2086	8938	8312	14932
748	16.531	157.08397	w/o MS2:2,2-Dipyridyl	[M+H]+		0.05	True	null	157.07602	C10H8N2	Bipyridines and oligopyridines	ROFVEXUMMXZLPA-UHFFFAOYSA-N	C1=CC=NC(=C1)C2=CC=CC=N2	530	True	True	False		False	False	null	null	70	null	null	null	null	1.57	20200831_Met_IDA_Pos_smk0_1	157.08397:9863 158.08732:797 159.09068:212	138.67821:10 157.0818:153	9863	9168	10022	6590	10293	8944	8616	12210	7921	11182	8767	7398	11495	10644	9332	8460	8634	11854
749	14.02	157.08406	w/o MS2:2,2-Dipyridyl	[M+H]+		0.3	True	null	157.07602	C10H8N2	Bipyridines and oligopyridines	ROFVEXUMMXZLPA-UHFFFAOYSA-N	C1=CC=NC(=C1)C2=CC=CC=N2	530	True	True	False		False	False	null	null	66.6	null	null	null	null	54	20200831_Met_IDA_Pos_smk28_4	157.08406:34570 158.08741:2379 159.09077:650	71.86844:10 74.93602:51 111.07841:10 115.96194:31 140.11409:10 157.08165:296	26208	25319	33179	26199	38871	27035	28057	34514	32153	38461	24806	29418	33081	34570	30684	27081	31481	38065
750	14.516	157.08406	w/o MS2:2,2-Dipyridyl	[M+H]+		0.05	True	null	157.07602	C10H8N2	Bipyridines and oligopyridines	ROFVEXUMMXZLPA-UHFFFAOYSA-N	C1=CC=NC(=C1)C2=CC=CC=N2	530	True	True	False		False	False	null	null	65.5	null	null	null	null	29.34	20200831_Met_IDA_Pos_smk28_5	157.08406:23109 158.08741:1814 159.09077:520	57.93912:41 72.04798:10 74.93604:31 115.96349:31 157.08167:194	22031	20533	26774	23000	36619	22008	21733	29038	24517	33250	21095	26122	27426	30711	23109	24047	26965	33193
751	13.958	157.08409	w/o MS2:2,2-Dipyridyl	[M+H]+	ion correlated with 743	0.1	True	null	157.07602	C10H8N2	Bipyridines and oligopyridines	ROFVEXUMMXZLPA-UHFFFAOYSA-N	C1=CC=NC(=C1)C2=CC=CC=N2	530	True	True	False		False	False	null	null	63.2	null	null	null	null	40.01	20200831_Met_IDA_Pos_smk56_4	157.08409:32287 158.08744:2358 159.0908:434	57.07253:31 69.07002:10 74.93604:71 81.07285:10 115.96501:61 155.99611:10 157.08168:235	27056	25684	31325	28681	40817	27035	29696	34514	32203	39734	23426	31445	34882	34570	28596	27131	32202	39078
752	8.714	157.08409	w/o MS2:2,2-Dipyridyl	[M+H]+		0.1	True	null	157.07602	C10H8N2	Bipyridines and oligopyridines	ROFVEXUMMXZLPA-UHFFFAOYSA-N	C1=CC=NC(=C1)C2=CC=CC=N2	530	True	True	False		False	False	null	null	63.5	null	null	null	null	11.65	20200831_Met_IDA_Pos_smk0_1	157.08261:8041 158.08596:821 159.08932:349	69.0694:31 69.30528:10 84.95927:20 115.96479:20 157.08543:61	8041	7107	9848	8514	11134	8105	9777	8914	9069	8481	5851	7905	12219	9582	8949	8303	9055	9951
753	15.73	157.08411	w/o MS2:2,2-Dipyridyl	[M+H]+		0.1	True	null	157.07602	C10H8N2	Bipyridines and oligopyridines	ROFVEXUMMXZLPA-UHFFFAOYSA-N	C1=CC=NC(=C1)C2=CC=CC=N2	530	True	True	False		False	False	null	null	68.6	null	null	null	null	22.9	20200831_Met_IDA_Pos_smk28_4	157.08411:14211 158.08746:1224 159.09082:214	74.94204:20 107.04736:10 157.08333:143	12336	11905	13610	9845	15246	12060	10569	14750	10148	16126	9676	10944	15162	14211	10877	10903	12998	17046
754	16.273	157.08414	w/o MS2:2,2-Dipyridyl	[M+H]+		0.05	True	null	157.07602	C10H8N2	Bipyridines and oligopyridines	ROFVEXUMMXZLPA-UHFFFAOYSA-N	C1=CC=NC(=C1)C2=CC=CC=N2	530	True	True	False		False	False	null	null	69.5	null	null	null	null	3.28	20200831_Met_IDA_Pos_smk56_4	157.08414:10086 158.08749:746 159.09085:120	98.1076:10 157.08528:92	10373	10285	10674	7422	11752	9735	8706	13670	8907	12411	9274	8408	12928	12018	9810	9270	10115	13120
755	12.793	157.08424	w/o MS2:2,2-Dipyridyl	[M+H]+	ion correlated with 741; ion correlated with 744	0.05	True	null	157.07602	C10H8N2	Bipyridines and oligopyridines	ROFVEXUMMXZLPA-UHFFFAOYSA-N	C1=CC=NC(=C1)C2=CC=CC=N2	530	True	True	False		False	False	null	null	67.7	null	null	null	null	29.88	20200831_Met_IDA_Pos_smk0_1	157.08424:22947 158.08759:1850 159.09095:530	55.05434:20 57.93744:20 121.09957:10 157.08214:153	22947	23249	26012	20975	33680	23407	26381	32629	24989	30317	20272	26053	28027	25478	26147	23165	23495	42350
756	16.105	157.0849	w/o MS2:2,2-Dipyridyl	[2M+ACN+H]+	adduct linked to 991_[2M+3H2O+2H]+	0.2	True	null	157.07602	C10H8N2	Bipyridines and oligopyridines	ROFVEXUMMXZLPA-UHFFFAOYSA-N	C1=CC=NC(=C1)C2=CC=CC=N2	530	True	True	False		False	False	null	null	68	null	null	null	null	22.91	20200831_Met_IDA_Pos_smk56_3	157.0849:14247 158.08825:1206 159.09161:185	114.35934:10 157.07556:20 157.08263:92	9599	10560	9247	7901	12345	9468	8903	13083	6615	12858	6679	8970	13574	12047	8562	8741	10464	14247
757	0.949	157.08492	w/o MS2:2,2-Dipyridyl	[M+H]+		0.5	True	null	157.07602	C10H8N2	Bipyridines and oligopyridines	ROFVEXUMMXZLPA-UHFFFAOYSA-N	C1=CC=NC(=C1)C2=CC=CC=N2	530	True	True	False		False	False	null	null	64	null	null	null	null	99.98	20200831_Met_IDA_Pos_smk56_3	157.08492:35784 158.08827:1806 159.09163:795	70.06718:41 79.0624:10 80.94895:41 98.92327:10 146.05693:10 157.08284:214	26373	21575	5115	25352	26995	31338	25242	38974	2716	23258	13375	24085	35125	20579	3472	27670	23442	35784
758	14.6	157.08607	w/o MS2:4,5-dihydroxy-3-propylcyclopent-2-en-1-one	[M+H]+		0.05	True	null	157.08592	C8H12O3	1,2-diols	LFRFNLMDZHTVHB-UHFFFAOYSA-N	O=C1C=C(CCC)C(O)C1O	530	True	True	False		False	False	null	null	100	null	null	null	null	14.77	20200831_Met_IDA_Pos_smk0_1	157.08607:22162 158.08942:1775 159.09278:316	70.07085:10 127.04873:10 157.08369:204	22162	20175	25567	22334	32763	21620	20282	27372	23055	31564	20130	24479	26268	28559	23027	22603	26068	29994
759	6.457	157.0864	w/o MS2:Unknown (carbon number 8); PlaSMA ID-276	[M+2ACN+H]+	adduct linked to 1611_[2M+3H2O+2H]+	0.15	True	4.09	157.0865	C8H12O3	Unknown			530	True	True	False		False	False	null	null	100	100	null	null	null	12.95	20200831_Met_IDA_Pos_smk14_4	157.0864:6362 158.08975:1248 159.09311:426	53.04092:10 55.05508:31 67.06934:10 83.09386:20 139.0677:10	3359	3200	5651	3486	3621	3563	3548	5057	6362	3161	3258	3176	3551	3599	5077	3573	3393	4078
760	1.113	157.08746	w/o MS2:Unknown (carbon number 8); PlaSMA ID-275	[M+H]+	ion correlated with 721	0.3	True	3.4	157.0853	C8H12O3	Unknown			530	True	True	False		False	False	null	null	75.7	100	null	null	null	77.69	20200831_Met_IDA_Pos_smk14_3	157.08746:37812 158.09081:1796 159.09417:846	70.06493:31 80.94909:41 83.09049:31 98.92482:31 111.07642:31 116.07085:20 157.0795:194	27535	22160	7119	26746	27178	30148	26200	37812	4166	22882	15924	25829	33507	19656	6215	22192	23088	34586
761	0.09	157.08759	w/o MS2:Unknown (carbon number 8); PlaSMA ID-276	[M+H]+		0.05	False	4.09	157.0865	C8H12O3	Unknown			530	True	True	False		False	False	null	null	99.4	99.9	null	null	null	68.97	20200831_Met_IDA_Pos_smk14_3	157.08759:11184 158.09094:972 159.0943:140		8492	7225	798	7761	8524	8675	8389	11184	559	9428	15422	7028	10043	8373	597	8107	8114	9307
762	12.053	157.08812	Unknown (carbon number 8); PlaSMA ID-275	[M+H]+	ion correlated with 720	0.45	True	3.4	157.0853	C8H12O3	Unknown			430	True	True	True		False	False	null	null	82.6	99.6	87.6	62.9	66.7	38.41	20200831_Met_IDA_Pos_smk56_3	157.08812:33533 158.09147:3248 159.09483:812	71.01488:10 83.08492:20 157.0804:235	13627	18699	18413	16410	24220	16987	16414	30652	17974	24105	15189	18501	21596	21114	17915	17715	17284	33533
763	12.553	157.11989	w/o MS2:(4-methylcyclohex-3-ene-1,1-diyl)dimethanol	[M+H]+	ion correlated with 10406; ion correlated with 10841; ion correlated with 5867; ion correlated with 6127; ion correlated with 5247; ion correlated with 502; ion correlated with 261; ion correlated with 1149; ion correlated with 3501; ion correlated with 4002; ion correlated with 958; ion correlated with 1331; ion correlated with 5452; ion correlated with 891; ion correlated with 4093; ion correla…	0.1	False	3.76	157.12	C9H16O2	Primary alcohols	JTRLVVUONAUOHI-UHFFFAOYSA-N	OCC1(CO)CC=C(C)CC1	530	True	True	False		False	False	null	null	100	99.6	null	null	null	75.01	20200831_Met_IDA_Pos_smk14_4	157.11989:6602 158.12324:2225 159.1266:1212		1154	706	7540	569	779	697	1274	719	6602	836	5940	691	778	590	4313	686	606	626
764	11.938	157.12114	w/o MS2:(4-methylcyclohex-3-ene-1,1-diyl)dimethanol	[M+H]+		0.05	False	3.76	157.12	C9H16O2	Primary alcohols	JTRLVVUONAUOHI-UHFFFAOYSA-N	OCC1(CO)CC=C(C)CC1	530	True	True	False		False	False	null	null	99.3	99.7	null	null	null	27.29	20200831_Met_IDA_Pos_smk14_1	157.12114:3189 158.12449:712 159.12785:890		1104	1739	473	1729	2054	3189	1691	2733	520	3743	625	2690	2430	2376	432	2174	1937	1945
765	12.43	157.12157	(4-methylcyclohex-3-ene-1,1-diyl)dimethanol	[M+H]+	ion correlated with 1336; ion correlated with 3416; ion correlated with 959; adduct linked to 231_[M+H-2H2O]+; adduct linked to 5465_[2M+Na]+	0.2	True	3.76	157.12	C9H16O2	Primary alcohols	JTRLVVUONAUOHI-UHFFFAOYSA-N	OCC1(CO)CC=C(C)CC1	430	True	True	True		False	False	null	null	80.1	99.6	59.1	75	100	54.22	20200831_Met_IDA_Pos_smk28_3	157.12204:6751 158.12539:1011 159.12875:1011	55.0542:20 59.05081:20 71.08639:10 157.08081:71	7172	6312	451	4835	5167	6811	6563	7202	245	8003	318	5715	6751	3157	470	5533	3421	6118
766	8.267	157.1218	w/o MS2:Unknown (carbon number 9); PlaSMA ID-277	[M+H]+	ion correlated with 4418; ion correlated with 3696; ion correlated with 5596; ion correlated with 9291; ion correlated with 7648; ion correlated with 8216	0.05	False	6.94	157.1223	C9H16O2	Unknown			530	True	True	False		False	False	null	null	99.9	100	null	null	null	23.18	20200831_Met_IDA_Pos_smk14_4	157.1218:2342 158.12515:555 159.12851:1323		522	533	1959	587	495	620	636	497	2342	511	696	623	638	594	2439	490	581	550
767	12.138	157.12184	w/o MS2:Unknown (carbon number 9); PlaSMA ID-277	[M+CH3OH+H]+	ion correlated with 4128; ion correlated with 1835; ion correlated with 1256; adduct linked to 1256_[M+IsoProp+H]+	0.1	False	6.94	157.1223	C9H16O2	Unknown			530	True	True	False		False	False	null	null	99.9	99.9	null	null	null	33.1	20200831_Met_IDA_Pos_smk14_4	157.12184:3327 158.12519:763 159.12855:654		872	566	1773	622	414	719	968	720	3327	842	2767	870	718	555	2463	582	472	744
768	13.739	157.12193	w/o MS2:Unknown (carbon number 9); PlaSMA ID-277	[M+CH3OH+H]+	ion correlated with 1754; ion correlated with 10754; ion correlated with 506; ion correlated with 1248; ion correlated with 1464; ion correlated with 2463; ion correlated with 3497; ion correlated with 4073; ion correlated with 5564; ion correlated with 5680; ion correlated with 7002; ion correlated with 7131; ion correlated with 14259; adduct linked to 271_[M+H]+	0.15	False	6.94	157.1223	C9H16O2	Unknown			530	True	True	False		False	False	null	null	99.9	99.8	null	null	null	52.13	20200831_Met_IDA_Pos_smk14_4	157.12193:5534 158.12528:936 159.12864:360		2027	1000	5130	636	657	1210	1461	936	5534	1015	4100	641	850	625	4858	885	673	794
769	8.064	157.1225	w/o MS2:Unknown (carbon number 9); PlaSMA ID-278	[M+2H]+	ion correlated with 6776; ion correlated with 5429; ion correlated with 9292; adduct linked to 4557_[2M+H]+	0.05	False	4.9	157.1226	C9H16O2	Unknown			530	True	True	False		False	False	null	null	100	99.9	null	null	null	22.59	20200831_Met_IDA_Pos_smk28_1	157.1225:2458 158.12585:550 159.12921:1650		797	669	846	664	780	705	663	785	776	692	2458	725	727	714	955	721	748	672
770	13.62	157.12259	(4-methylcyclohex-3-ene-1,1-diyl)dimethanol	[M+H]+	ion correlated with 7003; ion correlated with 1465; found in higher mz's MsMs_3639	0.5	True	3.76	157.12	C9H16O2	Primary alcohols	JTRLVVUONAUOHI-UHFFFAOYSA-N	OCC1(CO)CC=C(C)CC1	430	True	True	True		False	False	null	null	80.9	99.5	62.7	75	100	52.34	20200831_Met_IDA_Pos_smk56_1	157.12259:4222 158.12594:440 159.1293:968	55.05738:41 60.04594:20 157.08315:112	3649	4748	430	5844	5977	4917	5565	6307	945	6410	576	5378	5682	5062	567	4222	5190	4901
771	12.382	157.12268	w/o MS2:(4-methylcyclohex-3-ene-1,1-diyl)dimethanol	[M+H]+	ion correlated with 957; ion correlated with 1339; ion correlated with 5450	0.5	True	3.76	157.12	C9H16O2	Primary alcohols	JTRLVVUONAUOHI-UHFFFAOYSA-N	OCC1(CO)CC=C(C)CC1	530	True	True	False		False	False	null	null	73.5	99.6	null	null	null	63.77	20200831_Met_IDA_Pos_smk0_5	157.12268:8948 158.12603:1820 159.12939:1010	55.05475:20 57.07552:20 67.06201:10 74.93822:10 79.05282:20 128.06659:10 139.11015:31 157.07765:82	2553	6426	441	8919	8948	6807	2964	7154	404	7996	361	5658	6751	5695	484	5533	5967	6136
772	12.601	157.12277	w/o MS2:Unknown (carbon number 9); PlaSMA ID-278	[M+H]+	ion correlated with 261; ion correlated with 763; ion correlated with 1149; ion correlated with 4002; ion correlated with 958; ion correlated with 934; ion correlated with 638; ion correlated with 1331; ion correlated with 5452; ion correlated with 891; ion correlated with 4093; ion correlated with 5470; ion correlated with 509; ion correlated with 1223; ion correlated with 3412; ion correlated w…	0.1	False	4.9	157.1226	C9H16O2	Unknown			530	True	True	False		False	False	null	null	100	99.7	null	null	null	49.48	20200831_Met_IDA_Pos_smk0_3	157.12277:7698 158.12612:1214 159.12948:1011		723	717	7698	494	624	679	790	668	6703	611	4691	714	783	513	5424	656	528	624
773	0.433	157.97371	Unknown	[M+H]+	ion correlated with 1067; ion correlated with 1905	0.45	False	null	null	null	null	null	null	999	False	False	False		False	False	null	null	null	null	null	null	null	41.19	20200831_Met_IDA_Pos_smk0_4	157.97371:1787 158.97706:12567 159.98042:20040		1590	1471	238	1787	1573	1764	1432	1326	232	1494	1665	1195	1278	1612	255	1309	1338	1422
774	6.354	158.00183	Unknown	[M+H]+		0.15	False	null	null	null	null	null	null	999	False	False	False		False	False	null	null	null	null	null	null	null	12.78	20200831_Met_IDA_Pos_smk0_2	158.00183:8269 159.00518:600 160.00854:150		6858	8269	4830	7591	8852	6906	7737	6595	4602	8801	7027	7481	6809	7795	4581	7229	7866	6589
775	0.044	158.00233	Unknown	[M+H]+	ion correlated with 9; ion correlated with 2289; ion correlated with 1187; ion correlated with 148	0.05	False	null	null	null	null	null	null	999	False	False	False		False	False	null	null	null	null	null	null	null	5.7	20200831_Met_IDA_Pos_smk0_3	158.00233:8057 159.00568:835 160.00904:224		5	4	8057	3	3	15	5	4	8247	3	8	2	4	4	8685	2	4	3
776	1.611	158.00246	Unknown	[M+IsoProp+Na+H]+	adduct linked to 71_[M+CH3OH+H]+	0.05	True	null	null	null	null	null	null	999	False	False	False		False	False	null	null	null	null	null	null	null	54.28	20200831_Met_IDA_Pos_smk28_1	158.00246:14397 159.00581:1156 160.00917:381	57.07787:41 61.02913:71 72.98763:61 77.04042:10 95.9733:51 102.08975:10 116.97814:92 123.07844:10 148.99043:10 158.09404:31	14129	14880	6112	13302	14390	13237	15957	11347	6104	15020	14397	13438	11208	12523	5865	13309	13849	11023
777	6.282	158.00252	Unknown	[M+H]+		0.4	False	null	null	null	null	null	null	999	False	False	False		False	False	null	null	null	null	null	null	null	12.08	20200831_Met_IDA_Pos_smk0_5	158.00252:8844 159.00587:684 160.00923:159		7136	8281	4292	7875	8844	6645	8255	6506	4846	8801	7027	7415	6991	7909	4039	7215	8018	6480
778	6.426	158.00276	Unknown	[M+H]+		0.05	False	null	null	null	null	null	null	999	False	False	False		False	False	null	null	null	null	null	null	null	3.31	20200831_Met_IDA_Pos_smk28_5	158.00276:4891 159.00611:360 160.00947:36		6609	8134	4810	7809	8468	7027	7657	6575	4878	8473	6940	7318	6686	7900	4891	6940	7608	6641
779	1.76	158.00285	Unknown	[M+H]+	ion correlated with 782	0.25	True	null	null	null	null	null	null	999	False	False	False		False	False	null	null	null	null	null	null	null	57.62	20200831_Met_IDA_Pos_smk0_5	158.00285:17320 159.0062:1372 160.00956:396	57.07227:31 61.03212:92 63.00192:20 63.33495:10 70.94184:20 72.99078:51 74.93816:10 81.98715:10 91.05196:10 95.97529:20 98.93621:20 102.96887:10 106.99304:20 116.97554:51 139.92828:10 157.99658:20 158.09769:20	14801	16988	6627	15112	17320	14660	16556	12690	5940	16126	12954	15620	12499	14219	6028	15269	15271	12213
780	0.565	158.0029	Unknown	[M+IsoProp+Na+H]+	ion correlated with 781; adduct linked to 68_[M+CH3OH+H]+	0.65	True	null	null	null	null	null	null	999	False	False	False		False	False	null	null	null	null	null	null	null	93.7	20200831_Met_IDA_Pos_smk0_5	158.00124:23802 159.00459:3056 160.00795:867	53.94762:20 54.95327:61 57.07553:41 58.282:10 60.98922:31 61.0322:51 63.00872:31 67.93484:20 68.94793:10 71.95319:20 72.98606:71 74.94437:20 84.96085:41 88.97607:20 90.94577:10 95.97266:51 98.93776:31 98.97565:20 105.07557:10 113.95742:20 116.97725:123 140.11214:10 158.09439:41	20050	24123	6165	23111	23802	21610	24284	18004	7069	24574	20027	23064	18507	21692	6762	21240	21743	18265
781	0.523	158.00298	Unknown	[M+H]+	ion correlated with 780	0.2	True	null	null	null	null	null	null	999	False	False	False		False	False	null	null	null	null	null	null	null	92.04	20200831_Met_IDA_Pos_smk0_1	158.00323:20614 159.00658:2919 160.00994:726	53.94513:20 54.94972:51 57.07301:31 59.05642:10 61.03073:61 70.94284:31 72.93518:20 72.98941:112 78.99998:10 84.95809:20 88.99326:20 93.96258:10 95.97263:61 98.93635:31 98.97565:31 106.99474:31 116.94388:20 116.97591:143 117.10718:10 139.95901:31 158.09509:41	20614	24123	6158	22782	24086	21610	23965	18004	6854	24574	19516	23344	18770	21992	6762	21323	21460	18265
782	1.711	158.00343	Unknown	[M+H]+	ion correlated with 779	0.55	True	null	null	null	null	null	null	999	False	False	False		False	False	null	null	null	null	null	null	null	54.65	20200831_Met_IDA_Pos_smk0_1	158.00354:15584 159.00689:1149 160.01025:324	59.06612:10 61.03176:92 72.98694:41 95.97533:20 116.97588:61 125.00252:10 141.0527:10 158.09686:31 158.15186:20	15584	16959	6698	14890	17055	14660	16556	12859	5737	16433	13649	15620	12617	14355	6122	15269	15271	12457
783	13.852	158.08658	w/o MS2:C7H11NO3; PlaSMA ID-281	[M+H]+		0.05	False	2.96	158.08189	C7H11NO3	Formula predicted			530	True	True	False		False	False	null	null	89.6	99.4	null	null	null	5.99	20200831_Met_IDA_Pos_smk14_5	158.08658:3028 159.08993:789 160.09329:72		1746	1896	2310	2119	2943	1794	1936	2660	2027	3028	1629	2365	2426	2339	1996	2023	2344	2848
784	7.886	158.15433	w/o MS2:hyocholic acid	[M+H+NH4]+	ion correlated with 7952; adduct linked to 4235_[2M+Na]+; similar chromatogram in higher mz_2099	1	True	null	158.15401	C24H40O5		DKPMWHFRUGMUKF-WQOPRVDTSA-N	O=C(O)CCC(C)C1CCC2C3C(O)C(O)C4CC(O)CCC4(C)C3CCC12C	530	True	True	False		False	False	null	null	98.7	null	null	null	null	21.92	20200831_Met_IDA_Pos_smk0_2	158.15239:6143 159.15574:2530 160.1591:489	57.07227:31 57.07653:20 61.02884:31 99.02638:10 102.08926:51 158.15181:112	6142	6143	9445	6361	6674	5619	5931	6514	10343	6276	6266	6730	6349	6166	10178	6070	6796	6162
785	1.707	158.95918	Unknown	[2M+K]+	adduct linked to 69_[M+H+2Na]+	0.05	True	null	null	null	null	null	null	999	False	False	False		False	False	null	null	null	null	null	null	null	12.87	20200831_Met_IDA_Pos_smk0_1	158.95918:2694 159.96253:2605 160.96589:494	67.93684:20 70.03196:31 72.04629:31 72.9388:41 72.99544:20 77.99998:10 92.57555:10 98.98409:41 99.07957:31 113.96214:31 134.88683:31 148.31894:10 152.90366:31	2694	1455	695	1854	1650	2670	998	1098	812	1492	2664	840	1151	1320	769	2856	1136	1525
786	0.464	158.9612	Unknown	[M+H]+	ion correlated with 1265; adduct linked to 2003_[M+ACN+Na]+	0.85	True	null	null	null	null	null	null	999	False	False	False		False	False	null	null	null	null	null	null	null	92.91	20200831_Met_IDA_Pos_smk0_1	158.96251:14255 159.96586:12862 160.96922:1564	142.0649:10 159.0954:20	14255	10760	966	12055	10745	15146	7774	7490	1278	9493	14349	5948	8955	10487	1114	17488	7443	10499
787	1.009	158.96521	Unknown	[M+Li]+	found in higher mz's MsMs_2126; adduct linked to 659_[M+H]+; found in higher mz's MsMs_13424; found in higher mz's MsMs_12866; found in higher mz's MsMs_12097; found in higher mz's MsMs_11092; found in higher mz's MsMs_9872; found in higher mz's MsMs_8439; found in higher mz's MsMs_6456	0.85	True	null	null	null	null	null	null	999	False	False	False		False	False	null	null	null	null	null	null	null	162.24	20200831_Met_IDA_Pos_smk14_2	158.96342:20570 159.96677:931 160.97013:155	70.06741:41 72.08342:123 84.07993:10 90.97653:453 118.08456:31	17584	19280	489	18477	18580	15565	20570	18240	535	18362	45002	13572	13696	15380	395	14047	13994	14745
788	0.813	158.96541	Unknown	[M+CH3OH+H]+	ion correlated with 2127; ion correlated with 6457; ion correlated with 8440; ion correlated with 9873; ion correlated with 1871; ion correlated with 3524; adduct linked to 576_[M+Na]+; found in higher mz's MsMs_10913; found in higher mz's MsMs_8192	0.15	True	null	null	null	null	null	null	999	False	False	False		False	False	null	null	null	null	null	null	null	593.65	20200831_Met_IDA_Pos_smk0_3	158.96541:65001 159.96876:4653 160.97212:1415	65.04267:10 90.97652:1209	8945	5982	65001	6814	6299	9582	4042	4334	60968	5957	10210	4130	5292	5879	62548	10203	4866	6586
789	1.095	159.02826	w/o MS2:Hypoxanthine	[M+Na]+	adduct linked to 424_[M+H]+	0.25	True	null	159.02773	C5H4N4O	Hypoxanthines	FDGQSTZJBFJUBT-UHFFFAOYSA-N	OC1=NC=NC=2NC=NC12	530	True	True	False		False	False	null	null	62.1	null	null	null	null	31.81	20200831_Met_IDA_Pos_smk14_4	159.02826:4190 160.03161:898 161.03497:182	70.03483:10 72.0815:51 72.08869:20 95.09593:10 115.05228:20 139.99069:10 159.02045:20	95	0	172	79	54	3185	4135	3050	4190	3065	77	0	0	89	520	28	0	101
790	0.922	159.05049	w/o MS2:allantoin	[2M+K]+	ion correlated with 2202; ion correlated with 497; ion correlated with 369; ion correlated with 7908; ion correlated with 8666; ion correlated with 839; ion correlated with 530; ion correlated with 1731; adduct linked to 530_[M+IsoProp+Na+H]+	0.15	False	1.72	159.05	C4H6N4O3	Imidazoles	POJWUDADGALRAB-UHFFFAOYSA-N	O=C(N)NC1NC(=O)NC1=O	530	True	True	False		False	False	null	null	99.9	100	null	null	null	11.12	20200831_Met_IDA_Pos_smk0_3	159.05049:1872 160.05384:656 161.0572:164		101	140	1872	83	151	205	203	153	1528	118	175	286	113	36	1822	144	60	88
791	6.287	159.06441	w/o MS2:Unknown (carbon number 7); PlaSMA ID-285	[M+H]+	ion correlated with 2757	0.1	False	3.77	159.06551	C7H10O4	Unknown			530	True	True	False		False	False	null	null	99.4	100	null	null	null	10.04	20200831_Met_IDA_Pos_smk14_4	159.06441:1972 160.06776:390 161.07112:36		157	143	420	195	158	218	204	158	1972	172	195	205	161	189	1362	174	194	201
792	1.142	159.07663	w/o MS2:(S)-1-carbamoylpyrrolidine-2-carboxylic acid	[M+Na]+	found in higher mz's MsMs_1640; adduct linked to 3976_[M+H]+; adduct linked to 1763_[M+IsoProp+Na+H]+	0.3	False	1.85	159.08	C6H10N2O3	Proline and derivatives	RTNFBJXLYMERBB-BYPYZUCNSA-N	O=C(N)N1CCCC1C(=O)O	530	True	True	False		False	False	null	null	94.5	100	null	null	null	20.57	20200831_Met_IDA_Pos_smk0_4	159.07663:2769 160.07998:634 161.08334:0		2134	2386	378	2769	2085	1860	2068	2224	243	1998	2346	1993	1711	2210	376	2023	1612	1895
793	8.975	159.11819	w/o MS2:myrcene	[M-C6H10O5+H]+	adduct linked to 6089_[M+CH3OH+H]+	0.05	False	6.69	159.12	C10H16	Acyclic monoterpenoids	UAHWPYUMFXYFJY-UHFFFAOYSA-N	C=CC(=C)CCC=C(C)C	530	True	True	False		False	False	null	null	98.4	100	null	null	null	13.63	20200831_Met_IDA_Pos_smk56_2	159.11819:1754 160.12154:160 161.1249:640		555	1021	772	989	1015	1023	588	1253	817	1045	526	1001	1038	1176	777	1386	1754	1346
794	8.011	159.13663	Unknown	[M+H]+	ion correlated with 2689; found in higher mz's MsMs_5282; adduct linked to 6301_[2M+ACN+H]+	0.05	True	null	null	null	null	null	null	999	False	False	False		False	False	null	null	null	null	null	null	null	39.2	20200831_Met_IDA_Pos_smk14_2	159.13663:4780 160.13998:1156 161.14334:878	55.05978:31 57.07745:31 70.03208:10 72.0452:41 72.93769:31 81.07248:20 91.05468:20 99.08087:20 111.00381:10 129.07138:10 159.11624:41	1948	905	814	847	752	1028	4780	915	924	894	764	819	933	863	884	843	869	864
795	8.472	159.13716	Unknown	[M+H-H2O]+	ion correlated with 6296; similar chromatogram in higher mz_4893; found in higher mz's MsMs_5276; adduct linked to 2918_[M+2ACN+H]+; similar chromatogram in higher mz_7427	0.15	True	null	null	null	null	null	null	999	False	False	False		False	False	null	null	null	null	null	null	null	36.77	20200831_Met_IDA_Pos_smk0_3	159.13631:4715 160.13966:840 161.14302:720	61.03308:10 70.03206:20 72.04876:41 81.0699:20 85.09597:10 89.05843:20 99.08502:10 103.07487:20 105.06677:31 123.04296:10 131.08583:41 159.11609:51	1035	768	4715	845	1011	976	777	832	7721	1020	1077	878	1042	873	6496	948	985	920
796	7.795	159.13733	Unknown	[M+H]+	ion correlated with 798	0.15	True	null	null	null	null	null	null	999	False	False	False		False	False	null	null	null	null	null	null	null	44.57	20200831_Met_IDA_Pos_smk28_2	159.13853:5020 160.14188:884 161.14524:748	57.07224:20 59.01228:10 72.04414:31 89.05998:31 99.07965:20 114.05553:31 115.05062:20 129.07802:10 131.08617:31 159.07201:20 159.13786:31	1127	3631	773	5650	5118	5954	674	6136	630	6444	872	5020	5452	5044	656	3851	3999	5324
797	8.301	159.13751	Unknown	[M+3H]+	ion correlated with 687; ion correlated with 3111; ion correlated with 5281; ion correlated with 1458; ion correlated with 2695; ion correlated with 8985; adduct linked to 4697_[2M+H]+; found in higher mz's MsMs_4697	0.05	True	null	null	null	null	null	null	999	False	False	False		False	False	null	null	null	null	null	null	null	97.45	20200831_Met_IDA_Pos_smk28_1	159.13751:10537 160.14086:2373 161.14422:1208	55.05609:20 69.0714:20 72.04581:31 77.0405:10 81.07062:31 87.05354:10 91.05677:51 99.07887:31 117.07127:20 128.06137:10 131.08372:31 159.11389:41	897	665	716	654	621	794	703	523	669	691	10537	743	754	598	746	730	840	811
798	7.829	159.13802	Unknown	[M+H]+	ion correlated with 796; adduct linked to 6298_[2M+ACN+H]+; similar chromatogram in higher mz_2760; found in higher mz's MsMs_6364	0.55	True	null	null	null	null	null	null	999	False	False	False		False	False	null	null	null	null	null	null	null	45.58	20200831_Met_IDA_Pos_smk14_1	159.13847:5976 160.14182:910 161.14518:691	55.07301:10 62.04651:10 69.07749:20 72.04485:20 81.07216:31 83.08654:20 99.0778:31 113.96172:20 115.05475:20 116.06026:10 129.07123:10 159.1002:31	2784	3731	768	5754	5118	5976	689	6178	765	6408	872	5020	5391	5044	656	3901	4051	5324
799	7.908	159.13861	Unknown	[M+H-2H2O]+	adduct linked to 3415_[M+2ACN+H]+	0.05	True	null	null	null	null	null	null	999	False	False	False		False	False	null	null	null	null	null	null	null	45.14	20200831_Met_IDA_Pos_smk0_1	159.13861:5209 160.14196:691 161.14532:596	57.07512:20 70.03312:10 72.04387:31 73.04966:10 79.05889:10 81.06731:31 89.0651:20 108.05094:10 113.95904:20 159.13626:31	5209	2525	677	2400	1933	2935	1181	2893	749	3580	803	1778	3496	3518	603	1920	2082	3229
800	0.426	159.96837	Unknown	[M+H]+	ion correlated with 86; adduct linked to 494_[M+H-H2O]+; adduct linked to 210_[M+H-H2O]+	0.45	True	null	null	null	null	null	null	999	False	False	False		False	False	null	null	null	null	null	null	null	105.95	20200831_Met_IDA_Pos_smk0_1	159.96916:15465 160.97251:1974 161.97587:4133	55.9371:396 56.94614:1233 71.93248:92 72.93991:488 74.95624:123 76.93446:20 88.9293:31 89.95135:20 95.53629:10 97.9522:22 97.96896:1059 99.94643:41 100.93335:368 112.95518:112 113.96506:174 118.94333:92 128.94023:31 141.95731:317 144.92101:31	15465	13927	2137	14059	14155	14073	11869	12792	2362	14223	16186	13283	12737	15054	2668	12508	12818	14058
801	0.99	160.13269	5-Aminovaleric acid betaine; CE10; CDLVFVFTRQPQFU-UHFFFAOYSA-N	[M+H]+	ion correlated with 2591	0.15	True	6.01	160.13321	C8H17NO2	NA	CDLVFVFTRQPQFU-UHFFFAOYSA-N	C[N+](C)(C)CCCCC(=O)[O-]	430	True	True	True		False	False	null	null	90.7	99.9	90	86	75	214.66	20200831_Met_IDA_Pos_smk28_5	160.13269:18980 161.13604:5109 162.1394:735	55.05696:372 56.94675:41 58.06582:41 59.05258:153 60.08374:257 72.93558:20 79.04046:10 83.04984:286 97.9734:31 101.05976:353 125.96651:10 160.13406:1139	1619	1438	11791	1642	1648	2225	2143	2489	15349	2096	601	2717	2132	2260	18980	3360	3412	3002
802	1.132	160.13431	w/o MS2:4-aminovaleric acid betaine; CE0; RXHVPPWXTMHWGY-UHFFFAOYSA-N	[M+H+NH4]+	adduct linked to 4372_[M+Na]+	0.8	False	5.946	160.13321	C8H17NO2	NA	RXHVPPWXTMHWGY-UHFFFAOYSA-N	CC(CCC(=O)[O-])[N+](C)(C)C	530	True	True	False		False	False	null	null	99.4	99.9	null	null	null	68.8	20200831_Met_IDA_Pos_smk28_1	160.13431:8371 161.13766:825 162.14102:4157		2298	2534	414	2048	2060	3417	3537	3928	485	3447	8371	4208	4065	3730	526	4489	5024	4565
803	0.59	160.98711	Unknown	[M+2Na]+	ion correlated with 1313; adduct linked to 1398_[M+2K-H]+; adduct linked to 1312_[M+IsoProp+H]+	0.35	False	null	null	null	null	null	null	999	False	False	False		False	False	null	null	null	null	null	null	null	20.98	20200831_Met_IDA_Pos_smk56_3	160.98711:1697 161.99046:1062 162.99382:1334		1369	1034	202	1360	1166	1630	1061	1355	170	1208	1689	1149	1471	1189	163	1429	1288	1697
804	0.508	160.98985	Unknown	[M+H]+		0.3	False	null	null	null	null	null	null	999	False	False	False		False	False	null	null	null	null	null	null	null	23.33	20200831_Met_IDA_Pos_smk14_1	160.98985:1663 161.9932:522 162.99656:1104		1615	1015	198	1288	1140	1663	1032	1355	161	1178	1504	1080	1187	1096	178	1340	1164	1486
805	0.733	161.01161	w/o MS2:NIACINAMIDE	[M+H]+	ion correlated with 3975; ion correlated with 707; ion correlated with 12516; ion correlated with 8846; ion correlated with 11544	0.15	False	null	161.01117	C6H6N2O	Nicotinamides	DFPAKSUCGFBDDF-UHFFFAOYSA-N	N=C(O)C=1C=NC=CC1	530	True	True	False		False	False	null	null	99.9	null	null	null	null	17.05	20200831_Met_IDA_Pos_smk0_3	161.01161:1490 162.01496:344 163.01832:805		436	318	1490	340	379	455	331	445	1412	315	406	378	504	332	1122	266	302	423
806	7.149	161.05913	4-Methoxycinnamic acid; LC-ESI-QTOF; MS2; CE	[M+H-H2O]+	ion correlated with 6466; ion correlated with 10761	0.05	True	null	161.05971	C10H10O3	Cinnamic acids	AFDXODALSZRGIH-QPJJXVBHSA-N	COC1=CC=C(\C=C\C(O)=O)C=C1	430	True	True	True		False	False	null	null	83	null	77.8	81.8	50	15.35	20200831_Met_IDA_Pos_smk28_5	161.05913:1135 162.06248:586 163.06584:1212	57.93482:20 74.94458:20 77.04642:10 90.04411:20 90.05214:10 104.06016:10 118.03426:31 118.04192:31 128.95139:10 131.04897:20 133.06743:51 146.06772:10 161.06021:71 161.09065:31	219	160	163	157	173	119	112	198	260	185	167	175	171	164	1135	156	171	124
807	7.03	161.09431	w/o MS2:Ala-Ala	[M+H]+		0.15	True	null	161.09207	C6H12N2O3	Dipeptides	DEFJQIDDEAULHB-UHFFFAOYNA-N	O=C(O)C(N=C(O)C(N)C)C	530	True	True	False		False	False	null	null	97.5	null	null	null	null	38.87	20200831_Met_IDA_Pos_smk14_5	161.09431:3266 162.09766:520 163.10102:1489	51.94682:10 56.96998:20 77.03619:20 104.06123:10 105.0682:31 121.06186:31 128.06175:20 129.07436:10 131.04855:31 133.1012:41 144.05034:10 146.06558:20 146.0741:51 161.08839:20 161.09557:82	2542	2849	766	2861	2719	2617	774	2819	771	3266	613	3390	2793	2864	954	2129	2003	2003
808	12.157	161.09511	w/o MS2:Ala-Ala	[M+H]+	adduct linked to 1979_[M+IsoProp+H]+; found in higher mz's MsMs_2291; found in higher mz's MsMs_2912	0.65	False	null	161.09207	C6H12N2O3	Dipeptides	DEFJQIDDEAULHB-UHFFFAOYNA-N	O=C(O)C(N=C(O)C(N)C)C	530	True	True	False		False	False	null	null	95.5	null	null	null	null	22.83	20200831_Met_IDA_Pos_smk14_1	161.09511:2143 162.09846:404 163.10182:1820		878	1988	715	2067	2048	2143	1046	1894	732	1994	445	1987	1934	2065	534	1332	2024	1751
809	12.231	161.0952	w/o MS2:Ala-Ala	[M+H]+	adduct linked to 1992_[M+IsoProp+H]+; similar chromatogram in higher mz_6399; found in higher mz's MsMs_3786; found in higher mz's MsMs_2914	0.1	False	null	161.09207	C6H12N2O3	Dipeptides	DEFJQIDDEAULHB-UHFFFAOYNA-N	O=C(O)C(N=C(O)C(N)C)C	530	True	True	False		False	False	null	null	95.2	null	null	null	null	23.78	20200831_Met_IDA_Pos_smk14_2	161.0952:2065 162.09855:721 163.10191:2163		1888	1245	381	814	759	1082	2065	845	540	934	682	1034	1184	887	386	779	750	1740
810	7.169	161.09549	w/o MS2:Ala-Ala	[M+H]+	ion correlated with 812	0.1	False	null	161.09207	C6H12N2O3	Dipeptides	DEFJQIDDEAULHB-UHFFFAOYNA-N	O=C(O)C(N=C(O)C(N)C)C	530	True	True	False		False	False	null	null	94.3	null	null	null	null	41.83	20200831_Met_IDA_Pos_smk0_2	161.09549:3816 162.09884:508 163.1022:1645		4323	3816	728	2696	2470	3131	1140	2814	734	2789	737	3241	3295	2922	664	2187	2138	2085
[truncated: 13,823 more rows]
[truncated: 10 more columns]
