# Supplementary material for: Untargeted serum metabolomic profiling for early detection of Schistosoma mekongi infection in mouse model
Source: Front Cell Infect Microbiol. 2022 Aug 18;12:910177. doi: 10.3389/fcimb.2022.910177 (PMC9433908; doi:10.3389/fcimb.2022.910177)
Supplement: Supplementary Table S2 — Metabolites identified in negative mode from the serum of uninfected and infected mice at different time-points. [file Table_2.xlsx]

## Sheet: Sheet1
Alignment ID	Average Rt(min)	Average Mz	Metabolite name	Adduct type	Post curation result	Fill %	MS/MS assigned	Reference RT	Reference m/z	Formula	Ontology	INCHIKEY	SMILES	Annotation tag (VS1.0)	RT matched	m/z matched	MS/MS matched	Comment	Manually modified for quantification	Manually modified for annotation	Isotope tracking parent ID	Isotope tracking weight number	Total score	RT similarity	Dot product	Reverse dot product	Fragment presence %	S/N average	Spectrum reference file name	MS1 isotopic spectrum	MS/MS spectrum	Uninfection-1	Uninfection-2	Uninfection-3	Uninfection-4	Uninfection-5	2Wk Post-infection-1	2Wk Post-infection-2	2Wk Post-infection-3	2Wk Post-infection-4	2Wk Post-infection-5	4Wk Post-infection-1	4Wk Post-infection-2	4Wk Post-infection-3	4Wk Post-infection-4	4Wk Post-infection-5	8Wk Post-infection-1	8Wk Post-infection-2	8Wk Post-infection-3
0	0.412	100.92989	Unknown	[M-H]-	ion correlated with 5; adduct linked to 293_[M+FA-H]-; found in higher mz's MsMs_1699	0.55	True	null	null	null	null	null	null	999	False	False	False		False	False	null	null	null	null	null	null	null	21.35	20200915_Met_IDA_Neg_smk0_1	100.92867:1412 101.93202:1638 102.93538:5876	57.03798:5 57.03905:10 57.04331:10 57.04438:5 57.07102:5 58.03316:5 59.98704:5 59.99031:5 83.935:5 84.95917:5 100.9521:5 100.95776:5 101.05843:5 101.05984:5 101.06126:5 101.06978:5	1412	1431	1682	1750	1705	123	1420	1521	2566	1711	1709	140	1824	1557	1638	1613	1304	114
1	12.328	100.93266	Unknown	[M-H]-		0.15	True	null	null	null	null	null	null	999	False	False	False		False	False	null	null	null	null	null	null	null	52.51	20200915_Met_IDA_Neg_smk0_5	100.93266:8888 101.93601:1116 102.93937:434	58.04427:10 99.92234:10 100.95585:10 101.05651:10	6117	2175	8344	8308	8888	5012	7609	5213	8894	9610	5773	2562	7989	8864	8937	5832	6838	4290
2	13.32	100.93278	Unknown	[M-H]-	found in higher mz's MsMs_269	0.35	True	null	null	null	null	null	null	999	False	False	False		False	False	null	null	null	null	null	null	null	43.72	20200915_Met_IDA_Neg_smk0_3	100.93307:4403 101.93642:945 102.93978:252	57.03614:10 57.04466:10 57.04679:10 59.00036:10 100.94758:10 100.94899:10 101.05675:10 101.05958:10 101.061:10	4473	2260	4403	4195	3632	3007	4793	4688	5070	4442	3362	2097	5512	5761	5392	3462	4211	2961
3	14.191	100.93375	Unknown	[M-H]-		0.05	False	null	null	null	null	null	null	999	False	False	False		False	False	null	null	null	null	null	null	null	25.54	20200915_Met_IDA_Neg_smk0_2	100.93375:2277 101.9371:312 102.94046:104		2024	2277	1829	1407	1061	2284	2129	2937	2301	1762	2296	1671	3171	2208	2756	1964	2703	2002
4	13.392	100.93387	Unknown	[M-H]-		0.05	False	null	null	null	null	null	null	999	False	False	False		False	False	null	null	null	null	null	null	null	31.43	20200915_Met_IDA_Neg_smk0_2	100.93387:3303 101.93722:1059 102.94058:199		2476	3303	2524	1828	2248	4516	1781	2856	3731	2034	2298	3020	2772	2873	3783	2446	2501	4736
5	0.38	100.93398	Unknown	[M-C6H10O4-H]-	ion correlated with 0; adduct linked to 6636_[2M-H]-	0.15	True	null	null	null	null	null	null	999	False	False	False		False	False	null	null	null	null	null	null	null	22.61	20200915_Met_IDA_Neg_smk0_4	100.92899:1741 101.93234:1736 102.9357:8620	101.06446:10	1462	1666	1669	1741	1626	127	1293	1517	2622	1643	1735	139	1860	1565	1707	1643	1333	106
6	12.373	100.93405	Unknown	[M-H]-	found in higher mz's MsMs_4320	0.65	True	null	null	null	null	null	null	999	False	False	False		False	False	null	null	null	null	null	null	null	64.54	20200915_Met_IDA_Neg_smk0_1	100.93521:6598 101.93856:2023 102.94192:202	57.03424:10 83.93164:10 99.92755:10 100.93417:10 100.93983:10 100.94267:10 100.94551:10 100.94834:10 100.95401:10	6598	2166	8410	8394	7633	5084	7945	5419	10308	9610	7259	2851	7914	9180	10696	5904	6636	4005
7	13.617	100.9341	Unknown	[M+CH3COONa-H]-	adduct linked to 192_[M+TFA-H]-; found in higher mz's MsMs_192	0.3	True	null	null	null	null	null	null	999	False	False	False		False	False	null	null	null	null	null	null	null	26.37	20200915_Met_IDA_Neg_smk0_4	100.93258:3700 101.93593:635 102.93929:292	57.03596:10 57.04023:10 60.01662:10 99.61098:10 99.92381:10 100.93465:10 100.95449:10 100.95733:10 100.96158:10 101.05799:10	3032	2092	3007	3700	2968	2206	3525	3491	3332	3487	2780	2320	3677	3186	4262	2353	3665	2029
8	13.453	100.93464	Unknown	[M-C6H10O5-H]-	ion correlated with 2516; ion correlated with 4605; ion correlated with 7063; adduct linked to 105_[M-C6H10O4-H]-	0.05	False	null	null	null	null	null	null	999	False	False	False		False	False	null	null	null	null	null	null	null	38.89	20200915_Met_IDA_Neg_smk28_2	100.93464:4998 101.93799:1746 102.94135:349		1552	1892	1679	1610	1789	4423	1552	1664	2041	1834	1399	4998	2184	1898	2336	1350	1614	4764
9	14.249	100.93477	Unknown	[M+CH3COONa-H]-	similar chromatogram in higher mz_1563; found in higher mz's MsMs_6077; similar chromatogram in higher mz_91; adduct linked to 198_[M+TFA-H]-; found in higher mz's MsMs_198; similar chromatogram in higher mz_3762	0.1	True	null	null	null	null	null	null	999	False	False	False		False	False	null	null	null	null	null	null	null	29.98	20200915_Met_IDA_Neg_smk14_1	100.93419:2541 101.93754:357 102.9409:48	56.99739:10 57.03787:10 57.03893:10 57.42849:10 57.67893:10 100.95309:10 100.95876:10 100.96017:10 100.96726:10	1399	1673	1241	997	1070	2541	1166	1691	1166	1217	1204	2427	1346	1348	1694	1302	1790	2844
10	14.149	100.93488	Unknown	[M+CH3COONa-H]-	similar chromatogram in higher mz_92; similar chromatogram in higher mz_1565; adduct linked to 197_[M+TFA-H]-; found in higher mz's MsMs_197; similar chromatogram in higher mz_3768; found in higher mz's MsMs_6078	0.35	True	null	null	null	null	null	null	999	False	False	False		False	False	null	null	null	null	null	null	null	20.43	20200915_Met_IDA_Neg_smk14_2	100.93319:2364 101.93654:506 102.9399:11	57.00338:10 99.92577:10 100.93237:10 100.93662:10 100.94654:10	2042	2246	1814	1791	1862	1584	2364	2987	2308	2592	2292	1299	3182	2582	2728	1970	2736	1646
11	13.68	100.93535	Unknown	[M-H]-		0.05	False	null	null	null	null	null	null	999	False	False	False		False	False	null	null	null	null	null	null	null	28.49	20200915_Met_IDA_Neg_smk0_2	100.93535:3074 101.9387:640 102.94206:245		2911	3074	2104	1871	1436	4198	2210	2588	2240	2010	2746	3155	2381	2174	4206	2332	3653	3675
12	12.528	100.93544	Unknown	[M+Na-2H]-	adduct linked to 71_[M+Cl]-	0.15	True	null	null	null	null	null	null	999	False	False	False		False	False	null	null	null	null	null	null	null	64.4	20200915_Met_IDA_Neg_smk14_1	100.93544:9469 101.93879:1200 102.94215:400	100.95171:20	3429	1241	3782	4027	3929	9469	3427	2655	4128	4028	2275	6178	3915	4191	4303	2811	3118	8608
13	0.87	102.05442	w/o MS2:4-AMINOBUTANOATE	[M-H]-	ion correlated with 9805; ion correlated with 9049; ion correlated with 3561; ion correlated with 7851; ion correlated with 9848; ion correlated with 6851; ion correlated with 9807; ion correlated with 9852; ion correlated with 8805; ion correlated with 8896; ion correlated with 4801; ion correlated with 7079; ion correlated with 8728; ion correlated with 9572; ion correlated with 1692; ion corre…	0.05	False	null	102.056	C4H9NO2	Gamma amino acids and derivatives	BTCSSZJGUNDROE-UHFFFAOYSA-N	O=C(O)CCCN	530	True	True	False		False	False	null	null	98.8	null	null	null	null	25.16	20200915_Met_IDA_Neg_smk56_3	102.05442:1182 103.05777:0 104.06113:568		50	6	34	25	14	708	50	74	46	3	37	945	0	54	96	30	57	1182
14	0.429	102.94915	Unknown	[M-H]-	ion correlated with 1249; ion correlated with 2548; ion correlated with 421; ion correlated with 1010; found in higher mz's MsMs_293; found in higher mz's MsMs_550; adduct linked to 432_[M+Hac-H]-; found in higher mz's MsMs_3321; found in higher mz's MsMs_1668; found in higher mz's MsMs_1259	0.85	True	null	null	null	null	null	null	999	False	False	False		False	False	null	null	null	null	null	null	null	112.16	20200915_Met_IDA_Neg_smk0_4	102.94584:5900 103.94919:632 104.95255:1181	85.92886:10 87.92812:10 102.89691:10 102.92267:10 102.9284:10 102.97993:10	6384	6207	5688	5900	5965	1390	5439	5420	5908	5649	6378	1232	5606	5745	5694	5909	5685	1326
15	0.823	102.95664	Unknown	[M+Na-2H]-	ion correlated with 4462; ion correlated with 5996; ion correlated with 7642; ion correlated with 8477; ion correlated with 6903; ion correlated with 1282; ion correlated with 2586; ion correlated with 920; ion correlated with 136; adduct linked to 413_[M+Br]-; found in higher mz's MsMs_1188; found in higher mz's MsMs_6802; similar chromatogram in higher mz_9930; similar chromatogram in higher mz…	0.15	False	null	null	null	null	null	null	999	False	False	False		False	False	null	null	null	null	null	null	null	637.01	20200915_Met_IDA_Neg_smk28_2	102.95664:27613 103.95999:1133 104.96335:37743		8961	4888	6850	9200	7472	25454	7836	10393	5119	8810	9294	27613	11113	8697	6751	10230	8299	25963
16	0.988	102.95728	Unknown	[M+Na-2H]-	ion correlated with 1981; adduct linked to 414_[M+Br]-; similar chromatogram in higher mz_9187; found in higher mz's MsMs_2155; found in higher mz's MsMs_2179; found in higher mz's MsMs_1187; found in higher mz's MsMs_1051; found in higher mz's MsMs_2400; found in higher mz's MsMs_1281; found in higher mz's MsMs_4204; found in higher mz's MsMs_5784; similar chromatogram in higher mz_9396	0.85	True	null	null	null	null	null	null	999	False	False	False		False	False	null	null	null	null	null	null	null	783.72	20200915_Met_IDA_Neg_smk0_1	102.95621:42950 103.95956:842 104.96292:19460	59.01678:20 89.94345:20	42950	43140	43956	42276	42974	637	44637	42720	41467	41713	38833	815	41021	40495	40548	41070	38753	738
17	1.075	103.03902	w/o MS2:3-HYDROXYBUTANOIC ACID	[M+Cl]-	adduct linked to 161_[M+C2H3N+Na-2H]-; similar chromatogram in higher mz_1792; similar chromatogram in higher mz_9706	0.6	False	null	103.04	C4H8O3	Beta hydroxy acids and derivatives	WHBMMWSBFZVSSR-GSVOUGTGSA-N	O=C(O)CC(O)C	530	True	True	False		False	False	null	null	99.5	null	null	null	null	64.86	20200915_Met_IDA_Neg_smk28_4	103.03902:3991 104.04237:1539 105.04573:825		1148	611	1140	929	360	3403	1910	2051	1998	1717	3316	3113	3872	3991	3738	1313	968	850
18	1.127	103.03971	w/o MS2:3-HYDROXYBUTANOIC ACID	[M+Na-2H]-	adduct linked to 116_[M-H]-; adduct linked to 358_[M+Cl]-	0.15	False	null	103.04	C4H8O3	Beta hydroxy acids and derivatives	WHBMMWSBFZVSSR-GSVOUGTGSA-N	O=C(O)CC(O)C	530	True	True	False		False	False	null	null	100	null	null	null	null	76.56	20200915_Met_IDA_Neg_smk28_2	103.03971:4848 104.04306:839 105.04642:141		1172	611	731	955	386	3417	1629	2096	2060	1843	3261	4848	3801	3576	2901	840	777	1554
19	1.439	103.04127	3-HYDROXYBUTANOIC ACID	[M-H]-	ion correlated with 1177	0.15	True	null	103.04	C4H8O3	Beta hydroxy acids and derivatives	WHBMMWSBFZVSSR-GSVOUGTGSA-N	O=C(O)CC(O)C	430	True	True	True		False	False	null	null	85	null	82.7	84.8	50	131.93	20200915_Met_IDA_Neg_smk28_2	103.04127:9642 104.04462:644 105.04798:120	59.01517:163 65.56195:10 103.03296:20	16	42	11	7	11	5604	38	78	59	37	71	9642	30	27	11	10	25	3252
20	1.022	103.0417	w/o MS2:2-Hydroxyisobutyric acid	[M-H]-		0.05	False	null	103.04007	C4H8O3	Alpha hydroxy acids and derivatives	BWLBGMIXKSTLSX-UHFFFAOYSA-N	O=C(O)C(O)(C)C	530	True	True	False		False	False	null	null	98.7	null	null	null	null	62.89	20200915_Met_IDA_Neg_smk14_2	103.0417:2074 104.04505:905 105.04841:48		936	632	1124	513	342	230	2074	1396	1496	1900	3095	30	3570	4079	3741	1328	989	114
21	0.434	103.9205	Unknown	[M-H]-	ion correlated with 1233; found in higher mz's MsMs_3003; adduct linked to 437_[M+Hac-H]-; found in higher mz's MsMs_2581	0.85	True	null	null	null	null	null	null	999	False	False	False		False	False	null	null	null	null	null	null	null	337.48	20200915_Met_IDA_Neg_smk0_1	103.9205:14286 104.92385:3444 105.92721:1694	87.92997:323 90.74072:10 103.92194:418	14286	12373	12841	12616	12383	2491	12526	11843	12013	12544	13221	2218	12818	11192	12247	12399	12153	2266
22	1.048	104.03379	w/o MS2:L-SERINE	[M-H]-		0.25	False	null	104.035	C3H7NO3	Serine and derivatives	MTCFGRXMJLQNBG-REOHCLBHSA-N	O=C(O)C(N)CO	530	True	True	False		False	False	null	null	99.3	null	null	null	null	109.2	20200915_Met_IDA_Neg_smk28_1	104.03379:1594 105.03714:1674 106.0405:216		1105	651	1168	434	1455	81	724	776	780	1221	1594	132	1082	534	840	1055	1546	86
23	0.847	104.03492	w/o MS2:L-SERINE	[M-H]-	ion correlated with 6307; ion correlated with 9401; ion correlated with 1724; ion correlated with 7107; ion correlated with 8811; ion correlated with 8904; ion correlated with 9092; ion correlated with 9128; ion correlated with 9272; ion correlated with 9593; ion correlated with 9711; ion correlated with 9926; ion correlated with 9938; ion correlated with 7863; ion correlated with 8647; ion corre…	0.15	False	null	104.035	C3H7NO3	Serine and derivatives	MTCFGRXMJLQNBG-REOHCLBHSA-N	O=C(O)C(N)CO	530	True	True	False		False	False	null	null	100	null	null	null	null	86.04	20200915_Met_IDA_Neg_smk56_3	104.03492:1875 105.03827:59 106.04163:0		327	43	158	278	56	1167	191	196	185	81	307	1789	87	272	225	356	298	1875
24	0.985	104.04074	w/o MS2:Serine	[M-H]-		0.05	False	null	104.03532	C3H7NO3	Serine and derivatives	MTCFGRXMJLQNBG-UHFFFAOYNA-N	O=C(O)C(N)CO	530	True	True	False		False	False	null	null	86.3	null	null	null	null	73.76	20200915_Met_IDA_Neg_smk0_2	104.04074:1068 105.04409:0 106.04745:0		722	1068	845	810	1119	175	575	225	632	764	1217	133	1301	338	949	746	925	194
25	0.988	104.95373	Unknown	[M+Na-2H]-	ion correlated with 2447; found in higher mz's MsMs_2179; similar chromatogram in higher mz_9533; adduct linked to 429_[M+Br]-	0.85	False	null	null	null	null	null	null	999	False	False	False		False	False	null	null	null	null	null	null	null	616.09	20200915_Met_IDA_Neg_smk14_4	104.95373:15827 105.95708:430 106.96044:344		15552	15780	14656	14650	14905	254	14750	15358	15827	14027	13383	259	13981	14250	14365	13358	13948	244
26	0.823	104.95452	Unknown	[M-H2O-H]-	ion correlated with 6278; ion correlated with 7085; ion correlated with 7842; ion correlated with 8638; ion correlated with 9180; ion correlated with 9747; ion correlated with 9883; ion correlated with 2446; ion correlated with 3991; ion correlated with 489; ion correlated with 1052; ion correlated with 1215; ion correlated with 1317; ion correlated with 2617; ion correlated with 4203; ion correl…	0.15	False	null	null	null	null	null	null	999	False	False	False		False	False	null	null	null	null	null	null	null	429.19	20200915_Met_IDA_Neg_smk28_2	104.95452:9873 105.95787:566 106.96123:0		2264	487	1464	2360	1625	8734	1778	2934	807	2525	2270	9873	3299	2311	1414	2732	2086	9700
27	0.932	105.02005	D-GLYCERIC ACID	[M-H]-	ion correlated with 282; ion correlated with 5997; ion correlated with 367; ion correlated with 825; found in higher mz's MsMs_444	0.15	True	null	105.019	C3H6O4	Sugar acids and derivatives	RBNPOMFGQQGHHO-UHFFFAOYSA-N	O=C(O)C(O)CO	430	True	True	True		False	False	null	null	92.9	null	90.7	92	80	632.85	20200915_Met_IDA_Neg_smk28_2	105.01957:17148 106.02292:1276 107.02628:528	58.00736:10 59.01741:71 64.18828:10 72.99207:163 75.00655:71 105.00857:20 105.01579:218	44	140	7	141	180	14465	481	625	587	485	357	17148	692	716	688	462	274	17593
28	1.126	105.02024	w/o MS2:Glyceric acid	[M-H]-	ion correlated with 3320; ion correlated with 7722; adduct linked to 670_[M+CH3COONa-H]-; adduct linked to 283_[M+C2H3N+Na-2H]-	0.6	False	null	105.01933	C3H6O4	Sugar acids and derivatives	RBNPOMFGQQGHHO-UHFFFAOYNA-N	O=C(O)C(O)CO	530	True	True	False		False	False	null	null	99.6	null	null	null	null	203.69	20200915_Met_IDA_Neg_smk28_3	105.02024:3520 106.02359:57 107.02695:0		961	914	645	580	695	256	2625	2309	2648	2576	3162	201	3520	3278	3491	2948	3124	202
29	0.448	105.93636	Unknown	[M-H]-	ion correlated with 4282; ion correlated with 2917; ion correlated with 5482; ion correlated with 382; ion correlated with 658; ion correlated with 7580; ion correlated with 4743	0.2	False	null	null	null	null	null	null	999	False	False	False		False	False	null	null	null	null	null	null	null	83.36	20200915_Met_IDA_Neg_smk28_1	105.93636:1938 106.93971:0 107.94307:23		1930	1921	1754	1854	1837	442	1790	1748	1868	1895	1938	366	1908	1679	1886	1952	1733	355
30	12.473	108.00634	w/o MS2:HYPOTAURINE	[M-H]-		0.05	False	null	108.012	C2H7NO2S	Sulfinic acids	VVIUBCNYACGLLV-UHFFFAOYSA-N	O=S(O)CCN	530	True	True	False		False	False	null	null	85.2	null	null	null	null	18.38	20200915_Met_IDA_Neg_smk28_2	108.00634:1611 109.00969:49 110.01305:0		415	126	571	1153	1040	1890	1261	611	896	1678	504	1611	1147	1140	843	706	899	1798
31	12.294	108.00723	w/o MS2:HYPOTAURINE	[M-H]-		0.7	True	null	108.012	C2H7NO2S	Sulfinic acids	VVIUBCNYACGLLV-UHFFFAOYSA-N	O=S(O)CCN	530	True	True	False		False	False	null	null	89.3	null	null	null	null	33.27	20200915_Met_IDA_Neg_smk28_4	108.00723:3036 109.01058:504 110.01394:72	61.99474:20	1453	624	2031	2552	2598	1390	2361	1170	2565	2695	1844	740	2354	3036	2627	2210	2076	1375
32	1.13	108.90133	Unknown	[M-H]-	ion correlated with 7657; ion correlated with 431; ion correlated with 34	0.25	False	null	null	null	null	null	null	999	False	False	False		False	False	null	null	null	null	null	null	null	56.76	20200915_Met_IDA_Neg_smk28_5	108.90133:2614 109.90468:55 110.90804:2133		776	919	779	531	787	71	2067	2364	2133	1665	1806	106	2043	2335	2614	2149	1768	87
33	0.886	108.90147	Unknown	[M+K-2H]-	ion correlated with 3465; ion correlated with 9596; ion correlated with 3512; ion correlated with 4910; ion correlated with 6168; ion correlated with 6919; ion correlated with 7399; ion correlated with 7989; ion correlated with 8064; ion correlated with 8199; ion correlated with 8231; ion correlated with 8257; ion correlated with 8690; ion correlated with 8848; ion correlated with 9485; ion corre…	0.15	False	null	null	null	null	null	null	999	False	False	False		False	False	null	null	null	null	null	null	null	64.82	20200915_Met_IDA_Neg_smk28_2	108.90147:2453 109.90482:0 110.90818:3099		42	35	96	42	50	2446	354	210	303	470	241	2453	425	418	316	259	163	1822
34	1.158	108.90186	Unknown	[M-H]-	ion correlated with 431; ion correlated with 32	0.45	False	null	null	null	null	null	null	999	False	False	False		False	False	null	null	null	null	null	null	null	102.04	20200915_Met_IDA_Neg_smk14_3	108.90186:2370 109.90521:0 110.90857:2272		784	871	779	490	814	71	2058	2370	2118	1665	1700	83	2043	2335	2105	2186	1696	83
35	0.529	108.98956	Unknown	[M-H]-	ion correlated with 5399; ion correlated with 4684; ion correlated with 5634; ion correlated with 4120; ion correlated with 4683; ion correlated with 5403; ion correlated with 4121; ion correlated with 4075	0.1	True	null	null	null	null	null	null	999	False	False	False		False	False	null	null	null	null	null	null	null	39.36	20200915_Met_IDA_Neg_smk56_4	108.98832:1278 109.99167:0 110.99503:706	65.00586:20	1596	1486	1333	1143	1163	239	1314	1310	1400	1293	1239	225	1242	1284	1264	1366	1133	204
36	0.444	108.98994	Unknown	[M+Hac-H]-	ion correlated with 7137; ion correlated with 4074; adduct linked to 390_[2M+Hac-H]-	0.75	False	null	null	null	null	null	null	999	False	False	False		False	False	null	null	null	null	null	null	null	42.99	20200915_Met_IDA_Neg_smk0_1	108.98994:2207 109.99329:0 110.99665:1092		2207	1681	1649	1320	1326	254	1314	1426	1489	1468	1561	227	1374	1280	1384	1719	1290	202
37	0.878	110.89801	Unknown	[M+Na-2H]-	ion correlated with 8915; ion correlated with 8929; ion correlated with 9204; ion correlated with 4080; ion correlated with 9605; ion correlated with 3465; ion correlated with 7458; ion correlated with 8171; ion correlated with 9380; ion correlated with 9596; ion correlated with 3408; ion correlated with 3512; ion correlated with 4910; ion correlated with 6780; ion correlated with 6919; ion corre…	0.15	False	null	null	null	null	null	null	999	False	False	False		False	False	null	null	null	null	null	null	null	113.61	20200915_Met_IDA_Neg_smk28_2	110.89801:1880 111.90136:0 112.90472:647		107	3	99	45	122	1702	293	268	80	440	134	1880	361	482	289	112	131	1292
38	1.117	110.8993	Unknown	[M-2H]-	ion correlated with 431; ion correlated with 39; adduct linked to 1117_[2M-H]-	0.25	False	null	null	null	null	null	null	999	False	False	False		False	False	null	null	null	null	null	null	null	54.14	20200915_Met_IDA_Neg_smk28_5	110.8993:2077 111.90265:0 112.90601:603		264	917	812	552	254	56	1540	1789	1955	1670	1844	101	1510	1744	2077	1869	1676	98
39	1.156	110.89987	Unknown	[M-H]-	ion correlated with 431; ion correlated with 38	0.35	False	null	null	null	null	null	null	999	False	False	False		False	False	null	null	null	null	null	null	null	51.2	20200915_Met_IDA_Neg_smk14_3	110.89987:1796 111.90322:0 112.90658:1126		350	943	812	747	768	56	1670	1796	1984	1724	1779	30	1664	1744	2126	1931	1676	97
40	1.102	111.00835	Unknown (carbon number 5); PlaSMA ID-18	[M-H]-	ion correlated with 519; ion correlated with 3623; ion correlated with 6731; found in higher mz's MsMs_712; found in higher mz's MsMs_519; found in higher mz's MsMs_1987	0.15	True	2.56	111.0082	C5H4O3	Unknown			430	True	True	True		False	False	null	null	89.9	100	81.7	81.7	100	233.86	20200915_Met_IDA_Neg_smk28_2	111.00835:9435 112.0117:1775 113.01506:11512	67.01962:20 111.01791:31	247	347	364	206	174	7353	611	300	691	367	522	9435	189	591	432	177	186	7071
41	1.176	111.0096	w/o MS2:2-Furoic acid	[M-H]-	ion correlated with 3623; ion correlated with 5203; ion correlated with 2588; ion correlated with 899; found in higher mz's MsMs_710	0.05	False	null	111.00877	C5H4O3	Furoic acids	SMNDYUVBFMFKNZ-UHFFFAOYSA-N	O=C(O)C=1OC=CC1	530	True	True	False		False	False	null	null	99.7	null	null	null	null	37.78	20200915_Met_IDA_Neg_smk28_1	111.0096:1125 112.01295:0 113.01631:1979		592	408	554	406	259	3040	870	816	749	706	1125	3544	643	889	651	624	739	2931
42	0.802	112.63757	Unknown	[M-H]-	ion correlated with 4599; ion correlated with 4555; ion correlated with 1654; ion correlated with 3472; ion correlated with 6888; ion correlated with 1086; ion correlated with 7427; ion correlated with 9473; ion correlated with 9798; ion correlated with 6688; ion correlated with 9066; ion correlated with 9266; ion correlated with 9379; ion correlated with 8239; ion correlated with 9836; ion corre…	0.05	False	null	null	null	null	null	null	999	False	False	False		False	False	null	null	null	null	null	null	null	138.64	20200915_Met_IDA_Neg_smk28_2	112.63757:1036 113.64092:420 114.64428:168		8	1	16	39	0	637	6	43	2	79	28	1036	4	2	16	34	6	849
43	1.096	112.64011	Unknown	[M-H]-	similar chromatogram in higher mz_8965	0.2	False	null	null	null	null	null	null	999	False	False	False		False	False	null	null	null	null	null	null	null	177.92	20200915_Met_IDA_Neg_smk14_3	112.64011:1820 113.64346:0 114.64682:53		475	334	599	777	562	1369	1191	1820	1434	1166	590	335	322	344	686	684	275	489
44	8.527	112.98434	w/o MS2:Trifluoroacetic acid	[M-H]-		0.05	True	null	112.98559	C2HF3O2	PFSA	DTQVDTLACAAQTR-UHFFFAOYSA-N	O=C(O)C(F)(F)F	530	True	True	False		False	False	null	null	75.4	null	null	null	null	19.76	20200915_Met_IDA_Neg_smk14_5	112.98434:4062 113.98769:159 114.99105:431	68.99713:51	2458	3036	3901	3791	3871	1964	3465	3586	3499	4062	3065	3145	3500	3584	3824	3336	3170	3608
45	12.655	112.98505	w/o MS2:Trifluoroacetic acid	[M-H]-		0.05	True	null	112.98559	C2HF3O2	PFSA	DTQVDTLACAAQTR-UHFFFAOYSA-N	O=C(O)C(F)(F)F	530	True	True	False		False	False	null	null	75.6	null	null	null	null	44.26	20200915_Met_IDA_Neg_smk14_4	112.98505:4930 113.9884:132 114.99176:156	68.99646:51	2547	943	3698	4265	3836	3616	3834	2323	4930	4588	1882	2379	4549	4578	4700	2963	3643	4789
46	10.432	112.98508	w/o MS2:Trifluoroacetic acid	[M-H]-		0.05	False	null	112.98559	C2HF3O2	PFSA	DTQVDTLACAAQTR-UHFFFAOYSA-N	O=C(O)C(F)(F)F	530	True	True	False		False	False	null	null	99.9	null	null	null	null	31.03	20200915_Met_IDA_Neg_smk14_1	112.98508:5218 113.98843:92 114.99179:138		3631	3297	6140	6494	6551	5218	5995	6073	6166	6239	4496	5574	5913	6051	6263	4612	4939	6288
47	6.922	112.98572	w/o MS2:Trifluoroacetic acid	[M-C6H10O4-H]-	found in higher mz's MsMs_631; adduct linked to 1653_[M-H]-; adduct linked to 631_[2M-H]-; found in higher mz's MsMs_1198	1	True	null	112.98559	C2HF3O2	PFSA	DTQVDTLACAAQTR-UHFFFAOYSA-N	O=C(O)C(F)(F)F	530	True	True	False		False	False	null	null	75.6	null	null	null	null	136.43	20200915_Met_IDA_Neg_smk56_4	112.98572:10044 113.98907:246 114.99243:378	68.99593:236	9200	9450	9894	8854	7348	9029	9112	9962	9474	9523	6856	8364	9586	9131	9510	9190	7062	8674
48	1.764	112.98575	w/o MS2:Trifluoroacetic acid	[M-H]-		0.05	True	null	112.98559	C2HF3O2	PFSA	DTQVDTLACAAQTR-UHFFFAOYSA-N	O=C(O)C(F)(F)F	530	True	True	False		False	False	null	null	75.6	null	null	null	null	39.09	20200915_Met_IDA_Neg_smk0_2	112.98575:3979 113.9891:107 114.99246:126	68.99794:82	2276	3979	2144	2172	2019	6884	2955	3095	3965	3001	2032	2332	1945	2089	2137	2365	2029	2814
49	8.741	112.98612	w/o MS2:Trifluoroacetic acid	[M-H]-		0.05	True	null	112.98559	C2HF3O2	PFSA	DTQVDTLACAAQTR-UHFFFAOYSA-N	O=C(O)C(F)(F)F	530	True	True	False		False	False	null	null	75.6	null	null	null	null	61.23	20200915_Met_IDA_Neg_smk56_4	112.98612:4728 113.98947:104 114.99283:455	68.99627:41	3151	3413	3853	3580	3818	3517	3713	3620	4362	3388	3072	3462	3142	3704	4320	3474	3899	4367
50	1.077	112.98624	w/o MS2:Trifluoroacetic acid	[M-H2O-H]-	ion correlated with 55; adduct linked to 323_[M+Na-2H]-; found in higher mz's MsMs_2260; found in higher mz's MsMs_1433; found in higher mz's MsMs_1121; found in higher mz's MsMs_2963; found in higher mz's MsMs_1119; similar chromatogram in higher mz_9939	0.85	True	null	112.98559	C2HF3O2	PFSA	DTQVDTLACAAQTR-UHFFFAOYSA-N	O=C(O)C(F)(F)F	530	True	True	False		False	False	null	null	74.7	null	null	null	null	2184.97	20200915_Met_IDA_Neg_smk14_3	112.98624:223582 113.98959:6985 114.99295:1211	62.99669:10 68.78749:153 68.99709:12060 69.53835:20 69.8422:20 78.40131:10 112.98367:469	111406	93484	111674	102191	100474	153152	195883	223582	212204	205530	82027	33724	77118	80912	83740	100201	95186	66887
51	1.266	112.98631	w/o MS2:Trifluoroacetic acid	[M-H]-		0.1	True	null	112.98559	C2HF3O2	PFSA	DTQVDTLACAAQTR-UHFFFAOYSA-N	O=C(O)C(F)(F)F	530	True	True	False		False	False	null	null	72.4	null	null	null	null	1103.14	20200915_Met_IDA_Neg_smk14_1	112.98631:95335 113.98966:2824 114.99302:887	59.98999:10 62.98991:31 68.78631:71 68.99825:8551 112.98256:204	3112	5717	3661	4317	3469	95335	10507	10117	11808	9927	2639	31586	2501	3281	2501	3287	3631	40004
52	0.379	112.98631	w/o MS2:Trifluoroacetic acid	[M-H]-	adduct linked to 728_[M+Br]-; adduct linked to 750_[M+CH3COONa-H]-	0.85	True	null	112.98559	C2HF3O2	PFSA	DTQVDTLACAAQTR-UHFFFAOYSA-N	O=C(O)C(F)(F)F	530	True	True	False		False	False	null	null	63.9	null	null	null	null	234.52	20200915_Met_IDA_Neg_smk56_4	112.98631:25006 113.98966:2337 114.99302:1700	68.99785:4 69.00019:6 113.06256:4	5856	23946	12412	16874	11006	355	5528	19707	9092	17344	7122	386	17306	11045	17327	10640	6334	417
53	8.671	112.98638	w/o MS2:Trifluoroacetic acid	[M-H]-		0.15	True	null	112.98559	C2HF3O2	PFSA	DTQVDTLACAAQTR-UHFFFAOYSA-N	O=C(O)C(F)(F)F	530	True	True	False		False	False	null	null	75.5	null	null	null	null	33.53	20200915_Met_IDA_Neg_smk0_5	112.98638:4360 113.98973:103 114.99309:385	68.99406:41	3151	3045	3696	4025	4360	3024	3738	4128	4380	3834	3048	3604	3503	4002	4067	3482	3908	4258
54	12.579	112.98639	w/o MS2:Trifluoroacetic acid	[M-H]-		0.05	True	null	112.98559	C2HF3O2	PFSA	DTQVDTLACAAQTR-UHFFFAOYSA-N	O=C(O)C(F)(F)F	530	True	True	False		False	False	null	null	74	null	null	null	null	38.37	20200915_Met_IDA_Neg_smk28_5	112.98639:4961 113.98974:66 114.9931:166	68.99297:20 68.99532:31 68.99648:61 68.99883:10 69:31 69.00117:20 69.00234:10 71.04812:10	2813	802	3769	4643	4150	3165	3723	2515	4655	4387	2393	2044	4631	4720	4961	2984	3880	4874
55	1.127	112.98647	w/o MS2:Trifluoroacetic acid	[M-H]-	ion correlated with 50	0.15	True	null	112.98559	C2HF3O2	PFSA	DTQVDTLACAAQTR-UHFFFAOYSA-N	O=C(O)C(F)(F)F	530	True	True	False		False	False	null	null	72.7	null	null	null	null	1520.07	20200915_Met_IDA_Neg_smk14_1	112.98647:153152 113.98982:9998 114.99318:3814	62.98852:31 68.772:21 68.7872:239 68.80241:122 68.99798:25253 69.4146:31 69.72172:31 70.04722:31 70.69337:31 112.98381:685	111452	93484	73926	87852	75865	153152	198518	223582	214090	208588	82167	48238	58491	71827	84970	101410	85238	66882
56	10.025	112.98651	w/o MS2:Trifluoroacetic acid	[M-H]-		0.05	False	null	112.98559	C2HF3O2	PFSA	DTQVDTLACAAQTR-UHFFFAOYSA-N	O=C(O)C(F)(F)F	530	True	True	False		False	False	null	null	99.6	null	null	null	null	38.51	20200915_Met_IDA_Neg_smk14_3	112.98651:6396 113.98986:91 114.99322:494		4592	5244	5666	5669	6240	3644	5395	6396	6216	5923	4341	4221	5648	6148	5565	5126	5420	4618
57	13.173	112.98651	w/o MS2:Trifluoroacetic acid	[M-H]-	ion correlated with 620; adduct linked to 754_[M+CH3COONa-H]-; found in higher mz's MsMs_620	0.05	False	null	112.98559	C2HF3O2	PFSA	DTQVDTLACAAQTR-UHFFFAOYSA-N	O=C(O)C(F)(F)F	530	True	True	False		False	False	null	null	99.6	null	null	null	null	50.76	20200915_Met_IDA_Neg_smk0_5	112.98651:3976 113.98986:179 114.99322:206		1483	1230	2174	2029	3976	2582	2089	1766	2308	2985	1413	1800	2958	2451	2385	1152	1857	3082
58	12.294	112.9866	w/o MS2:Trifluoroacetic acid	[M-H]-		0.55	False	null	112.98559	C2HF3O2	PFSA	DTQVDTLACAAQTR-UHFFFAOYSA-N	O=C(O)C(F)(F)F	530	True	True	False		False	False	null	null	99.5	null	null	null	null	63.69	20200915_Met_IDA_Neg_smk28_4	112.9866:7570 113.98995:360 114.99331:144		3721	1548	4667	6151	6328	3355	5737	2802	7186	6400	3849	3611	7068	7570	7071	5176	5763	4586
59	12.068	112.98672	w/o MS2:Trifluoroacetic acid	[M-H]-		0.15	False	null	112.98559	C2HF3O2	PFSA	DTQVDTLACAAQTR-UHFFFAOYSA-N	O=C(O)C(F)(F)F	530	True	True	False		False	False	null	null	99.4	null	null	null	null	40.57	20200915_Met_IDA_Neg_smk14_4	112.98672:5891 113.99007:258 114.99343:387		3521	2576	5058	5966	4549	2765	5403	3163	5891	4762	3270	2794	5555	6246	5641	4309	4933	3749
60	0.8	112.98692	Trifluoroacetic acid	[M-H]-	ion correlated with 619; ion correlated with 1435; ion correlated with 2854; ion correlated with 4462; ion correlated with 5996; ion correlated with 7642; ion correlated with 6903; similar chromatogram in higher mz_9280; similar chromatogram in higher mz_9747; similar chromatogram in higher mz_9926; found in higher mz's MsMs_9747; found in higher mz's MsMs_9397; found in higher mz's MsMs_9086; fo…	0.15	True	null	112.98559	C2HF3O2	PFSA	DTQVDTLACAAQTR-UHFFFAOYSA-N	O=C(O)C(F)(F)F	430	True	True	True		False	False	null	null	92.6	null	87	87	100	1681.99	20200915_Met_IDA_Neg_smk14_1	112.98656:94870 113.98991:5613 114.99327:2537	68.99747:31 112.98753:20	5084	468	2439	6194	2888	94870	5494	7941	2106	15439	4673	95949	5009	5883	2455	4983	4560	98783
61	12.473	112.98722	w/o MS2:Acetylenedicarboxylic acid	[M-H]-		0.05	False	null	112.98803	C4H2O4	Dicarboxylic acids and derivatives	YTIVTFGABIZHHX-UHFFFAOYSA-N	O=C(O)C#CC(=O)O	530	True	True	False		False	False	null	null	99.7	null	null	null	null	47.46	20200915_Met_IDA_Neg_smk28_2	112.98722:4288 113.99057:147 114.99393:49		2030	580	2916	3777	4256	5386	3386	2302	3701	4149	1978	4288	4721	3351	3556	2495	3257	6911
62	13.475	112.98723	w/o MS2:Acetylenedicarboxylic acid	[M-H]-		0.05	False	null	112.98803	C4H2O4	Dicarboxylic acids and derivatives	YTIVTFGABIZHHX-UHFFFAOYSA-N	O=C(O)C#CC(=O)O	530	True	True	False		False	False	null	null	99.7	null	null	null	null	25.95	20200915_Met_IDA_Neg_smk28_2	112.98723:2708 113.99058:0 114.99394:0		996	830	1208	1436	1244	2238	1308	1299	1449	1346	885	2708	1588	1484	1246	1008	1353	2172
63	12.019	112.98811	w/o MS2:Acetylenedicarboxylic acid	[M-H]-		0.15	False	null	112.98803	C4H2O4	Dicarboxylic acids and derivatives	YTIVTFGABIZHHX-UHFFFAOYSA-N	O=C(O)C#CC(=O)O	530	True	True	False		False	False	null	null	100	null	null	null	null	59.61	20200915_Met_IDA_Neg_smk0_5	112.98811:6484 113.99146:141 114.99482:472		3366	1751	5128	6024	6484	4752	5358	3183	5950	6231	3216	3969	5616	6312	5867	4049	4795	6102
64	6.296	113.06184	Unknown	[M-C6H10O4-H]-	ion correlated with 368; found in higher mz's MsMs_368; adduct linked to 1327_[M-H2O-H]-	0.15	True	null	null	null	null	null	null	999	False	False	False		False	False	null	null	null	null	null	null	null	91.69	20200915_Met_IDA_Neg_smk14_1	113.0612:3045 114.06455:591 115.06791:141	69.00052:51	23	40	8	35	15	3045	23	11	22	26	33	10322	34	32	52	2	26	2198
65	12.371	113.92522	Unknown	[M-H]-		0.35	False	null	null	null	null	null	null	999	False	False	False		False	False	null	null	null	null	null	null	null	52.7	20200915_Met_IDA_Neg_smk28_3	113.92522:2663 114.92857:2429 115.93193:57481		1597	560	2269	2130	1490	1272	1637	1427	2594	2233	1812	640	2663	2455	2270	1680	2571	1033
66	13.313	113.9258	Unknown	[M-H]-		0.05	False	null	null	null	null	null	null	999	False	False	False		False	False	null	null	null	null	null	null	null	53.15	20200915_Met_IDA_Neg_smk28_4	113.9258:1675 114.92915:956 115.93251:26275		1027	513	1259	1356	1149	769	1416	1165	1497	1426	904	582	1694	1675	1534	861	1079	864
67	12.514	113.92646	Unknown	[M+C2H3N+Na-2H]-	adduct linked to 189_[M+CH3COONa-H]-	0.05	False	null	null	null	null	null	null	999	False	False	False		False	False	null	null	null	null	null	null	null	46.27	20200915_Met_IDA_Neg_smk56_3	113.92646:2337 114.92981:3843 115.93317:38632		891	356	954	969	942	1873	927	706	1104	1041	638	1593	994	1178	1152	838	1130	2337
68	12.429	113.92834	Unknown	[M-H]-		0.05	False	null	null	null	null	null	null	999	False	False	False		False	False	null	null	null	null	null	null	null	41.72	20200915_Met_IDA_Neg_smk56_4	113.92834:2407 114.93169:2631 115.93505:37829		1679	568	2167	1149	878	1591	1584	1216	2712	1546	1333	933	1754	1874	2109	1017	2616	1603
69	12.322	113.92865	Unknown	[M-H]-	similar chromatogram in higher mz_9141	0.1	False	null	null	null	null	null	null	999	False	False	False		False	False	null	null	null	null	null	null	null	53.89	20200915_Met_IDA_Neg_smk56_5	113.92865:2752 114.932:3034 115.93536:45315		1470	521	1886	2381	2222	1326	1880	1284	2106	2378	1815	641	2739	2479	2381	1696	1809	1033
70	0.435	114.93333	Unknown	[M-H]-	ion correlated with 1419	0.1	False	null	null	null	null	null	null	999	False	False	False		False	False	null	null	null	null	null	null	null	43.88	20200915_Met_IDA_Neg_smk56_4	114.93333:1034 115.93668:2482 116.94004:21033		616	767	863	1008	966	82	829	916	813	976	697	66	972	951	990	793	735	58
71	12.535	114.93469	Unknown	[M+Cl]-	ion correlated with 3327; ion correlated with 6514; ion correlated with 8407; adduct linked to 12_[M+Na-2H]-	0.15	False	null	null	null	null	null	null	999	False	False	False		False	False	null	null	null	null	null	null	null	44.46	20200915_Met_IDA_Neg_smk56_3	114.93469:3276 115.93804:23059 116.9414:83529		882	311	496	654	690	2320	630	368	797	687	479	1843	740	678	776	528	556	3276
72	1.131	115.00405	w/o MS2:Fumaric acid	[M-H]-		0.05	False	null	115.004	C4H4O4		VZCYOOQTPOCHFL-OWOJBTEDSA-N	O=C(O)C=CC(=O)O	530	True	True	False		False	False	null	null	100	null	null	null	null	19.54	20200915_Met_IDA_Neg_smk28_3	115.00405:1386 116.0074:0 117.01076:5392		596	1340	993	755	818	1336	1145	1164	1027	1017	1310	990	1386	1610	1429	860	1143	1178
73	1.024	115.00476	w/o MS2:Fumaric acid	[M-H2O-H]-	ion correlated with 1968; ion correlated with 709; adduct linked to 207_[M-H]-; found in higher mz's MsMs_207; found in higher mz's MsMs_709; found in higher mz's MsMs_2486	0.15	False	null	115.004	C4H4O4		VZCYOOQTPOCHFL-OWOJBTEDSA-N	O=C(O)C=CC(=O)O	530	True	True	False		False	False	null	null	99.7	null	null	null	null	36.08	20200915_Met_IDA_Neg_smk28_2	115.00476:3319 116.00811:378 117.01147:0		390	628	226	313	203	2138	350	343	472	521	98	3319	548	422	256	450	389	2611
74	9.972	115.04058	w/o MS2:Ketoisovaleric acid	[M-H]-	ion correlated with 7668; ion correlated with 9894; ion correlated with 5480	0.05	True	null	115.04007	C5H8O3	Short-chain keto acids and derivatives	QHKABHOOEWYVLI-UHFFFAOYSA-N	O=C(O)C(=O)C(C)C	530	True	True	False		False	False	null	null	99.9	null	null	null	null	14.61	20200915_Met_IDA_Neg_smk56_3	115.04058:1079 116.04393:234 117.04729:117	71.04999:10 97.92527:20 97.93365:61 114.93686:20	99	125	93	136	114	1023	61	48	160	138	126	662	105	94	133	71	173	1079
75	18.857	115.92008	Unknown	[M-H]-		0.05	False	null	null	null	null	null	null	999	False	False	False		False	False	null	null	null	null	null	null	null	11.9	20200915_Met_IDA_Neg_smk56_4	115.92008:2790 116.92343:974 117.92679:159		1856	1937	1378	1612	1434	1788	1680	3719	1507	1569	2133	1828	1776	1398	1444	1508	1840	1718
76	11.342	115.92031	Unknown	[M-H]-		0.1	True	null	null	null	null	null	null	999	False	False	False		False	False	null	null	null	null	null	null	null	65.78	20200915_Met_IDA_Neg_smk14_1	115.92055:17816 116.9239:19697 117.92726:2934	86.64716:10 99.92661:1186 104.81937:21 115.91971:417	17683	12113	18716	18243	19744	17816	16287	15642	20666	18420	16365	16864	18253	20506	20747	17144	19149	20216
77	13.64	115.92039	Unknown	[M-H]-	found in higher mz's MsMs_192	0.3	True	null	null	null	null	null	null	999	False	False	False		False	False	null	null	null	null	null	null	null	93.29	20200915_Met_IDA_Neg_smk0_1	115.92179:17945 116.92514:16850 117.9285:2363	97.9325:21 99.92499:1032 115.9165:309	17945	16709	17208	20962	15192	14058	19977	18287	18184	16791	14780	13263	22222	19400	22728	12368	19155	14156
78	0.357	115.92044	Unknown	[M-H2O-H]-	adduct linked to 3135_[2M+Hac-H]-; found in higher mz's MsMs_4371	0.65	True	null	null	null	null	null	null	999	False	False	False		False	False	null	null	null	null	null	null	null	50.81	20200915_Met_IDA_Neg_smk0_4	115.92078:7003 116.92413:12420 117.92749:1835	99.92522:306 115.91965:153	4151	8853	5662	7003	5433	300	6502	5593	9554	5112	7552	267	9528	4938	6159	6257	6534	309
79	13.417	115.92045	Unknown	[M-H]-		0.1	True	null	null	null	null	null	null	999	False	False	False		False	False	null	null	null	null	null	null	null	94.64	20200915_Met_IDA_Neg_smk14_1	115.92045:26847 116.9238:29482 117.92716:3781	83.93324:32 99.92645:1112 115.57045:21 115.92257:311	11461	16897	11063	9609	9578	26847	9818	11032	14132	11680	9480	29351	12424	13006	16562	8295	12745	26671
80	12.528	115.92056	Unknown	[M-H]-		0.15	True	null	null	null	null	null	null	999	False	False	False		False	False	null	null	null	null	null	null	null	138.46	20200915_Met_IDA_Neg_smk14_1	115.92056:43227 116.92391:71140 117.92727:6995	83.92946:71 99.92655:3388 115.92116:1055	15536	5407	17269	20817	19131	43227	18394	11824	19419	20334	13505	27507	22358	19818	22805	14784	17332	43116
81	10.196	115.92056	Unknown	[M-2H]-	ion correlated with 96; adduct linked to 113_[M-H]-	0.05	True	null	null	null	null	null	null	999	False	False	False		False	False	null	null	null	null	null	null	null	56.17	20200915_Met_IDA_Neg_smk14_4	115.92056:7293 116.92391:12146 117.92727:1477	99.92673:616 103.716:10 115.91815:224	4267	5310	6018	6794	7100	3897	4578	6505	7293	7198	3994	4343	6380	6514	7125	4580	5770	5742
82	11.272	115.92058	Unknown	[M-H]-		0.2	False	null	null	null	null	null	null	999	False	False	False		False	False	null	null	null	null	null	null	null	15.1	20200915_Met_IDA_Neg_smk56_5	115.92058:21193 116.92393:24653 117.92729:3339		16651	13182	18716	19498	20675	16668	18154	16309	19303	19518	15411	16376	19536	20846	20787	17552	19149	18431
83	15.058	115.92059	Unknown	[M+FA-H]-	adduct linked to 201_[M+C2H3N+Na-2H]-	0.3	True	null	null	null	null	null	null	999	False	False	False		False	False	null	null	null	null	null	null	null	23.61	20200915_Met_IDA_Neg_smk0_5	115.92043:5769 116.92378:3588 117.92714:741	99.92662:511 103.7949:10 115.91946:133	7279	4244	5826	6142	5769	3834	7228	9844	5786	6596	6834	4051	6344	5693	6884	6650	7554	4660
84	12.343	115.92059	Unknown	[M-H]-		0.55	True	null	null	null	null	null	null	999	False	False	False		False	False	null	null	null	null	null	null	null	193.54	20200915_Met_IDA_Neg_smk0_1	115.92335:37506 116.9267:38783 117.93006:5571	83.9303:31 99.62313:45 99.9261:2585 103.65795:10 115.91768:826	37506	10900	38522	39976	43153	22964	39436	25206	43287	46373	32489	15129	45226	43769	48469	33723	37623	20633
85	15.107	115.92063	Unknown	[M-H]-		0.65	True	null	null	null	null	null	null	999	False	False	False		False	False	null	null	null	null	null	null	null	30.37	20200915_Met_IDA_Neg_smk0_1	115.92019:7251 116.92354:3956 117.9269:721	99.92481:721 102.62792:10 115.92085:245	7251	8075	5826	3758	4739	8700	7263	9844	5786	5150	6800	7076	6403	5619	6820	6657	7554	6738
86	16.248	115.92087	Unknown	[M-H]-		0.05	False	null	null	null	null	null	null	999	False	False	False		False	False	null	null	null	null	null	null	null	25.13	20200915_Met_IDA_Neg_smk56_2	115.92087:6669 116.92422:2345 117.92758:514		2444	2769	2331	2034	2076	2257	2245	4364	2172	2575	2311	2232	2261	2002	2262	2517	6669	2362
87	13.725	115.92096	Unknown	[M+FA-H]-	ion correlated with 3644; adduct linked to 194_[M+C2H3N+Na-2H]-; found in higher mz's MsMs_194	0.1	True	null	null	null	null	null	null	999	False	False	False		False	False	null	null	null	null	null	null	null	90.03	20200915_Met_IDA_Neg_smk14_1	115.92059:23209 116.92394:25525 117.9273:3721	62.78767:10 99.9253:1869 103.11634:21 115.5586:52 115.92134:611	8974	16583	8460	9626	7822	23209	8892	8516	9897	11269	7862	19029	10780	9801	12792	6530	9514	23753
88	13.602	115.92102	Unknown	[M+FA-H]-	adduct linked to 193_[M+C2H3N+Na-2H]-	0.25	True	null	null	null	null	null	null	999	False	False	False		False	False	null	null	null	null	null	null	null	105.3	20200915_Met_IDA_Neg_smk0_4	115.9189:20528 116.92225:22238 117.92561:2287	80.41307:10 85.9213:33 99.63351:22 99.92522:1701 102.76984:10 115.92113:578	17925	11481	17208	20528	18787	12287	20247	18287	18184	23710	14780	14054	22584	19744	23188	12633	19155	13075
89	11.799	115.9211	Unknown	[M-H]-		0.05	True	null	null	null	null	null	null	999	False	False	False		False	False	null	null	null	null	null	null	null	23.62	20200915_Met_IDA_Neg_smk0_2	115.9211:15674 116.92445:14298 117.92781:2111	99.57777:22 99.92438:997 108.53536:10 115.91264:52 115.91871:392	22273	15674	22680	21776	21810	20292	19598	15508	25587	20583	20846	16373	22392	24708	24897	21685	23568	22916
90	15.893	115.92123	Unknown	[M-H]-		0.1	False	null	null	null	null	null	null	999	False	False	False		False	False	null	null	null	null	null	null	null	13.96	20200915_Met_IDA_Neg_smk14_2	115.92123:4076 116.92458:1925 117.92794:452		3249	2984	3542	3236	2789	2548	4076	6059	3587	3923	3210	2706	3347	3115	3133	3499	6437	2530
91	14.25	115.92126	Unknown	[M-H]-	found in higher mz's MsMs_6077; found in higher mz's MsMs_198	0.15	True	null	null	null	null	null	null	999	False	False	False		False	False	null	null	null	null	null	null	null	66.2	20200915_Met_IDA_Neg_smk14_1	115.92226:16086 116.92561:7441 117.92897:1084	83.93341:31 99.92522:1118 103.67572:10 112.11324:21 115.92125:460	6748	9546	6850	6116	6351	16086	7304	9470	6308	7284	7343	15127	6953	7910	9179	7187	8480	17417
92	14.155	115.9213	Unknown	[M-H]-	similar chromatogram in higher mz_5736; found in higher mz's MsMs_6078; found in higher mz's MsMs_197; found in higher mz's MsMs_3768	0.7	True	null	null	null	null	null	null	999	False	False	False		False	False	null	null	null	null	null	null	null	69.62	20200915_Met_IDA_Neg_smk0_1	115.92007:12869 116.92342:6776 117.92678:1132	83.94196:10 97.92667:21 99.92475:724 115.91624:296	12869	12947	10544	11326	10556	9825	13709	16673	13111	15976	13301	8408	18203	15271	16122	12241	15385	9925
93	10.302	115.92134	Unknown	[M-H]-		0.05	False	null	null	null	null	null	null	999	False	False	False		False	False	null	null	null	null	null	null	null	33.65	20200915_Met_IDA_Neg_smk0_2	115.92134:6784 116.92469:10558 117.92805:1647		4216	6784	6256	6818	7000	4098	5425	6478	6530	6881	4178	4428	5809	6016	5384	5482	4690	5231
94	13.319	115.92145	Unknown	[M-C6H10O5-H]-	adduct linked to 177_[M-C6H10O4-H]-	0.35	True	null	null	null	null	null	null	999	False	False	False		False	False	null	null	null	null	null	null	null	141.98	20200915_Met_IDA_Neg_smk0_3	115.92075:22783 116.9241:25937 117.92746:4008	99.92538:714 103.58107:21 115.9213:309	23560	11425	22783	25030	21251	16919	25496	21851	25638	27000	18436	11934	32088	29163	30863	18353	23365	17048
95	0.3	115.92174	Unknown	[M-H]-		0.2	True	null	null	null	null	null	null	999	False	False	False		False	False	null	null	null	null	null	null	null	62.23	20200915_Met_IDA_Neg_smk0_1	115.92085:5030 116.9242:1865 117.92756:436	72.05515:3 83.93758:7 99.92705:358 115.9233:102	5030	10186	6786	5693	4391	322	6502	5609	5292	4458	6398	275	10478	4404	5291	5782	6534	312
96	10.152	115.9219	Unknown	[M-H]-	ion correlated with 81	0.15	True	null	null	null	null	null	null	999	False	False	False		False	False	null	null	null	null	null	null	null	35.81	20200915_Met_IDA_Neg_smk14_5	115.92143:7198 116.92478:11350 117.92814:1597	99.6104:21 99.92464:357 113.4082:11 115.92033:122	4069	4730	5431	6890	7368	3558	4634	6338	7343	7198	3756	3907	6420	6600	7214	4369	5124	4549
97	12.385	115.92212	Unknown	[M-H]-	similar chromatogram in higher mz_2805	0.25	True	null	null	null	null	null	null	999	False	False	False		False	False	null	null	null	null	null	null	null	172.3	20200915_Met_IDA_Neg_smk0_3	115.92038:38522 116.92373:62296 117.92709:9710	82.67216:10 83.92882:31 99.92574:2842 104.36397:21 115.92168:905	37190	11123	38522	39976	30064	25270	40664	25206	43939	36415	32559	15031	45479	42745	49471	33723	36477	22490
98	1.02	116.07269	w/o MS2:L-Norvaline; LC-ESI-QTOF; MS2; CE	[M-H]-	similar chromatogram in higher mz_207; similar chromatogram in higher mz_2158; similar chromatogram in higher mz_1147; adduct linked to 792_[M+CH3COONa-H]-	0.2	True	null	116.0717	C5H11NO2	L-alpha-amino acids	SNDPXSYFESPGGJ-BYPYZUCNSA-N	CCC[C@H](N)C(O)=O	530	True	True	False		False	False	null	null	61.4	null	null	null	null	18.79	20200915_Met_IDA_Neg_smk56_3	116.07269:2407 117.07604:333 118.0794:48	74.02789:20 98.02387:20 116.03241:10	403	1035	963	1086	904	1771	737	580	434	578	538	1633	679	698	629	838	985	2407
99	1.071	116.07275	w/o MS2:Valine	[M-H]-		0.05	False	null	116.0717	C5H11NO2	Valine and derivatives	KZSNJWFQEVHDMF-UHFFFAOYNA-N	O=C(O)C(N)C(C)C	530	True	True	False		False	False	null	null	99.4	null	null	null	null	35.17	20200915_Met_IDA_Neg_smk0_4	116.07275:1302 117.0761:468 118.07946:468		505	770	963	1302	904	1771	737	286	434	578	683	750	679	512	472	838	985	2407
100	11.963	116.92738	Unknown	[M-H]-		0.05	True	null	null	null	null	null	null	999	False	False	False		False	False	null	null	null	null	null	null	null	44.27	20200915_Met_IDA_Neg_smk0_2	116.92738:15781 117.93073:2453 118.93409:783	99.92597:1062 100.92406:102 102.77347:21 116.92813:513	20127	15781	19600	20025	22173	22206	19217	10922	24170	22722	19606	15273	20606	23051	21936	18626	19005	22294
101	12.535	116.92817	Unknown	[M-H]-	ion correlated with 3594; similar chromatogram in higher mz_3594	0.15	True	null	null	null	null	null	null	999	False	False	False		False	False	null	null	null	null	null	null	null	429.9	20200915_Met_IDA_Neg_smk14_1	116.92817:61485 117.93152:9912 118.93488:2830	82.6805:10 83.92949:31 97.92571:10 99.61658:51 99.92659:7318 100.92612:457 111.11312:10 116.92128:400 116.92738:2227	14387	5594	12651	15014	14479	61485	14600	9222	15015	16367	10593	36114	17367	14941	17082	12257	13861	58156
102	11.892	116.92818	Unknown	[M-H]-		0.1	True	null	null	null	null	null	null	999	False	False	False		False	False	null	null	null	null	null	null	null	74.6	20200915_Met_IDA_Neg_smk0_3	116.92716:23540 117.93051:5865 118.93387:809	83.92865:31 99.62257:55 99.92835:1818 100.92646:194 115.91689:20 116.92914:589	23591	13946	23540	24501	25252	22868	21183	11647	24897	24907	17685	16754	22928	26693	25046	18513	21313	22997
103	11.022	116.92819	Unknown	[M-H]-	ion correlated with 112	0.05	True	null	null	null	null	null	null	999	False	False	False		False	False	null	null	null	null	null	null	null	82.3	20200915_Met_IDA_Neg_smk14_3	116.92819:18096 117.93154:2708 118.9349:813	99.92516:1755 100.92467:153 116.92719:650	19280	14890	18889	20476	20902	17151	18533	18096	20634	20276	17838	15864	20200	20976	20819	18477	19066	17604
104	10.429	116.92866	Unknown	[M-H]-		0.1	True	null	null	null	null	null	null	999	False	False	False		False	False	null	null	null	null	null	null	null	57.17	20200915_Met_IDA_Neg_smk14_1	116.92823:9933 117.93158:1484 118.93494:601	71.01561:10 73.03658:10 99.92521:959 100.92189:51 116.92133:113 116.9259:402	9242	6761	10220	11986	13305	9933	11074	11958	12241	13349	7780	9570	10975	11839	11482	9642	8723	10262
105	13.44	116.92883	Unknown	[M-C6H10O4-H]-	ion correlated with 2983; ion correlated with 3766; adduct linked to 8_[M-C6H10O5-H]-; found in higher mz's MsMs_5775	0.1	False	null	null	null	null	null	null	999	False	False	False		False	False	null	null	null	null	null	null	null	189.61	20200915_Met_IDA_Neg_smk28_2	116.92883:25465 117.93218:6382 118.93554:1921		7073	14970	6358	6184	6495	25158	6493	6200	8303	7590	4948	25465	8198	7728	8938	5176	7209	23086
106	0.453	116.92895	Unknown	[M+Hac-H]-	adduct linked to 126_[M+C2H3N+Na-2H]-	0.85	True	null	null	null	null	null	null	999	False	False	False		False	False	null	null	null	null	null	null	null	208.76	20200915_Met_IDA_Neg_smk0_1	116.92765:13802 117.931:2191 118.93436:959	99.61985:14 99.92987:377 100.92799:71 116.93102:153	13802	15398	18094	19234	18922	1477	16693	18107	17732	20964	13339	1248	18329	18890	19819	15183	15937	1135
107	12.376	116.92897	Unknown	[M-C6H10O5-H]-	found in higher mz's MsMs_4320; adduct linked to 195_[M-C6H10O4-H]-; similar chromatogram in higher mz_178; found in higher mz's MsMs_6227; found in higher mz's MsMs_4318	0.8	True	null	null	null	null	null	null	999	False	False	False		False	False	null	null	null	null	null	null	null	468.54	20200915_Met_IDA_Neg_smk0_1	116.92912:45020 117.93247:13350 118.93583:4654	83.93969:22 99.92644:1151 100.92738:194 116.92567:439	45020	8271	47070	58457	55902	23937	52624	33283	60837	63743	41744	12084	56554	54925	57436	38018	47836	17325
108	11.526	116.92901	Unknown	[M-H]-	ion correlated with 109; found in higher mz's MsMs_3073	0.05	True	null	null	null	null	null	null	999	False	False	False		False	False	null	null	null	null	null	null	null	42.19	20200915_Met_IDA_Neg_smk14_5	116.92901:24562 117.93236:3569 118.93572:1251	73.04018:10 99.61607:41 99.92607:2522 100.92558:183 104.97478:10 116.92804:759	22243	12027	21981	22557	23708	22211	22235	17079	22794	24562	20208	18590	22560	23938	24531	19926	21713	21386
109	11.577	116.92912	Unknown	[M-H]-	ion correlated with 108	0.05	False	null	null	null	null	null	null	999	False	False	False		False	False	null	null	null	null	null	null	null	19.37	20200915_Met_IDA_Neg_smk28_5	116.92912:24808 117.93247:4085 118.93583:1275		22098	11963	22213	22736	23542	21665	21998	18880	23320	24368	20208	16813	23257	24088	24808	20119	21545	21051
110	13.325	116.92942	Unknown	[M-H]-	similar chromatogram in higher mz_5165	0.35	True	null	null	null	null	null	null	999	False	False	False		False	False	null	null	null	null	null	null	null	170.84	20200915_Met_IDA_Neg_smk14_2	116.93067:21895 117.93402:5001 118.93738:1760	83.92885:10 86.06704:21 99.92436:526 100.92812:133 104.15225:10 116.92636:173	21235	9401	21287	22877	14587	11586	21895	18790	24098	22977	16198	7522	27005	24166	27944	15766	19771	11426
111	10.11	116.92944	Unknown	[M-H]-		0.05	True	null	null	null	null	null	null	999	False	False	False		False	False	null	null	null	null	null	null	null	60.69	20200915_Met_IDA_Neg_smk56_5	116.92944:11094 117.93279:1510 118.93615:481	99.92674:892 100.92484:41 115.9165:21 116.93027:318	7952	7448	8759	10153	10704	6141	7845	9641	10512	10894	7110	6923	9448	9996	10430	7396	8137	7069
112	10.975	116.92976	Unknown	[M-H]-	ion correlated with 103	0.05	True	null	null	null	null	null	null	999	False	False	False		False	False	null	null	null	null	null	null	null	80.08	20200915_Met_IDA_Neg_smk14_3	116.92976:18134 117.93311:2336 118.93647:890	99.92516:1755 100.92467:153 116.92719:650	18797	14456	18492	19607	20622	16976	18241	18134	20138	20045	17357	15729	19538	20546	20230	19273	18367	16956
113	10.163	116.92978	Unknown	[M-H]-	adduct linked to 81_[M-2H]-	0.55	True	null	null	null	null	null	null	999	False	False	False		False	False	null	null	null	null	null	null	null	51.54	20200915_Met_IDA_Neg_smk0_1	116.92948:8179 117.93283:1134 118.93619:420	61.9884:10 73.03276:21 83.93188:31 99.92503:649 103.19488:10 116.93033:204	8179	8063	9479	10105	10704	6951	7685	9641	11241	10894	7858	8267	9528	9996	11226	7627	8371	8034
114	11.263	116.92979	Unknown	[M-H]-		0.05	False	null	null	null	null	null	null	999	False	False	False		False	False	null	null	null	null	null	null	null	16.39	20200915_Met_IDA_Neg_smk56_5	116.92979:23475 117.93314:3313 118.9365:909		20464	13598	20041	21062	22203	19745	20353	17156	21592	22115	17641	17575	21039	22609	22601	20297	19789	20477
115	7.545	117.01926	w/o MS2:Erythronolactone	[M-H]-	ion correlated with 7886; ion correlated with 1265; ion correlated with 2245; ion correlated with 3152; ion correlated with 4380; ion correlated with 4424; ion correlated with 4652; ion correlated with 5058; ion correlated with 5357; ion correlated with 7625; ion correlated with 7828; ion correlated with 7897; ion correlated with 4291; ion correlated with 4835; ion correlated with 7086; ion corre…	0.05	False	null	117.01933	C4H6O4	Gamma butyrolactones	SGMJBNSHAZVGMC-UHFFFAOYNA-N	O=C1OCC(O)C1O	530	True	True	False		False	False	null	null	100	null	null	null	null	37.47	20200915_Met_IDA_Neg_smk0_2	117.01926:1170 118.02261:104 119.02597:78		136	1170	160	163	227	188	185	186	216	135	138	208	182	152	168	127	161	213
116	1.122	117.01968	SUCCINIC ACID	[M-H]-	adduct linked to 566_[M+Hac-H]-; adduct linked to 18_[M+Na-2H]-	1	True	null	117.01933	C4H6O4	Dicarboxylic acids and derivatives	KDYFGRWQOYBRFD-UHFFFAOYSA-N	OC(=O)CCC(O)=O	430	True	True	True		False	False	null	null	96.7	null	93.9	94.9	100	56.92	20200915_Met_IDA_Neg_smk56_3	117.02011:10867 118.02346:1449 119.02682:914	73.03114:479 83.93002:10 99.00827:61 99.92844:92 116.9277:71 117.01925:133	4805	5479	4417	4024	3924	12048	3764	4063	4137	3711	3662	10332	3526	3636	4028	3389	3448	10867
117	1.399	117.01978	SUCCINIC ACID	[M-H]-		0.15	True	null	117.01933	C4H6O4	Dicarboxylic acids and derivatives	KDYFGRWQOYBRFD-UHFFFAOYSA-N	OC(=O)CCC(O)=O	430	True	True	True		False	False	null	null	89.1	null	84.9	83.7	80	50.92	20200915_Met_IDA_Neg_smk28_2	117.01971:4925 118.02306:405 119.02642:155	73.03056:143 89.02426:10 99.92078:71 100.08161:10 116.93015:82 117.02018:51	96	161	51	87	138	5242	133	114	100	77	43	4925	76	93	94	44	63	4262
118	7.996	117.02037	w/o MS2:Erythronolactone	[M-H]-	ion correlated with 7884; ion correlated with 3204; ion correlated with 5600; ion correlated with 8630; ion correlated with 724; ion correlated with 3667; ion correlated with 5501; ion correlated with 7995; ion correlated with 8373	0.15	False	null	117.01933	C4H6O4	Gamma butyrolactones	SGMJBNSHAZVGMC-UHFFFAOYNA-N	O=C1OCC(O)C1O	530	True	True	False		False	False	null	null	99.5	null	null	null	null	32.25	20200915_Met_IDA_Neg_smk28_2	117.02037:1712 118.02372:165 119.02708:123		190	200	224	127	60	1676	79	185	216	144	188	1712	102	121	117	125	156	1401
119	3.776	117.05644	w/o MS2:Methyl-2-hydroxyisobutyric acid	[M-H]-		0.1	True	null	117.05572	C5H10O3	Tertiary alcohols	XYVQFUJDGOBPQI-UHFFFAOYSA-N	O=C(OC)C(O)(C)C	530	True	True	False		False	False	null	null	65.6	null	null	null	null	17.75	20200915_Met_IDA_Neg_smk28_2	117.05644:1892 118.05979:100 119.06315:48	71.05021:18 73.03307:2 89.0244:2 98.92783:3 99.92517:91 100.91901:3 116.92883:38 117.057:16	28	19	20	20	6	1180	18	18	15	20	18	1892	18	28	18	20	22	1274
120	0.871	118.05038	w/o MS2:HOMOSERINE	[M-H]-	ion correlated with 8387; ion correlated with 515; ion correlated with 6824; ion correlated with 7340; ion correlated with 2763; ion correlated with 4241; ion correlated with 5819; ion correlated with 5904; ion correlated with 6633; ion correlated with 6728; ion correlated with 6871; ion correlated with 7202; ion correlated with 7247; ion correlated with 7324; ion correlated with 7992; ion correl…	0.1	False	null	118.05	C4H9NO3	Alpha amino acids	UKAUYVFTDYCKQA-UHFFFAOYSA-N	O=C(O)C(N)CCO	530	True	True	False		False	False	null	null	99.9	null	null	null	null	98.49	20200915_Met_IDA_Neg_smk28_2	118.05038:3434 119.05373:324 120.05709:92		835	190	822	920	524	3378	605	546	513	394	768	3434	486	559	771	475	753	3768
121	1.063	118.05192	w/o MS2:Homoserine	[M-H]-	adduct linked to 2078_[2M+FA-H]-	0.8	False	null	118.05096	C4H9NO3	L-alpha-amino acids	UKAUYVFTDYCKQA-UHFFFAOYNA-N	O=C(O)C(N)CCO	530	True	True	False		False	False	null	null	99.5	null	null	null	null	79.07	20200915_Met_IDA_Neg_smk0_3	118.05192:3474 119.05527:1037 120.05863:0		2936	2585	3474	3023	2875	174	1596	1709	1391	2226	2310	193	2434	2355	2515	2119	2515	153
122	12.363	118.92441	Unknown	[M-H]-		0.05	False	null	null	null	null	null	null	999	False	False	False		False	False	null	null	null	null	null	null	null	40.22	20200915_Met_IDA_Neg_smk56_5	118.92441:2072 119.92776:0 120.93112:202		1642	483	1718	2194	1842	1135	1740	1114	1944	2650	1455	578	1640	2579	2117	1000	1951	648
123	0.846	119.03353	w/o MS2:PURINE	[M-H]-	adduct linked to 602_[M+Hac-H]-; found in higher mz's MsMs_602	0.1	False	null	119.036	C5H4N4	Purines and purine derivatives	KDCGOANMDULRCW-UHFFFAOYSA-N	N=1C=NC=2N=CNC2C1	530	True	True	False		False	False	null	null	97	null	null	null	null	51.38	20200915_Met_IDA_Neg_smk14_1	119.03353:1880 120.03688:0 121.04024:392		858	69	571	930	516	1880	721	585	425	821	783	971	549	775	566	475	710	1467
124	0.995	119.03513	w/o MS2:PURINE	[M-H]-		0.2	False	null	119.036	C5H4N4	Purines and purine derivatives	KDCGOANMDULRCW-UHFFFAOYSA-N	N=1C=NC=2N=CNC2C1	530	True	True	False		False	False	null	null	99.6	null	null	null	null	64.53	20200915_Met_IDA_Neg_smk56_4	119.03513:3317 120.03848:0 121.04184:0		3552	2791	3734	3339	3023	1673	2222	3058	1977	2180	2936	1645	3579	3054	3233	3259	3015	1356
125	1.051	119.03546	w/o MS2:PURINE	[M-H]-	adduct linked to 818_[M+CH3COONa-H]-; found in higher mz's MsMs_1121	0.7	False	null	119.036	C5H4N4	Purines and purine derivatives	KDCGOANMDULRCW-UHFFFAOYSA-N	N=1C=NC=2N=CNC2C1	530	True	True	False		False	False	null	null	99.9	null	null	null	null	85.37	20200915_Met_IDA_Neg_smk0_4	119.03546:3989 120.03881:0 121.04217:312		3797	2808	3774	3989	3602	851	2113	3142	2574	2736	3245	753	3556	3170	3197	3223	3458	713
126	0.443	119.91534	Unknown	[M+C2H3N+Na-2H]-	ion correlated with 309; ion correlated with 687; ion correlated with 5398; ion correlated with 5032; ion correlated with 1983; ion correlated with 3712; ion correlated with 404; ion correlated with 5686; adduct linked to 106_[M+Hac-H]-; adduct linked to 3264_[M+K-2H]-	0.85	True	null	null	null	null	null	null	999	False	False	False		False	False	null	null	null	null	null	null	null	155.21	20200915_Met_IDA_Neg_smk0_3	119.91539:4282 120.91874:317 121.9221:190	87.92286:204 103.91835:31 119.9145:41	4567	4431	4282	4180	4400	965	4346	4328	4409	4392	4663	816	4352	3845	4282	4285	4217	806
127	6.392	121.0302	Benzoic acid	[M-H]-		0.05	True	null	121.0295	C7H6O2	Benzoic acids	WPYMKLBDIGXBTP-UHFFFAOYSA-N	O=C(O)C=1C=CC=CC1	430	True	True	True		False	False	null	null	84.4	null	90.1	73.4	42.9	21.46	20200915_Met_IDA_Neg_smk14_1	121.0302:1980 122.03355:361 123.03691:51	92.0225:20 93.0362:10 121.02777:112	406	330	426	386	361	1980	395	398	333	407	383	902	399	415	381	372	361	700
128	6.822	121.03035	w/o MS2:3-HYDROXYBENZALDEHYDE	[M+FA-H]-	ion correlated with 1548; ion correlated with 1478; adduct linked to 1152_[3M-H]-; found in higher mz's MsMs_1759; found in higher mz's MsMs_1548; found in higher mz's MsMs_1478; found in higher mz's MsMs_1095	0.15	True	null	121.029	C7H6O2			O=Cc1cccc(O)c1	530	True	True	False		False	False	null	null	64.9	null	null	null	null	49.86	20200915_Met_IDA_Neg_smk14_1	121.03035:4873 122.0337:1025 123.03706:204	65.04641:10 77.03578:31 77.0395:71 93.0377:10 121.02798:41	728	829	814	779	817	4873	738	846	797	795	786	3530	682	707	821	737	812	4495
129	6.198	121.03075	w/o MS2:2-Hydroxybenzaldehyde	[M-H]-	ion correlated with 6353; ion correlated with 8169; ion correlated with 7180; ion correlated with 451; ion correlated with 392; ion correlated with 819; ion correlated with 9913; found in higher mz's MsMs_451	0.1	False	null	121.0295	C7H6O2	Hydroxybenzaldehydes	SMQUZDBALVYZAC-UHFFFAOYSA-N	O=CC=1C=CC=CC1O	530	True	True	False		False	False	null	null	99.2	null	null	null	null	18.46	20200915_Met_IDA_Neg_smk56_3	121.03075:1739 122.0341:174 123.03746:58		366	255	292	281	237	1629	244	278	267	263	276	1158	318	321	283	260	305	1739
130	1.851	122.89331	Unknown	[M-2H]-	adduct linked to 400_[M+Cl]-; found in higher mz's MsMs_400	0.05	True	null	null	null	null	null	null	999	False	False	False		False	False	null	null	null	null	null	null	null	57.29	20200915_Met_IDA_Neg_smk0_1	122.89331:3177 123.89666:468 124.90002:1624	106.91039:10 122.89093:61	3177	2734	2972	2910	2822	876	2945	2662	2720	2745	3099	859	3046	2868	3005	2744	2550	829
131	0.392	122.89412	Unknown	[M-H]-	ion correlated with 513; adduct linked to 630_[M+CH3COONa-H]-; adduct linked to 412_[M+K-2H]-	0.85	False	null	null	null	null	null	null	999	False	False	False		False	False	null	null	null	null	null	null	null	112.73	20200915_Met_IDA_Neg_smk0_4	122.89412:3738 123.89747:7765 124.90083:6920		2399	2494	2425	3738	2610	109	2372	2642	3063	2352	3001	122	3126	2558	2206	3478	2341	118
132	1.711	122.89452	Unknown	[M+K-2H]-	found in higher mz's MsMs_866; found in higher mz's MsMs_376; adduct linked to 467_[M+CH3COONa-H]-	0.1	True	null	null	null	null	null	null	999	False	False	False		False	False	null	null	null	null	null	null	null	54.28	20200915_Met_IDA_Neg_smk0_2	122.89452:3091 123.89787:288 124.90123:1363	58.98003:10 76.98965:20 122.88592:31	3011	3091	2983	2821	2520	1044	2603	2684	2914	2899	2755	1118	2626	2779	2883	2750	2455	1013
133	1.776	122.89484	Unknown	[M-H]-		0.4	True	null	null	null	null	null	null	999	False	False	False		False	False	null	null	null	null	null	null	null	58.93	20200915_Met_IDA_Neg_smk0_3	122.89514:3028 123.89849:402 124.90185:1372	122.89417:71	3204	2976	3028	3009	2741	1006	2856	2848	2914	3042	2957	995	2784	2861	3061	2909	2571	936
134	12.167	124.0024	w/o MS2:TAURINE	[M-H]-		0.05	True	null	124.007	C2H7NO3S	Organosulfonic acids	XOAAWQZATWQOTB-UHFFFAOYSA-N	O=S(=O)(O)CCN	530	True	True	False		False	False	null	null	89.9	null	null	null	null	25.98	20200915_Met_IDA_Neg_smk14_1	124.0024:1804 125.00575:399 126.00911:0	74.99059:10 74.99303:20 75.00159:10 75.67506:10 76.06213:10 76.21108:10 76.97533:10 87.92699:10 89.35214:10 91.02549:10 92.95767:10 123.90237:10	655	615	733	1161	830	1804	1160	553	889	839	600	679	1150	889	969	1137	1242	1768
135	1.1	124.00785	Taurine	[M-H]-	ion correlated with 1723; ion correlated with 4366; found in higher mz's MsMs_1313; found in higher mz's MsMs_469; adduct linked to 628_[M+Br]-; adduct linked to 2613_[3M-H]-	0.85	True	null	124.00739	C2H7NO3S	Organosulfonic acids	XOAAWQZATWQOTB-UHFFFAOYSA-N	O=S(=O)(O)CCN	430	True	True	True		False	False	null	null	85.1	null	80.4	79.5	66.7	432.82	20200915_Met_IDA_Neg_smk0_3	124.00652:17139 125.00987:0 126.01323:1090	79.96068:1045 80.96544:31 106.98377:31 124.00722:328	17821	17909	17139	17064	15603	1049	16027	16689	16458	16141	16423	984	15954	15666	17626	18653	21161	1199
136	0.871	124.00865	Taurine	[M-H]-	ion correlated with 6903; ion correlated with 2401; ion correlated with 15; ion correlated with 1282; ion correlated with 2586; ion correlated with 444; adduct linked to 870_[M+CH3COONa-H]-; similar chromatogram in higher mz_5232; found in higher mz's MsMs_1361; found in higher mz's MsMs_627	0.15	True	null	124.00739	C2H7NO3S	Organosulfonic acids	XOAAWQZATWQOTB-UHFFFAOYSA-N	O=S(=O)(O)CCN	430	True	True	True		False	False	null	null	86.2	null	79.2	78.9	83.3	951.03	20200915_Met_IDA_Neg_smk56_3	124.00865:37896 125.012:3559 126.01536:5409	63.96626:31 64.97211:31 79.95865:5397 80.96594:41 93.96869:31 106.97846:61 124.00618:1517	6173	1029	4848	6241	4587	32413	5761	6587	3731	6092	5702	31244	5305	6044	5151	5478	7158	37896
137	1.809	124.89188	Unknown	[M-H]-	ion correlated with 138	0.1	True	null	null	null	null	null	null	999	False	False	False		False	False	null	null	null	null	null	null	null	73.07	20200915_Met_IDA_Neg_smk56_1	124.89188:1334 125.89523:285 126.89859:2582	78.97394:20 80.99513:20	1371	1243	1300	1202	1151	358	1300	1203	1258	1370	1227	372	1238	1324	1220	1334	1162	337
138	1.765	124.89194	Unknown	[M+Br]-	ion correlated with 137; adduct linked to 233_[3M-H]-	0.2	True	null	null	null	null	null	null	999	False	False	False		False	False	null	null	null	null	null	null	null	67.13	20200915_Met_IDA_Neg_smk0_2	124.89194:1369 125.89529:267 126.89865:2759	78.92377:20 79.96239:10 80.9951:31	1371	1369	1296	1201	1183	381	1305	1249	1258	1370	1230	389	1238	1324	1239	1334	1173	328
139	0.384	124.89305	Unknown	[M-H2O-H]-	ion correlated with 241; adduct linked to 3222_[2M+FA-H]-	0.8	False	null	null	null	null	null	null	999	False	False	False		False	False	null	null	null	null	null	null	null	80.74	20200915_Met_IDA_Neg_smk0_4	124.89305:2288 125.8964:4530 126.89976:15910		1449	1900	1492	2288	1547	37	1619	1785	1634	1367	1792	59	2287	1521	1796	2091	1462	62
140	1.121	125.00037	Unknown	[M-H]-	similar chromatogram in higher mz_153	0.15	False	null	null	null	null	null	null	999	False	False	False		False	False	null	null	null	null	null	null	null	30.93	20200915_Met_IDA_Neg_smk56_3	125.00037:1271 126.00372:228 127.00708:0		827	1170	904	837	363	931	981	841	872	764	787	1170	1626	1021	1261	1451	1229	1271
141	6.684	125.09769	Unknown	[M-H]-	ion correlated with 2903; ion correlated with 159; ion correlated with 2189; ion correlated with 3325; ion correlated with 4815; ion correlated with 2493; ion correlated with 2541; ion correlated with 1908; ion correlated with 2160; ion correlated with 1940; ion correlated with 8432; ion correlated with 2496; found in higher mz's MsMs_671	0.1	False	null	null	null	null	null	null	999	False	False	False		False	False	null	null	null	null	null	null	null	38.54	20200915_Met_IDA_Neg_smk14_1	125.09769:1452 126.10104:286 127.1044:16		15	44	13	30	25	1452	12	32	26	1	28	1190	14	12	32	40	0	718
142	0.373	125.87245	Unknown	[M-H2O-H]-	adduct linked to 256_[M-H]-	0.1	False	null	null	null	null	null	null	999	False	False	False		False	False	null	null	null	null	null	null	null	50.32	20200915_Met_IDA_Neg_smk0_4	125.87245:1507 126.8758:12864 127.87916:2628		718	852	1150	1507	789	24	764	759	1008	746	898	36	1116	823	691	1052	786	26
143	6.202	126.00065	Unknown	[M-H]-	ion correlated with 1404; ion correlated with 485; ion correlated with 9654; ion correlated with 8955; similar chromatogram in higher mz_9434	0.05	False	null	null	null	null	null	null	999	False	False	False		False	False	null	null	null	null	null	null	null	55.54	20200915_Met_IDA_Neg_smk56_3	126.00065:1328 127.004:289 128.00736:232		2	0	0	0	1	142	0	2	5	0	0	273	4	0	0	3	0	1328
144	0.871	126.00233	Unknown	[M+Na-2H]-	ion correlated with 8995; ion correlated with 8318; ion correlated with 8744; ion correlated with 8795; ion correlated with 8827; ion correlated with 9204; ion correlated with 9257; ion correlated with 9264; ion correlated with 8235; ion correlated with 4080; ion correlated with 9605; ion correlated with 9380; ion correlated with 9426; ion correlated with 2439; ion correlated with 23; ion correla…	0.15	False	null	null	null	null	null	null	999	False	False	False		False	False	null	null	null	null	null	null	null	69.34	20200915_Met_IDA_Neg_smk56_3	126.00233:2201 127.00568:331 128.00904:47		287	43	0	100	248	1563	84	173	203	69	247	1550	276	396	150	471	241	2201
145	1.687	126.87881	Unknown	[M-H]-	ion correlated with 147	0.5	True	null	null	null	null	null	null	999	False	False	False		False	False	null	null	null	null	null	null	null	56.48	20200915_Met_IDA_Neg_smk0_1	126.87881:2645 127.88216:721 128.88552:2152	80.92039:41 126.90499:41	2645	2164	2102	2069	2295	455	2153	2259	2305	2302	2394	373	2407	2335	2240	2324	2182	380
146	0.38	126.88209	Unknown	[M-H]-	found in higher mz's MsMs_2023; adduct linked to 513_[M+FA-H]-	0.85	True	null	null	null	null	null	null	999	False	False	False		False	False	null	null	null	null	null	null	null	36.44	20200915_Met_IDA_Neg_smk14_5	126.88174:2114 127.88509:1572 128.88845:4007	126.90048:20 126.90842:224	2050	2657	1674	4177	1793	88	1528	3310	2208	2114	2954	99	3638	1884	1956	4555	1788	116
147	1.637	126.88222	Unknown	[M-H]-	ion correlated with 145	0.45	True	null	null	null	null	null	null	999	False	False	False		False	False	null	null	null	null	null	null	null	46.84	20200915_Met_IDA_Neg_smk0_2	126.88127:2376 127.88462:735 128.88798:2205	80.97486:31 82.99178:20 98.95785:10 125.87189:31 126.90279:31	2689	2376	2498	2219	2291	493	2337	2406	2340	2326	2461	425	2198	2395	2281	2360	2111	430
148	1.111	126.90442	Unknown	[M-H]-	similar chromatogram in higher mz_6293	0.1	False	null	null	null	null	null	null	999	False	False	False		False	False	null	null	null	null	null	null	null	15.92	20200915_Met_IDA_Neg_smk0_3	126.90442:1628 127.90777:106 128.91113:264		1367	1728	1628	1390	1581	91	649	1014	410	591	347	90	505	140	354	1198	769	215
149	1.168	127.07636	Unknown	[M-H]-	adduct linked to 673_[M+Hac-H]-; found in higher mz's MsMs_494; similar chromatogram in higher mz_5755	0.5	False	null	null	null	null	null	null	999	False	False	False		False	False	null	null	null	null	null	null	null	20.84	20200915_Met_IDA_Neg_smk0_4	127.07636:1810 128.07971:0 129.08307:129		1809	1443	1592	1810	1605	0	484	759	1156	727	1198	0	1093	1133	1267	810	535	12
150	6.58	127.07663	Unknown	[M-H]-	ion correlated with 2929; found in higher mz's MsMs_495; found in higher mz's MsMs_9167; found in higher mz's MsMs_1843; found in higher mz's MsMs_1549	0.15	True	null	null	null	null	null	null	999	False	False	False		False	False	null	null	null	null	null	null	null	263.83	20200915_Met_IDA_Neg_smk14_1	127.07751:14972 128.08086:2677 129.08422:208	127.07659:122	630	594	599	842	608	14972	562	564	610	629	625	16001	543	657	896	563	594	11121
151	7.423	127.11172	w/o MS2:Unknown (carbon number 8); PlaSMA ID-37	[M-H]-	ion correlated with 7895; ion correlated with 1180; ion correlated with 8078	0.05	False	5.75	127.1121	C8H16O	Unknown			530	True	True	False		False	False	null	null	99.9	100	null	null	null	22.3	20200915_Met_IDA_Neg_smk28_2	127.11172:1182 128.11507:0 129.11843:0		2	2	0	10	8	742	8	7	4	0	8	1182	0	3	0	1	24	436
152	0.872	128.03426	w/o MS2:Unknown (carbon number 5); PlaSMA ID-41	[M-H2O-H]-	adduct linked to 282_[M-H]-; found in higher mz's MsMs_282	0.1	False	3.14	128.0347	C5H7NO3	Unknown			530	True	True	False		False	False	null	null	99.9	100	null	null	null	62.89	20200915_Met_IDA_Neg_smk56_3	128.03426:1715 129.03761:0 130.04097:94		1417	383	1038	1482	929	1189	746	1280	566	1054	1046	1662	1058	1069	882	1075	1300	1715
153	1.118	128.03587	Pyroglutamic acid	[M-H]-	adduct linked to 1598_[2M-H]-; similar chromatogram in higher mz_5305; similar chromatogram in higher mz_9736; similar chromatogram in higher mz_9806	1	True	null	128.03532	C5H7NO3	Alpha amino acids and derivatives	ODHCTXKNWHHXJC-UHFFFAOYNA-N	O=C(O)C1N=C(O)CC1	430	True	True	True		False	False	null	null	84.8	null	71.8	74.1	100	542.18	20200915_Met_IDA_Neg_smk14_1	128.03552:36902 129.03887:6097 130.04223:1698	66.03754:10 82.0297:71 84.048:20 90.02905:41 123.43589:10 128.0327:1249	7215	8156	7531	6565	7223	36902	4918	5472	5262	5596	5490	41292	6518	5631	6486	7706	8401	57211
154	1.576	128.87553	Unknown	[M-H]-		0.2	True	null	null	null	null	null	null	999	False	False	False		False	False	null	null	null	null	null	null	null	98.58	20200915_Met_IDA_Neg_smk0_1	128.8777:1713 129.88105:309 130.88441:1084	72.99261:10 127.86837:20 128.87857:31	1713	1744	1426	1411	1414	299	1407	1685	1436	1411	1405	247	1582	1471	1561	1456	1290	248
155	1.644	128.87726	Unknown	[M-H]-	ion correlated with 243; ion correlated with 249; ion correlated with 157; ion correlated with 247	0.5	True	null	null	null	null	null	null	999	False	False	False		False	False	null	null	null	null	null	null	null	107.36	20200915_Met_IDA_Neg_smk0_3	128.87798:1538 129.88133:278 130.88469:772	98.94872:10 128.88179:20	1659	1635	1538	1496	1540	293	1629	1653	1617	1618	1691	268	1704	1574	1608	1553	1502	237
156	0.377	128.87944	Unknown	[M-H]-	ion correlated with 403; ion correlated with 248	0.7	False	null	null	null	null	null	null	999	False	False	False		False	False	null	null	null	null	null	null	null	81.85	20200915_Met_IDA_Neg_smk56_1	128.87944:2906 129.88279:457 130.88615:1734		1221	1482	1324	2517	1173	60	934	1828	1234	1200	1683	38	1991	1114	1106	2906	1023	58
157	1.681	128.87956	Unknown	[M-H]-	ion correlated with 243; ion correlated with 249; ion correlated with 155; ion correlated with 247	0.25	True	null	null	null	null	null	null	999	False	False	False		False	False	null	null	null	null	null	null	null	112.44	20200915_Met_IDA_Neg_smk0_5	128.87897:1577 129.88232:242 130.88568:599	128.87489:20	1794	1592	1526	1567	1577	299	1724	1598	1693	1720	1750	275	1755	1615	1559	1613	1502	242
158	1.076	129.01808	w/o MS2:Unknown (carbon number 5); PlaSMA ID-43	[M-H]-	adduct linked to 691_[M+Na-2H]-; adduct linked to 173_[M+K-2H]-	0.8	False	1.65	129.0184	C5H6O4	Unknown			530	True	True	False		False	False	null	null	99.9	100	null	null	null	49.29	20200915_Met_IDA_Neg_smk14_2	129.01808:3599 130.02143:0 131.02479:7002		1990	738	2746	1899	1548	2287	3599	3282	2586	3469	1771	2841	1569	2311	1579	1848	1779	2182
159	6.655	129.09108	Unknown	[M-H]-	ion correlated with 9783; ion correlated with 9809; ion correlated with 2903; ion correlated with 2189; ion correlated with 3325; ion correlated with 3617; ion correlated with 1891; ion correlated with 141; ion correlated with 2541; ion correlated with 1908; ion correlated with 1940; found in higher mz's MsMs_520; adduct linked to 696_[M+Hac-H]-; found in higher mz's MsMs_696	0.05	False	null	null	null	null	null	null	999	False	False	False		False	False	null	null	null	null	null	null	null	15.55	20200915_Met_IDA_Neg_smk14_1	129.09108:1128 130.09443:198 131.09779:54		26	67	40	4	2	1128	27	42	74	10	0	1005	33	23	34	28	12	832
160	0.894	130.06105	w/o MS2:CREATINE	[M+FA-H]-	ion correlated with 9605; ion correlated with 7458; ion correlated with 7562; ion correlated with 7721; ion correlated with 8171; ion correlated with 9130; ion correlated with 9380; ion correlated with 9426; ion correlated with 9596; ion correlated with 9623; ion correlated with 3408; ion correlated with 4591; ion correlated with 4955; ion correlated with 6206; ion correlated with 6780; ion corre…	0.15	False	null	130.062	C4H9N3O2	Alpha amino acids and derivatives	CVSVTCORWBXHQV-UHFFFAOYSA-N	O=C(O)CN(C(=N)N)C	530	True	True	False		False	False	null	null	99.6	null	null	null	null	70.17	20200915_Met_IDA_Neg_smk28_2	130.06105:1600 131.0644:321 132.06776:321		123	6	173	172	49	1477	156	46	75	216	128	1600	199	207	36	105	36	1474
161	1.048	130.08546	w/o MS2:Unknown (carbon number 6); PlaSMA ID-49	[M+C2H3N+Na-2H]-	adduct linked to 17_[M+Cl]-; similar chromatogram in higher mz_9477	0.8	False	1.97	130.0862	C6H13NO2	Unknown			530	True	True	False		False	False	null	null	99.7	100	null	null	null	87.78	20200915_Met_IDA_Neg_smk0_3	130.08546:2713 131.08881:1616 132.09217:0		2613	1034	2713	2606	2372	773	1428	1633	1457	1325	1424	941	1919	2081	2039	2190	2225	970
162	1.478	130.0872	L-Leucine; LC-ESI-QTOF; MS2; CE	[M-H]-	found in higher mz's MsMs_1748; found in higher mz's MsMs_1665	0.15	True	null	130.08736	C6H13NO2	Leucine and derivatives	ROHFNLRQFUQHCH-YFKPBYRVSA-N	CC(C)C[C@H](N)C(O)=O	430	True	True	True		False	False	null	null	85.2	null	72.4	75	100	306.74	20200915_Met_IDA_Neg_smk56_3	130.0872:8512 131.09055:880 132.09391:104	94.89545:10 130.0751:41 130.08315:163	3	18	15	57	16	5563	10	29	15	13	6	6007	12	15	2	28	10	8512
163	1.115	130.08728	w/o MS2:Isoleucine	[M-H]-	found in higher mz's MsMs_2239	0.2	False	null	130.08736	C6H13NO2	Isoleucine and derivatives	AGPKZVBTJJNPAG-UHFFFAOYNA-N	O=C(O)C(N)C(C)CC	530	True	True	False		False	False	null	null	100	null	null	null	null	107.84	20200915_Met_IDA_Neg_smk56_3	130.08728:3079 131.09063:876 132.09399:76		1318	895	2159	1952	1790	2427	732	1263	878	1038	1482	2336	1541	2084	1651	879	2211	3079
164	1.297	130.89021	Unknown	[M-H]-		0.1	True	null	null	null	null	null	null	999	False	False	False		False	False	null	null	null	null	null	null	null	29.27	20200915_Met_IDA_Neg_smk28_5	130.89021:1128 131.89356:155 132.89692:640	130.88432:31 130.92468:20	910	858	808	809	731	41	951	877	961	915	862	58	1121	1100	1128	1052	815	43
165	1.439	130.92636	Unknown	[M-H]-	ion correlated with 3612; ion correlated with 1580	0.15	True	null	null	null	null	null	null	999	False	False	False		False	False	null	null	null	null	null	null	null	33.72	20200915_Met_IDA_Neg_smk0_3	130.92636:1262 131.92971:0 132.93307:2647	130.89297:20	987	965	1262	1017	911	22	1061	1176	1090	1126	1023	11	1255	1214	1113	1141	989	18
166	1.358	130.92651	Unknown	[M-H]-	ion correlated with 3186	0.4	True	null	null	null	null	null	null	999	False	False	False		False	False	null	null	null	null	null	null	null	35.92	20200915_Met_IDA_Neg_smk14_2	130.92545:1249 131.9288:67 132.93216:2400	69.00365:31 129.87117:10 130.92474:20	1068	1079	1207	1051	999	43	1249	1292	1166	1031	1077	13	1177	1267	1267	1132	989	26
167	0.522	130.96593	Unknown	[M-H]-		0.1	True	null	null	null	null	null	null	999	False	False	False		False	False	null	null	null	null	null	null	null	36.16	20200915_Met_IDA_Neg_smk28_5	130.96593:1554 131.96928:24 132.97264:36	86.99132:10 86.99658:10 113.057:10 113.92265:10 113.92566:10 113.93169:10	1288	1551	1429	1410	1375	845	1391	1489	1426	1426	1168	815	1450	1432	1554	1345	1344	854
168	0.587	130.9662	Unknown	[M-H]-	ion correlated with 576; adduct linked to 576_[M+FA-H]-; found in higher mz's MsMs_6250; found in higher mz's MsMs_2925	0.1	False	null	null	null	null	null	null	999	False	False	False		False	False	null	null	null	null	null	null	null	53.79	20200915_Met_IDA_Neg_smk28_4	130.9662:1502 131.96955:0 132.97291:12		1187	1391	1467	1410	1455	810	1360	1442	1453	1426	1311	816	1449	1502	1471	1402	1329	849
169	0.729	130.96701	Unknown	[M-H]-	ion correlated with 5250; ion correlated with 953; ion correlated with 1367; ion correlated with 4304; ion correlated with 6859; found in higher mz's MsMs_560; found in higher mz's MsMs_2556; found in higher mz's MsMs_5612; found in higher mz's MsMs_2184; found in higher mz's MsMs_5958; found in higher mz's MsMs_5337; found in higher mz's MsMs_5250; found in higher mz's MsMs_2924; found in higher…	0.15	True	null	null	null	null	null	null	999	False	False	False		False	False	null	null	null	null	null	null	null	52.68	20200915_Met_IDA_Neg_smk14_1	130.96701:4676 131.97036:321 132.97372:194	86.99286:31	1154	1186	1263	1293	1355	4676	1126	1222	1310	1243	1140	4423	1308	1359	1272	1140	1219	3264
170	0.393	130.98749	Unknown	[M-H]-	ion correlated with 2340; found in higher mz's MsMs_536; adduct linked to 1398_[M+TFA-H]-; adduct linked to 2970_[2M+Hac-H]-; adduct linked to 4691_[3M-H]-; found in higher mz's MsMs_3517; found in higher mz's MsMs_3194; found in higher mz's MsMs_2970	0.85	True	null	null	null	null	null	null	999	False	False	False		False	False	null	null	null	null	null	null	null	104.48	20200915_Met_IDA_Neg_smk0_2	130.98749:11538 131.99084:1206 132.9942:149	87.04063:10 97.93168:31 113.92979:31	6108	11538	5450	6278	5574	174	4600	5805	7577	4688	7308	178	5415	5245	6830	7051	5185	187
171	1.107	130.99185	w/o MS2:OXALOACETATE	[M-H]-	ion correlated with 3198; ion correlated with 3196; adduct linked to 1399_[M+TFA-H]-	0.7	True	null	130.998	C4H4O5	Short-chain keto acids and derivatives	KHPXUQMNIQBQEV-UHFFFAOYSA-N	O=C(O)C(=O)CC(=O)O	530	True	True	False		False	False	null	null	82.8	null	null	null	null	111.58	20200915_Met_IDA_Neg_smk0_5	130.99185:7247 131.9952:539 132.99856:644	68.99952:10 69.0042:10 69.03703:10 70.03813:10 72.94486:10 76.97143:10 76.97885:10 86.78213:10 87.00174:10 87.06359:10 87.65562:10 112.93997:10 130.88756:10 130.97957:10 131.00056:10 131.09422:10	6597	4639	5369	5995	7247	279	4062	4588	5289	6245	5399	275	5298	5986	6810	4874	5130	276
172	6.325	130.99332	w/o MS2:OXALOACETATE	[M-H]-		0.5	True	null	130.998	C4H4O5	Short-chain keto acids and derivatives	KHPXUQMNIQBQEV-UHFFFAOYSA-N	O=C(O)C(=O)CC(=O)O	530	True	True	False		False	False	null	null	89.6	null	null	null	null	147.93	20200915_Met_IDA_Neg_smk28_5	130.99332:10614 131.99667:442 133.00003:88	87.04266:10 130.99251:61	9325	7859	8476	9310	10048	7290	7774	8606	9171	10345	8980	6408	8851	9547	10614	8548	8443	6776
173	1.075	131.01273	Unknown	[M+K-2H]-	ion correlated with 2584; adduct linked to 158_[M-H]-	0.15	False	null	null	null	null	null	null	999	False	False	False		False	False	null	null	null	null	null	null	null	96.57	20200915_Met_IDA_Neg_smk14_2	131.01273:5166 132.01608:727 133.01944:728		3014	1020	3028	3354	2926	150	5166	5125	4502	5753	2656	108	2881	3138	2779	3304	3676	71
174	6.377	131.07201	2-Hydroxy-4-methylpentanoate	[M-H]-	ion correlated with 1481	0.15	True	null	131.07137	C6H12O3	Hydroxy fatty acids	LVRFTAZAXQPQHI-RXMQYKEDSA-N	CC(C)C[C@@H](O)C(O)=O	430	True	True	True		False	False	null	null	91.4	null	83.3	86.4	100	111.58	20200915_Met_IDA_Neg_smk56_3	131.07201:9420 132.07536:1078 133.07872:145	58.00457:10 69.0376:41 81.80966:10 85.06847:122 131.06946:194	224	202	206	181	185	9050	197	181	237	223	221	8384	215	224	245	201	205	9420
175	0.777	131.08199	w/o MS2:D-ORNITHINE	[M-H]-	ion correlated with 2212; ion correlated with 1676; ion correlated with 2594; ion correlated with 1761; ion correlated with 797; ion correlated with 3278; ion correlated with 3945; ion correlated with 4917; ion correlated with 6308; ion correlated with 7110; ion correlated with 7864; ion correlated with 8648; ion correlated with 9510; ion correlated with 9594; ion correlated with 9192; ion correl…	0.1	False	null	131.082	C5H12N2O2	Alpha amino acids	AHLPHDHHMVZTML-UHFFFAOYSA-N	O=C(O)C(N)CCCN	530	True	True	False		False	False	null	null	100	null	null	null	null	51.84	20200915_Met_IDA_Neg_smk56_3	131.08199:3509 132.08534:435 133.0887:12		63	45	39	54	29	1535	14	60	36	26	32	2337	44	53	95	39	55	3509
176	0.869	131.08478	w/o MS2:Ornithine	[M-H]-	ion correlated with 7541; ion correlated with 7727; ion correlated with 8403; ion correlated with 8532; ion correlated with 4420; ion correlated with 6151; ion correlated with 7480; ion correlated with 8462; ion correlated with 8995; ion correlated with 2812; ion correlated with 9300; ion correlated with 7360; ion correlated with 7472; ion correlated with 8318; ion correlated with 8645; ion corre…	0.05	False	null	131.0826	C5H12N2O2	L-alpha-amino acids	AHLPHDHHMVZTML-UHFFFAOYNA-N	O=C(O)C(N)CCCN	530	True	True	False		False	False	null	null	97.6	null	null	null	null	31.31	20200915_Met_IDA_Neg_smk14_1	131.08478:1748 132.08813:0 133.09149:0		280	334	341	268	177	1748	169	138	304	44	172	1563	210	209	318	195	264	1847
177	13.328	131.914	Unknown	[M-C6H10O4-H]-	adduct linked to 94_[M-C6H10O5-H]-	0.1	False	null	null	null	null	null	null	999	False	False	False		False	False	null	null	null	null	null	null	null	40.09	20200915_Met_IDA_Neg_smk28_3	131.914:2116 132.91735:7932 133.92071:882		1602	672	1575	958	1705	1030	1767	1589	1782	1964	1005	808	2116	1732	2074	1263	1615	1044
178	12.348	131.91539	Unknown	[M-H]-	similar chromatogram in higher mz_8410	0.3	True	null	null	null	null	null	null	999	False	False	False		False	False	null	null	null	null	null	null	null	58.6	20200915_Met_IDA_Neg_smk0_5	131.91618:3388 132.91953:14768 133.92289:1821	83.92975:21 99.92519:591	2976	675	2761	2405	3388	1157	2873	1820	2742	3725	2754	1291	2581	2562	2689	1995	2093	1671
179	12.395	131.91597	Unknown	[M-H]-		0.45	True	null	null	null	null	null	null	999	False	False	False		False	False	null	null	null	null	null	null	null	49.11	20200915_Met_IDA_Neg_smk28_5	131.91597:3276 132.91932:16990 133.92268:2630	99.92512:665	3084	719	2730	1925	2172	1316	2913	1820	2650	3725	2765	1291	2689	2566	3276	1990	2771	1568
180	12.528	131.91641	Unknown	[M-H]-		0.05	False	null	null	null	null	null	null	999	False	False	False		False	False	null	null	null	null	null	null	null	44.76	20200915_Met_IDA_Neg_smk14_1	131.91641:2759 132.91976:12946 133.92312:808		1361	426	1202	1352	1197	2759	1271	797	1245	1183	916	1906	1198	1267	1459	988	1030	2566
181	0.427	131.91678	Unknown	[M-H]-		0.05	False	null	null	null	null	null	null	999	False	False	False		False	False	null	null	null	null	null	null	null	29.52	20200915_Met_IDA_Neg_smk14_5	131.91678:1050 132.92013:1076 133.92349:456		900	865	699	837	859	63	791	775	826	1050	639	56	786	810	836	751	820	61
182	13.453	131.91702	Unknown	[M-2H]-	ion correlated with 2647; ion correlated with 6113; adduct linked to 196_[M-H]-	0.05	False	null	null	null	null	null	null	999	False	False	False		False	False	null	null	null	null	null	null	null	34.06	20200915_Met_IDA_Neg_smk28_2	131.91702:1960 132.92037:10495 133.92373:1660		707	611	588	698	710	1643	802	635	671	785	525	1960	788	755	760	490	691	2021
183	13.374	131.91759	Unknown	[M-H]-		0.05	False	null	null	null	null	null	null	999	False	False	False		False	False	null	null	null	null	null	null	null	39.18	20200915_Met_IDA_Neg_smk56_4	131.91759:2025 132.92094:9155 133.9243:1246		1678	977	1622	892	940	1319	974	875	1564	1055	903	1201	1063	1083	2074	1319	1675	1532
184	1.108	132.03091	w/o MS2:Aspartic acid	[M+Hac-H]-	adduct linked to 659_[M+TFA-H]-	0.1	False	null	132.03023	C4H7NO4	Aspartic acid and derivatives	CKLJMWTZIZZHCS-UHFFFAOYNA-N	O=C(O)CC(N)C(=O)O	530	True	True	False		False	False	null	null	99.8	null	null	null	null	59.41	20200915_Met_IDA_Neg_smk56_4	132.03091:2338 133.03426:955 134.03762:0		1622	1648	1531	1225	1601	97	1342	1873	1506	1487	1373	101	1749	2131	2080	1908	2080	152
185	1.175	132.03194	w/o MS2:Aspartic acid	[M-H]-	adduct linked to 579_[M+FA-H]-	0.75	False	null	132.03023	C4H7NO4	Aspartic acid and derivatives	CKLJMWTZIZZHCS-UHFFFAOYNA-N	O=C(O)CC(N)C(=O)O	530	True	True	False		False	False	null	null	98.6	null	null	null	null	65.02	20200915_Met_IDA_Neg_smk56_5	132.03194:2785 133.03529:757 134.03865:0		1845	994	1740	1865	2188	61	1369	1849	1528	1962	2365	93	2766	2562	2094	2690	2457	101
186	0.878	132.03349	w/o MS2:Aspartic acid	[M-H]-	ion correlated with 4420; ion correlated with 8104; ion correlated with 7480; ion correlated with 8177; ion correlated with 2812; ion correlated with 5742; ion correlated with 1242; ion correlated with 5442; ion correlated with 6686; ion correlated with 7360; ion correlated with 7404; ion correlated with 7472; ion correlated with 8037; ion correlated with 8318; ion correlated with 8645; ion corre…	0.15	False	null	132.03023	C4H7NO4	Aspartic acid and derivatives	CKLJMWTZIZZHCS-UHFFFAOYNA-N	O=C(O)CC(N)C(=O)O	530	True	True	False		False	False	null	null	94.8	null	null	null	null	88.31	20200915_Met_IDA_Neg_smk56_3	132.03349:3479 133.03684:427 134.0402:0		161	203	124	60	122	2381	78	95	49	78	251	3165	186	113	197	226	190	3479
187	0.383	132.86714	Unknown	[M-C6H10O4-H]-	ion correlated with 209; adduct linked to 1671_[M-H2O-H]-; adduct linked to 2852_[M+K-2H]-; adduct linked to 3006_[M+FA-H]-; adduct linked to 4638_[M+TFA-H]-; found in higher mz's MsMs_1217	0.85	True	null	null	null	null	null	null	999	False	False	False		False	False	null	null	null	null	null	null	null	429.97	20200915_Met_IDA_Neg_smk0_3	132.86812:26958 133.87147:90 134.87483:87203	99.92715:71 100.92666:61 115.91711:122 132.86551:1379	18661	30938	26958	31032	26774	270	20262	29607	22891	29011	23101	232	31253	23705	26701	25520	20221	244
188	1.286	132.92027	Unknown	[M-H]-	ion correlated with 213; ion correlated with 211; ion correlated with 190	0.3	True	null	null	null	null	null	null	999	False	False	False		False	False	null	null	null	null	null	null	null	24.21	20200915_Met_IDA_Neg_smk0_4	132.92276:1377 133.92611:28 134.92947:1017	62.9703:41 71.85301:10 78.71699:21 78.95749:562 83.46389:10 96.97203:196 132.91731:41	1590	1363	1427	1377	1269	147	1467	1531	1470	1592	1183	118	1678	1598	1595	1366	1271	109
189	12.513	132.92198	Unknown	[M+CH3COONa-H]-	adduct linked to 67_[M+C2H3N+Na-2H]-; similar chromatogram in higher mz_8597	0.15	False	null	null	null	null	null	null	999	False	False	False		False	False	null	null	null	null	null	null	null	111.06	20200915_Met_IDA_Neg_smk56_3	132.92198:12613 133.92533:2225 134.92869:0		4167	1585	4668	4923	4795	11542	4866	3095	5209	5181	3700	7942	5634	4920	6382	3799	4611	12613
190	1.338	132.92212	Unknown	[M-H]-	ion correlated with 211; ion correlated with 188	0.3	True	null	null	null	null	null	null	999	False	False	False		False	False	null	null	null	null	null	null	null	24.92	20200915_Met_IDA_Neg_smk0_3	132.92079:1468 133.92414:0 134.9275:1093	58.98158:10 71.02396:10 72.99921:21 78.96087:746 81.43702:10 90.47031:21 96.96744:291 99.92783:31 132.8924:41	1442	1373	1468	1214	1304	109	1478	1507	1485	1594	1319	97	1732	1601	1389	1382	1247	104
191	0.35	132.92245	Unknown	[M-H]-		0.3	True	null	null	null	null	null	null	999	False	False	False		False	False	null	null	null	null	null	null	null	27.17	20200915_Met_IDA_Neg_smk0_3	132.92505:1674 133.9284:246 134.93176:90	97.92992:5 99.92519:133 100.9332:76 105.36021:5 115.91808:235	940	2424	1674	1527	1073	66	1529	1226	2061	1162	1724	58	2404	1052	1386	1312	1336	46
192	13.644	132.92252	Unknown	[M+TFA-H]-	adduct linked to 7_[M+CH3COONa-H]-	0.3	True	null	null	null	null	null	null	999	False	False	False		False	False	null	null	null	null	null	null	null	43.83	20200915_Met_IDA_Neg_smk0_1	132.92274:4518 133.92609:714 134.92945:165	76.63261:10 99.61356:21 99.9278:395 100.93442:255 101.98027:21 115.91952:773 132.92194:51	4518	3768	4270	5246	2794	4071	4727	4356	4360	4322	3653	3086	5442	4771	5483	3314	4603	3487
193	13.598	132.92319	Unknown	[M+C2H3N+Na-2H]-	adduct linked to 88_[M+FA-H]-	0.15	True	null	null	null	null	null	null	999	False	False	False		False	False	null	null	null	null	null	null	null	63.46	20200915_Met_IDA_Neg_smk0_4	132.92598:5352 133.92933:682 134.93269:98	83.93092:31 87.04826:10 99.92381:484 100.93182:370 102.88142:21 103.37425:10 115.91962:913 132.86821:31 132.92676:51	4491	2168	4254	5352	4490	3015	4809	4457	4352	6240	3652	3360	5442	4768	5483	3303	4651	3338
194	13.734	132.92329	Unknown	[M+C2H3N+Na-2H]-	adduct linked to 87_[M+FA-H]-	0.15	True	null	null	null	null	null	null	999	False	False	False		False	False	null	null	null	null	null	null	null	55.49	20200915_Met_IDA_Neg_smk14_1	132.92305:6011 133.9264:793 134.92976:610	83.93347:31 87.0522:21 99.92812:671 100.93616:563 115.92134:1263 116.92904:31 123.92596:10 132.92546:102	2481	3008	2058	2332	1832	6011	2126	1976	2156	2702	1759	5098	2354	2375	3258	1608	2366	6192
195	12.345	132.92351	Unknown	[M-C6H10O4-H]-	adduct linked to 107_[M-C6H10O5-H]-	0.55	True	null	null	null	null	null	null	999	False	False	False		False	False	null	null	null	null	null	null	null	106.88	20200915_Met_IDA_Neg_smk0_3	132.92502:10850 133.92837:1460 134.93173:331	77.85358:31 83.93533:71 99.62138:31 99.92857:1227 100.93377:735 104.90368:10 115.92167:2053 116.92783:41 120.38999:10 132.86711:61 132.92239:153	9763	2582	10850	11233	12395	6224	11333	6463	13294	13607	8575	3890	10001	12056	12367	8699	10177	5114
196	13.453	132.92352	Unknown	[M-H]-	ion correlated with 2516; ion correlated with 6805; ion correlated with 7063; adduct linked to 182_[M-2H]-	0.05	False	null	null	null	null	null	null	999	False	False	False		False	False	null	null	null	null	null	null	null	76.04	20200915_Met_IDA_Neg_smk28_2	132.92352:7288 133.92687:1573 134.93023:261		2270	2451	2104	2176	2347	6502	2403	2287	2645	2707	1718	7288	2854	2400	2817	1806	2375	7029
197	14.154	132.9236	Unknown	[M+TFA-H]-	adduct linked to 10_[M+CH3COONa-H]-	0.6	True	null	null	null	null	null	null	999	False	False	False		False	False	null	null	null	null	null	null	null	34.31	20200915_Met_IDA_Neg_smk0_1	132.92255:3441 133.9259:522 134.92926:162	99.61906:21 99.92202:292 100.9357:173 102.61795:21 115.91783:399 118.86783:10 132.92175:31	3441	3141	2468	2705	2398	2304	3441	3924	3109	3909	3549	2027	4390	3864	4127	2909	3867	2296
198	14.251	132.92363	Unknown	[M+TFA-H]-	ion correlated with 4096; adduct linked to 9_[M+CH3COONa-H]-	0.1	True	null	null	null	null	null	null	999	False	False	False		False	False	null	null	null	null	null	null	null	41.23	20200915_Met_IDA_Neg_smk56_3	132.92363:4164 133.92698:574 134.93034:228	83.93291:21 99.92738:448 100.9354:286 115.92039:700 132.92595:51	1595	2293	1417	1479	1306	3688	1779	2076	1458	1845	1863	3728	1647	1773	2364	1718	1984	4164
199	13.372	132.92407	Unknown	[M-H]-		0.1	False	null	null	null	null	null	null	999	False	False	False		False	False	null	null	null	null	null	null	null	65.05	20200915_Met_IDA_Neg_smk56_4	132.92407:7224 133.92742:797 134.93078:200		5348	4382	3797	3327	3018	4858	4029	4149	5464	3450	4029	3323	4414	7606	7608	4409	5747	5790
200	12.388	132.92409	Unknown	[M-H]-		0.25	True	null	null	null	null	null	null	999	False	False	False		False	False	null	null	null	null	null	null	null	106	20200915_Met_IDA_Neg_smk14_3	132.92294:6482 133.92629:1412 134.92965:404	74.51048:10 99.92542:700 100.93484:387 101.5964:21 104.5453:10 115.92128:982 132.86504:31 132.92197:71	9759	2636	10824	10104	8109	6278	11226	6482	13308	13558	8521	3913	10116	11200	13810	8681	10145	5455
201	15.105	132.9245	Unknown	[M+C2H3N+Na-2H]-	adduct linked to 83_[M+FA-H]-	0.25	True	null	null	null	null	null	null	999	False	False	False		False	False	null	null	null	null	null	null	null	16.91	20200915_Met_IDA_Neg_smk14_1	132.92471:1959 133.92806:429 134.93142:110	99.62369:21 99.92384:283 100.93185:197 101.96487:10 105.97372:21 115.91824:396 132.92213:31	1703	1848	1540	919	1114	1959	1831	2229	1350	946	1641	1649	1484	1327	1651	1577	1869	1095
202	13.305	132.92461	Unknown	[M-H]-		0.15	True	null	null	null	null	null	null	999	False	False	False		False	False	null	null	null	null	null	null	null	73.49	20200915_Met_IDA_Neg_smk0_3	132.92468:5685 133.92803:802 134.93139:471	83.93367:52 99.92538:262 100.93056:209 115.9213:495 132.86673:31	5407	2042	5685	6759	5456	3946	6706	5726	6412	6890	4534	3039	8016	7640	7556	4388	5747	4244
203	0.927	132.94394	Unknown	[M-H]-	ion correlated with 4378; ion correlated with 2013; ion correlated with 3752; ion correlated with 1395; ion correlated with 1938; ion correlated with 2521; ion correlated with 2814; ion correlated with 1693; ion correlated with 3277; ion correlated with 356; ion correlated with 482; ion correlated with 6388; adduct linked to 337_[M+Na-2H]-; adduct linked to 734_[M+Hac-H]-	0.1	True	null	null	null	null	null	null	999	False	False	False		False	False	null	null	null	null	null	null	null	21.17	20200915_Met_IDA_Neg_smk56_3	132.94609:1120 133.94944:0 134.9528:460	60.986:21 72.99387:21 78.96033:457 96.95986:21 96.96819:183 132.87047:51	5	8	17	25	3	1128	5	13	20	0	5	550	2	2	19	10	1	1120
204	1.37	132.9464	Unknown	[M-H]-	ion correlated with 727	0.2	True	null	null	null	null	null	null	999	False	False	False		False	False	null	null	null	null	null	null	null	24.9	20200915_Met_IDA_Neg_smk0_5	132.9464:1693 133.94975:0 134.95311:511	71.02017:31 73.01223:10 78.73258:42 78.95806:679 96.67265:20 96.96971:288 132.91423:20	1532	1419	1675	1439	1693	66	1536	1470	1621	1632	640	51	755	633	543	1312	1390	73
205	1.296	132.9478	Unknown	[M-H]-		0.05	False	null	null	null	null	null	null	999	False	False	False		False	False	null	null	null	null	null	null	null	24.64	20200915_Met_IDA_Neg_smk0_2	132.9478:1632 133.95115:0 134.95451:554		1535	1632	1504	1446	1514	129	1378	1390	1617	1280	472	80	680	418	475	1322	1123	85
206	6.922	132.9926	Unknown	[M-H]-	similar chromatogram in higher mz_631	1	True	null	null	null	null	null	null	999	False	False	False		False	False	null	null	null	null	null	null	null	30.38	20200915_Met_IDA_Neg_smk0_1	132.99077:2200 133.99412:42 134.99748:1614	99.93452:20 115.91766:20 132.86307:82	2200	2163	2133	2104	1439	1988	1871	2354	2201	2035	1394	1889	2115	1999	2227	2049	1492	1939
207	1.008	133.01379	D-(+)-Malic acid	[M-H]-	adduct linked to 73_[M-H2O-H]-; found in higher mz's MsMs_2486; found in higher mz's MsMs_709	0.15	True	null	133.01425	C4H6O5	Beta hydroxy acids and derivatives	BJEPYKJPYRNKOW-UWTATZPHSA-N	O[C@H](CC(O)=O)C(O)=O	430	True	True	True		False	False	null	null	91.5	null	78	95.1	100	315.19	20200915_Met_IDA_Neg_smk28_2	133.01379:22748 134.01714:2916 135.0205:756	59.01516:41 68.99841:21 71.01443:382 72.99558:143 76.46741:10 78.96085:184 84.36551:10 89.02024:20 89.03622:10 96.97019:71 100.92024:10 114.90697:31 115.00227:594 133.01436:265	381	1058	664	347	359	15043	609	877	803	932	1099	22748	1542	2010	1306	516	610	17335
208	1.144	133.01442	w/o MS2:Malic acid	[M-H]-	adduct linked to 982_[M+CH3COONa-H]-; adduct linked to 518_[M+Na-2H]-	0.85	False	null	133.01425	C4H6O5	Beta hydroxy acids and derivatives	BJEPYKJPYRNKOW-UHFFFAOYNA-N	O=C(O)CC(O)C(=O)O	530	True	True	False		False	False	null	null	100	null	null	null	null	80.59	20200915_Met_IDA_Neg_smk28_3	133.01442:6765 134.01777:526 135.02113:1863		2830	4490	3553	3139	3191	1047	4002	2810	3941	3379	5305	1413	6765	6350	6160	3643	4576	1220
209	0.385	134.86499	Unknown	[M+FA-H]-	ion correlated with 187; adduct linked to 488_[M+CH3COONa-H]-	0.85	True	null	null	null	null	null	null	999	False	False	False		False	False	null	null	null	null	null	null	null	390.23	20200915_Met_IDA_Neg_smk0_1	134.86124:23778 135.86459:0 136.86795:10614	58.97626:31 89.92683:51 90.93568:586 91.00162:118 134.86864:2457	23778	35723	30713	32847	29056	270	22305	31937	25820	32003	24786	260	33206	26218	29330	27651	23581	273
210	12.142	134.89207	Unknown	[M-H]-	similar chromatogram in higher mz_2528; similar chromatogram in higher mz_6580	0.1	False	null	null	null	null	null	null	999	False	False	False		False	False	null	null	null	null	null	null	null	24.82	20200915_Met_IDA_Neg_smk14_2	134.89207:2526 135.89542:0 136.89878:809		2900	572	2037	2222	2303	2852	2526	1524	2707	2394	1435	1702	1584	1858	1595	1918	1548	1629
211	1.28	134.89378	Unknown	[2M-H]-	ion correlated with 213; ion correlated with 188; ion correlated with 190; adduct linked to 287_[M+Br]-	0.25	False	null	null	null	null	null	null	999	False	False	False		False	False	null	null	null	null	null	null	null	20.14	20200915_Met_IDA_Neg_smk14_5	134.89378:1825 135.89713:0 136.90049:1239		1277	1289	1601	1529	1284	111	1536	1441	1481	1825	1050	123	1471	1590	1565	1386	1241	118
212	12.437	134.89381	Unknown	[M-H]-		0.05	False	null	null	null	null	null	null	999	False	False	False		False	False	null	null	null	null	null	null	null	9.3	20200915_Met_IDA_Neg_smk56_2	134.89381:1948 135.89716:808 136.90052:606		1800	426	1843	1982	1486	1351	1594	1136	2149	2116	1392	901	1769	1572	2129	1316	1948	853
213	1.253	134.89395	Unknown	[M-H]-	ion correlated with 211; ion correlated with 188	0.4	True	null	null	null	null	null	null	999	False	False	False		False	False	null	null	null	null	null	null	null	17.88	20200915_Met_IDA_Neg_smk0_1	134.89615:1312 135.8995:0 136.90286:1616	75.01208:10 78.95667:163 80.96497:10 90.99541:10 96.97135:82 134.89227:71	1312	1290	1581	1574	1280	122	1568	1471	1505	1825	955	164	1480	1610	1602	1389	1236	100
214	11.985	134.89406	Unknown	[M-H]-	similar chromatogram in higher mz_3060	0.05	False	null	null	null	null	null	null	999	False	False	False		False	False	null	null	null	null	null	null	null	26.08	20200915_Met_IDA_Neg_smk0_2	134.89406:2143 135.89741:607 136.90077:808		1978	2143	1331	1170	975	1296	1046	844	2007	1059	1962	648	1351	1330	1658	1694	1241	999
215	13.631	134.8943	Unknown	[M-H]-		0.5	True	null	null	null	null	null	null	999	False	False	False		False	False	null	null	null	null	null	null	null	17.97	20200915_Met_IDA_Neg_smk56_5	134.89635:1773 135.8997:507 136.90306:816	74.99356:31 92.02581:10 99.92391:82 101.92502:41 107.04378:10 117.92086:31 120.01813:10 134.8936:133 135.05751:20	1754	1256	1550	1650	1454	918	1385	1480	1760	2082	1320	561	1663	1595	1890	1369	1813	720
216	1.364	134.89433	Unknown	[M-H]-		0.05	False	null	null	null	null	null	null	999	False	False	False		False	False	null	null	null	null	null	null	null	17.46	20200915_Met_IDA_Neg_smk28_1	134.89433:1236 135.89768:72 136.90104:1028		1106	1167	1427	1273	1172	113	1287	1272	1299	1467	1236	62	1438	1351	1264	1215	1130	106
217	12.19	134.89511	Unknown	[M-H]-		0.15	False	null	null	null	null	null	null	999	False	False	False		False	False	null	null	null	null	null	null	null	24.63	20200915_Met_IDA_Neg_smk0_1	134.89511:3150 135.89846:404 136.90182:1213		3150	784	2054	1495	1419	1645	2556	1552	2740	1700	1919	1058	1492	1925	2382	1964	1655	1360
218	13.592	134.89522	Unknown	[M-H]-		0.3	False	null	null	null	null	null	null	999	False	False	False		False	False	null	null	null	null	null	null	null	18.85	20200915_Met_IDA_Neg_smk14_5	134.89522:2101 135.89857:455 136.90193:945		1540	641	1519	1896	1495	573	1337	1497	1831	2101	1322	434	1693	1639	1881	1369	1459	434
219	11.918	134.89568	Unknown	[M-H]-		0.25	True	null	null	null	null	null	null	999	False	False	False		False	False	null	null	null	null	null	null	null	26.5	20200915_Met_IDA_Neg_smk56_4	134.89151:2242 135.89486:0 136.89822:809	90.93118:31 99.92499:71 101.92754:31 117.91295:20 117.91908:61 120.05189:10 134.86395:82 134.89508:102	2631	1104	2038	1815	1861	1031	1960	1572	2555	1544	2106	602	2042	2536	2654	2632	1939	780
220	13.327	134.89612	Unknown	[M-H]-		0.15	False	null	null	null	null	null	null	999	False	False	False		False	False	null	null	null	null	null	null	null	17.99	20200915_Met_IDA_Neg_smk28_5	134.89612:1805 135.89947:160 136.90283:643		1657	704	1182	1525	1479	718	1487	1319	1503	1703	1146	406	1434	1804	1805	1092	1212	674
221	13.725	134.89676	Unknown	[M-H]-	ion correlated with 8380	0.1	False	null	null	null	null	null	null	999	False	False	False		False	False	null	null	null	null	null	null	null	18.5	20200915_Met_IDA_Neg_smk14_1	134.89676:2099 135.90011:183 136.90347:854		690	1289	536	547	395	2099	456	591	549	632	643	1328	493	583	827	474	640	1582
222	12.083	134.8968	Unknown	[M-H]-		0.15	False	null	null	null	null	null	null	999	False	False	False		False	False	null	null	null	null	null	null	null	21.27	20200915_Met_IDA_Neg_smk14_1	134.8968:3054 135.90015:1012 136.90351:607		1457	961	971	1673	2418	3054	1429	839	1046	2530	1041	2494	1376	1007	888	1086	994	2215
223	11.86	134.89787	Unknown	[M-C6H10O4-H]-	adduct linked to 4697_[M+TFA-H]-; similar chromatogram in higher mz_6842	0.1	False	null	null	null	null	null	null	999	False	False	False		False	False	null	null	null	null	null	null	null	26.49	20200915_Met_IDA_Neg_smk0_5	134.89787:3018 135.90122:606 136.90458:1617		2634	573	2049	2191	3018	1047	2021	1579	1916	1920	1620	715	2408	2545	1651	2239	2034	844
224	0.455	134.98883	w/o MS2:PFOH-perfluoroalkyl_alcohol; C2HF5O	[M-H]-	ion correlated with 847; ion correlated with 225	0.5	False	null	134.98749	C2HF5O	PFSA	NNZZMYIWZFZLHU-UHFFFAOYSA-N	FC(F)(F)C(F)(F)O	530	True	True	False		False	False	null	null	99.1	null	null	null	null	116.55	20200915_Met_IDA_Neg_smk0_2	134.98883:10002 135.99218:182 136.99554:2822		9030	10002	9609	8612	8631	2690	8836	9036	8856	8444	8303	2521	9157	8006	8547	9098	8271	2525
225	0.508	134.9892	w/o MS2:PFOH-perfluoroalkyl_alcohol; C2HF5O	[M-H]-	ion correlated with 847; ion correlated with 224; ion correlated with 1700	0.05	False	null	134.98749	C2HF5O	PFSA	NNZZMYIWZFZLHU-UHFFFAOYSA-N	FC(F)(F)C(F)(F)O	530	True	True	False		False	False	null	null	98.6	null	null	null	null	98.39	20200915_Met_IDA_Neg_smk28_4	134.9892:8091 135.99255:141 136.99591:1915		9044	9277	9254	8020	8151	2769	8841	9008	8807	8426	8290	2586	9035	8091	8605	8906	8298	2500
226	1.109	135.03102	Hypoxanthine	[M-H]-		0.5	True	null	135.03123	C5H4N4O	Hypoxanthines	FDGQSTZJBFJUBT-UHFFFAOYSA-N	OC1=NC=NC=2NC=NC12	430	True	True	True		False	False	null	null	86	null	68.7	84.1	100	33.28	20200915_Met_IDA_Neg_smk14_1	135.03102:7211 136.03437:1349 137.03773:209	59.01715:31 62.97428:10 64.00845:41 65.01578:284 66.01148:112 75.02345:10 78.95704:41 80.96532:10 89.02558:51 92.02544:711 96.96748:31 106.0273:31 133.01471:61 135.02843:571	1621	1934	1922	1157	1410	7211	2374	2280	2155	2461	917	112	992	1154	1035	2363	2286	228
227	0.894	135.0314	Threonic acid	[M-H]-	ion correlated with 638; ion correlated with 757; ion correlated with 324; ion correlated with 744; ion correlated with 825; adduct linked to 757_[M+Hac-H]-	0.15	True	null	135.02989	C4H8O5	Sugar acids and derivatives	JPIJQSOTBSSVTP-UHFFFAOYNA-N	O=C(O)C(O)C(O)CO	430	True	True	True		False	False	null	null	87.7	null	81.9	89.1	69.2	103.79	20200915_Met_IDA_Neg_smk56_3	135.0314:10513 136.03475:1514 137.03811:414	58.01109:31 59.01792:112 60.52739:10 71.01506:82 72.9938:102 75.00463:44 75.01073:563 78.96276:194 87.0158:20 89.02891:41 96.96949:82 117.01933:41 134.86656:71 134.89442:51 135.02881:265	107	26	68	211	319	9365	466	436	413	669	102	6393	82	101	0	172	264	10513
228	0.443	135.94545	Unknown	[M-H]-	ion correlated with 4033	0.25	True	null	null	null	null	null	null	999	False	False	False		False	False	null	null	null	null	null	null	null	31.83	20200915_Met_IDA_Neg_smk0_3	135.94545:1222 136.9488:129 137.95216:0	90.0279:10 90.03191:10 90.04798:10 90.94176:10 104.92879:10	1178	1071	1222	953	978	200	949	988	989	894	1094	174	962	1034	985	1121	921	172
229	0.39	136.86287	Unknown	[M+Cl]-	adduct linked to 239_[M+K-2H]-; adduct linked to 630_[M+CH3COONa-H]-	0.85	False	null	null	null	null	null	null	999	False	False	False		False	False	null	null	null	null	null	null	null	332.97	20200915_Met_IDA_Neg_smk56_4	136.86287:13289 137.86622:18 138.86958:5907		8109	11443	10024	11310	10664	90	8045	11250	9566	11186	9366	92	12188	8795	12223	9688	8523	104
230	1.1	136.87573	Unknown	[M-H]-		0.1	False	null	null	null	null	null	null	999	False	False	False		False	False	null	null	null	null	null	null	null	63.19	20200915_Met_IDA_Neg_smk56_5	136.87573:1176 137.87908:0 138.88244:0		784	778	565	470	696	48	542	406	433	634	1013	72	591	309	771	174	860	46
231	12.393	136.89078	Unknown	[M-H]-		0.05	False	null	null	null	null	null	null	999	False	False	False		False	False	null	null	null	null	null	null	null	17.23	20200915_Met_IDA_Neg_smk14_5	136.89078:1186 137.89413:202 138.89749:0		235	116	468	493	557	951	673	398	714	1186	488	508	762	664	526	285	431	326
232	0.381	136.91011	Unknown	[M-H2O-H]-	ion correlated with 309; adduct linked to 2692_[2M-H]-; found in higher mz's MsMs_2692	0.1	False	null	null	null	null	null	null	999	False	False	False		False	False	null	null	null	null	null	null	null	88.59	20200915_Met_IDA_Neg_smk0_1	136.91011:4834 137.91346:1232 138.91682:5959		4834	5616	4346	5772	4424	266	4202	5052	4493	4033	5308	218	5667	3890	4118	6022	3844	210
233	1.765	136.91028	Unknown	[3M-H]-	adduct linked to 138_[M+Br]-; found in higher mz's MsMs_2483	0.15	True	null	null	null	null	null	null	999	False	False	False		False	False	null	null	null	null	null	null	null	108.61	20200915_Met_IDA_Neg_smk0_1	136.90923:4104 137.91258:143 138.91594:1552	79.96256:10 91.00871:10 92.92304:51 93.03867:20 136.89018:20	4104	4265	3517	3196	3039	804	3522	3368	3719	3160	3293	722	2940	2914	2901	3466	3164	714
234	1.898	136.91057	Unknown	[M-H]-	ion correlated with 235	0.3	True	null	null	null	null	null	null	999	False	False	False		False	False	null	null	null	null	null	null	null	72.16	20200915_Met_IDA_Neg_smk0_5	136.91005:3690 137.9134:167 138.91676:1646	78.95937:20 87.92784:20 92.91358:20 92.91902:61 92.99655:20 136.89085:20	3600	2967	3483	3355	3690	697	3304	3437	3138	3657	3519	656	3651	3886	3421	3909	3028	672
235	1.843	136.91092	Unknown	[M-H]-	ion correlated with 1630; ion correlated with 234	0.4	True	null	null	null	null	null	null	999	False	False	False		False	False	null	null	null	null	null	null	null	106.22	20200915_Met_IDA_Neg_smk0_3	136.91092:4115 137.91427:157 138.91763:1448	90.99971:20 92.92072:61 136.8934:20	3912	3339	4115	3401	3715	722	3710	3437	3404	3637	3222	693	3339	3264	3419	3885	3435	690
236	6.931	137.02512	Salicylic acid	[M-H]-	ion correlated with 1653	0.15	True	null	137.02441	C7H6O3	Salicylic acids	YGSDEFSMJLZEOE-UHFFFAOYSA-N	O=C(O)C=1C=CC=CC1O	430	True	True	True		False	False	null	null	93.2	null	87.8	87.8	100	76.42	20200915_Met_IDA_Neg_smk14_1	137.02512:5453 138.02847:1364 139.03183:243	93.03493:335 137.02245:51	537	546	551	446	372	5453	534	545	564	517	501	2391	532	537	503	517	507	4589
237	1.007	137.03691	w/o MS2:Urocanic acid	[M-C6H10O5-H]-	adduct linked to 3279_[M+Cl]-	0.05	False	null	137.03564	C6H6N2O2	Imidazolyl carboxylic acids and derivatives	LOIYMIARKYCTBW-UHFFFAOYSA-N	O=C(O)C=CC1=CN=CN1	530	True	True	False		False	False	null	null	99.2	null	null	null	null	38.61	20200915_Met_IDA_Neg_smk56_3	137.03691:2453 138.04026:570 139.04362:30		182	101	188	201	127	893	82	183	146	180	202	662	135	252	259	437	566	2453
238	6.077	138.05615	Unknown	[M-H]-	ion correlated with 6889; ion correlated with 9302; ion correlated with 5344; similar chromatogram in higher mz_629; found in higher mz's MsMs_629	0.1	True	null	null	null	null	null	null	999	False	False	False		False	False	null	null	null	null	null	null	null	27.3	20200915_Met_IDA_Neg_smk14_1	138.05728:1984 139.06063:450 140.06399:0	95.04864:10 123.03344:71 138.05301:61	4	0	3	1	0	1984	0	0	2	1	0	3632	9	2	4	2	2	875
239	0.389	138.85883	Unknown	[M+K-2H]-	adduct linked to 229_[M+Cl]-	0.35	False	null	null	null	null	null	null	999	False	False	False		False	False	null	null	null	null	null	null	null	74.33	20200915_Met_IDA_Neg_smk56_4	138.85883:1825 139.86218:194 140.86554:35		1030	1474	1650	1922	1511	8	1183	1507	1273	1449	1194	12	1602	1076	1176	1606	1115	14
240	1.785	138.90657	Unknown	[M-H]-	ion correlated with 242; ion correlated with 2758	0.15	True	null	null	null	null	null	null	999	False	False	False		False	False	null	null	null	null	null	null	null	35.1	20200915_Met_IDA_Neg_smk28_5	138.90822:1090 139.91157:44 140.91493:275	79.9567:51 87.92531:10	1259	1215	1140	1163	1187	292	1133	1098	1099	1108	1065	267	1141	1094	1090	1126	1042	237
241	0.387	138.90706	Unknown	[M-H]-	ion correlated with 139; adduct linked to 3370_[2M+Hac-H]-; adduct linked to 1280_[M+CH3COONa-H]-	0.55	False	null	null	null	null	null	null	999	False	False	False		False	False	null	null	null	null	null	null	null	77.25	20200915_Met_IDA_Neg_smk28_3	138.90706:2268 139.91041:856 140.91377:939		1935	2021	1580	2194	1628	73	1468	2104	1741	1469	1976	78	2268	1457	1561	2178	1503	57
242	1.731	138.9072	Unknown	[M-H]-	ion correlated with 240	0.15	True	null	null	null	null	null	null	999	False	False	False		False	False	null	null	null	null	null	null	null	54.42	20200915_Met_IDA_Neg_smk28_1	138.90558:1117 139.90893:0 140.91229:361	78.94678:10 94.92488:20	1200	1261	1161	1163	1110	309	1132	1100	1150	1081	1117	288	963	956	1039	1126	1042	263
243	1.622	140.95316	Unknown	[M-H]-	ion correlated with 155; ion correlated with 157	0.1	True	null	null	null	null	null	null	999	False	False	False		False	False	null	null	null	null	null	null	null	41.61	20200915_Met_IDA_Neg_smk14_3	140.95316:1769 141.95651:0 142.95987:1228	94.91276:10 96.96053:41 106.91516:10 122.90832:20	1434	1515	1598	1610	1340	236	1608	1769	1656	1514	1406	264	1624	1636	1576	1485	1432	238
244	1.542	140.95328	Unknown	[M-H]-		0.3	True	null	null	null	null	null	null	999	False	False	False		False	False	null	null	null	null	null	null	null	53.59	20200915_Met_IDA_Neg_smk0_1	140.95329:1528 141.95664:19 142.96:1376	94.9975:10 96.92534:20 96.96146:31 122.9035:41	1528	1674	1690	1678	1310	233	1599	1742	1645	1597	1471	240	1559	1559	1505	1557	1474	226
245	1.472	140.95395	Unknown	[M-H]-		0.1	True	null	null	null	null	null	null	999	False	False	False		False	False	null	null	null	null	null	null	null	59.84	20200915_Met_IDA_Neg_smk14_5	140.95395:1641 141.9573:128 142.96066:1361	96.92516:20 96.96822:10 122.90114:20	1427	1720	1708	1598	1301	229	1625	1688	1551	1641	1352	232	1585	1597	1646	1599	1228	235
246	1.402	140.95407	Unknown	[M-H]-		0.05	True	null	null	null	null	null	null	999	False	False	False		False	False	null	null	null	null	null	null	null	78.05	20200915_Met_IDA_Neg_smk14_2	140.95407:1662 141.95742:128 142.96078:1728	94.94492:10 110.90546:10	1427	1634	1575	1598	1304	202	1662	1556	1551	1641	1149	234	1444	1511	1502	1520	1269	238
247	1.7	141.86742	Unknown	[M-H]-	ion correlated with 155; ion correlated with 157	0.45	True	null	null	null	null	null	null	999	False	False	False		False	False	null	null	null	null	null	null	null	47.25	20200915_Met_IDA_Neg_smk0_1	141.86742:1824 142.87077:254 143.87413:1262	109.90099:10 123.90024:31	1824	1575	1604	1486	1552	434	1644	1637	1701	1504	1728	409	1683	1564	1518	1674	1553	415
248	0.379	141.86917	Unknown	[M-H]-	ion correlated with 403; ion correlated with 445; ion correlated with 156	0.85	False	null	null	null	null	null	null	999	False	False	False		False	False	null	null	null	null	null	null	null	47.86	20200915_Met_IDA_Neg_smk56_1	141.86917:2799 142.87252:1227 143.87588:6630		1230	1639	1135	2728	1277	84	1208	2047	1555	1166	1999	96	2323	1251	1234	2799	1180	124
249	1.636	141.86993	Unknown	[M-H]-	ion correlated with 155; ion correlated with 157	0.1	True	null	null	null	null	null	null	999	False	False	False		False	False	null	null	null	null	null	null	null	43.26	20200915_Met_IDA_Neg_smk0_2	141.86993:1738 142.87328:178 143.87664:1338	123.89648:20	1820	1738	1592	1463	1603	461	1600	1549	1717	1498	1729	424	1584	1547	1498	1660	1458	416
250	1.354	142.94978	Unknown	[M-H]-		0.15	False	null	null	null	null	null	null	999	False	False	False		False	False	null	null	null	null	null	null	null	56.72	20200915_Met_IDA_Neg_smk0_1	142.94978:1740 143.95313:26 144.95649:385		1740	1371	1345	1288	1240	219	1320	1303	1461	1328	1200	149	1469	1346	1214	1509	1158	131
251	1.434	142.95097	Unknown	[M-H]-	ion correlated with 253	0.15	False	null	null	null	null	null	null	999	False	False	False		False	False	null	null	null	null	null	null	null	47.42	20200915_Met_IDA_Neg_smk0_2	142.95097:1508 143.95432:125 144.95768:600		1660	1508	1504	1304	1196	216	1404	1371	1444	1403	1401	158	1502	1267	1396	1392	1213	180
252	1.28	142.95103	Unknown	[M-H]-		0.05	False	null	null	null	null	null	null	999	False	False	False		False	False	null	null	null	null	null	null	null	31.82	20200915_Met_IDA_Neg_smk56_5	142.95103:1450 143.95438:0 144.95774:268		1511	1441	1364	1330	1312	199	1314	1183	1406	1246	1018	176	1359	1218	1248	1372	1183	100
253	1.485	142.95161	Unknown	[M-H]-	ion correlated with 251; ion correlated with 3559	0.15	True	null	null	null	null	null	null	999	False	False	False		False	False	null	null	null	null	null	null	null	34.98	20200915_Met_IDA_Neg_smk0_3	142.95161:1562 143.95496:0 144.95832:420	78.96214:695 81.26016:10 90.76039:10 96.97023:218 98.95715:41	1477	1528	1562	1312	1212	202	1374	1392	1276	1403	1357	174	1454	1317	1415	1368	1215	175
254	6.484	143.07222	Unknown	[M-H]-	ion correlated with 860; ion correlated with 694; ion correlated with 1153; ion correlated with 4940; ion correlated with 5424; ion correlated with 3226; ion correlated with 3947; ion correlated with 4745; ion correlated with 567; ion correlated with 5211; similar chromatogram in higher mz_3947	0.15	True	null	null	null	null	null	null	999	False	False	False		False	False	null	null	null	null	null	null	null	26.38	20200915_Met_IDA_Neg_smk56_3	143.07155:1758 144.0749:290 145.07826:387	59.02548:10 78.95645:20 78.9577:61 93.00301:10	118	151	155	142	147	1875	149	152	150	141	119	1889	130	97	154	168	171	1758
255	6.907	143.10701	Unknown	[M-H]-	ion correlated with 1989; ion correlated with 4877; ion correlated with 7703	0.1	True	null	null	null	null	null	null	999	False	False	False		False	False	null	null	null	null	null	null	null	23.84	20200915_Met_IDA_Neg_smk14_1	143.10721:1619 144.11056:171 145.11392:79	78.95826:71 79.73235:10 92.99422:20 96.97022:31	60	39	57	42	19	1619	80	113	35	167	50	2107	78	76	67	16	25	734
256	0.373	143.8662	Unknown	[M-H]-	adduct linked to 142_[M-H2O-H]-	0.25	False	null	null	null	null	null	null	999	False	False	False		False	False	null	null	null	null	null	null	null	63.66	20200915_Met_IDA_Neg_smk0_4	143.8662:1887 144.86955:766 145.87291:683		771	1153	762	1887	882	48	771	1367	1007	768	1114	43	1349	810	840	1803	807	70
257	6.79	144.04518	3-FORMYLINDOLE	[M-H]-	ion correlated with 2496; ion correlated with 4889; ion correlated with 5978; ion correlated with 1927; ion correlated with 3540; similar chromatogram in higher mz_8405	0.1	True	null	144.04549	C9H7NO	Indoles	OLNJUISKUQQNIM-UHFFFAOYSA-N	O=CC1=CNC2=CC=CC=C12	430	True	True	True		False	False	null	null	85.6	null	80.7	76.5	75	117.53	20200915_Met_IDA_Neg_smk28_2	144.04559:2465 145.04894:691 146.0523:20	50.21692:10 90.21989:10 114.03046:20 115.04203:31 117.02972:31 126.04085:51 131.03241:10 142.02834:31 144.04456:412	28	20	31	24	24	2993	24	49	35	52	33	2465	13	25	18	17	24	840
258	0.368	144.10381	w/o MS2:N-Methylisoleucine	[M-C6H10O5-H]-	ion correlated with 3709; ion correlated with 4921; ion correlated with 7986; ion correlated with 9395; adduct linked to 3709_[M+FA-H]-	0.05	False	null	144.103	C7H15NO2	Isoleucine and derivatives	KSPIYJQBLVDRRI-UHFFFAOYNA-N	O=C(O)C(NC)C(C)CC	530	True	True	False		False	False	null	null	99.7	null	null	null	null	28.06	20200915_Met_IDA_Neg_smk56_3	144.10381:1391 145.10716:555 146.11052:52		41	22	66	33	89	91	86	47	85	45	46	182	24	78	35	34	59	1391
259	1.282	144.86949	Unknown	[M-C6H10O5-H]-	ion correlated with 287; ion correlated with 286; adduct linked to 4553_[M+CH3COONa-H]-; found in higher mz's MsMs_2730; found in higher mz's MsMs_2638	0.85	True	null	null	null	null	null	null	999	False	False	False		False	False	null	null	null	null	null	null	null	181.94	20200915_Met_IDA_Neg_smk0_1	144.86906:9518 145.87241:0 146.87577:9771	80.99532:92 100.9582:31 127.06879:10 144.8683:235 144.99059:20	9518	7635	10078	9283	8570	278	10484	10466	10066	11055	7823	319	11024	10139	8778	9009	7923	284
260	0.955	144.87099	Unknown	[M+Cl]-	ion correlated with 796; ion correlated with 463; ion correlated with 534; ion correlated with 872; ion correlated with 510; ion correlated with 854; ion correlated with 844; ion correlated with 1053; ion correlated with 1697; ion correlated with 450; ion correlated with 285; ion correlated with 1356; ion correlated with 1392; ion correlated with 3316; ion correlated with 2486; adduct linked to 2…	0.15	True	null	null	null	null	null	null	999	False	False	False		False	False	null	null	null	null	null	null	null	70.17	20200915_Met_IDA_Neg_smk56_3	144.86818:1295 145.87153:0 146.87489:1204	87.01051:10 99.92424:20 127.05041:10 144.8671:61	24	128	34	28	34	1641	69	200	263	172	127	1663	0	72	100	57	69	1295
261	12.559	144.92126	Unknown	[M-H]-	ion correlated with 267	0.05	True	null	null	null	null	null	null	999	False	False	False		False	False	null	null	null	null	null	null	null	40.3	20200915_Met_IDA_Neg_smk56_3	144.92126:5163 145.92461:1011 146.92797:202	80.9916:20 81.00049:82 83.92896:31 86.04359:10 99.92587:823 100.89846:22 100.93389:1096 103.91493:10 105.77545:21 115.91877:358 116.92798:112	1787	624	2101	2516	2386	4521	2413	1454	2679	2403	1645	2510	2528	2453	2756	1794	1975	5163
262	12.329	144.92331	Unknown	[M-H]-	ion correlated with 266	0.1	False	null	null	null	null	null	null	999	False	False	False		False	False	null	null	null	null	null	null	null	35.75	20200915_Met_IDA_Neg_smk0_5	144.92331:4801 145.92666:558 146.93002:124		3197	1149	4805	5024	4801	2730	4770	1895	4501	5135	2972	2021	4510	5670	4775	3189	3516	2946
263	13.173	144.92336	Unknown	[M-H]-		0.05	False	null	null	null	null	null	null	999	False	False	False		False	False	null	null	null	null	null	null	null	30.61	20200915_Met_IDA_Neg_smk0_5	144.92336:2936 145.92671:761 146.93007:683		1281	754	1366	1528	2936	1859	1416	1281	1483	1899	1116	1484	1946	1699	1704	713	1351	1932
264	0.41	144.92355	Unknown	[M-H]-	ion correlated with 6211; ion correlated with 1009; ion correlated with 1000; ion correlated with 869	0.3	True	null	null	null	null	null	null	999	False	False	False		False	False	null	null	null	null	null	null	null	42.42	20200915_Met_IDA_Neg_smk0_3	144.92371:2365 145.92706:2021 146.93042:44723	99.92519:122 100.93462:194 115.91959:56 116.92728:31	2063	2246	2365	3024	2669	147	2154	2601	2716	2545	2312	130	2443	2292	2645	2330	2116	108
265	12.409	144.92371	Unknown	[M-H]-	found in higher mz's MsMs_5692	0.15	True	null	null	null	null	null	null	999	False	False	False		False	False	null	null	null	null	null	null	null	36.26	20200915_Met_IDA_Neg_smk56_2	144.92084:4001 145.92419:606 146.92755:0	77.00443:20 80.9978:61 83.93657:41 99.02386:21 99.92718:658 100.93378:989 103.59008:21 106.23434:21 115.92326:295 116.92944:143	3031	1090	4805	4153	2796	3091	4315	2113	4722	4313	2987	1860	4510	5670	4775	3254	4001	3233
266	12.367	144.9238	Unknown	[M-H]-	ion correlated with 262	0.5	True	null	null	null	null	null	null	999	False	False	False		False	False	null	null	null	null	null	null	null	38.93	20200915_Met_IDA_Neg_smk56_1	144.92198:3169 145.92533:202 146.92869:202	73.01094:10 80.99426:51 83.9304:31 99.61894:31 99.92614:260 100.93558:333 115.91916:112 116.9238:41	3226	1187	4686	4890	3924	2536	4770	2119	4613	5135	2972	1825	4510	5670	4626	3169	4347	2860
267	12.512	144.92386	Unknown	[M-H]-	ion correlated with 261	0.1	True	null	null	null	null	null	null	999	False	False	False		False	False	null	null	null	null	null	null	null	36.14	20200915_Met_IDA_Neg_smk28_2	144.92433:3025 145.92768:414 146.93104:368	77.00446:10 80.99403:61 83.93531:62 85.93752:10 99.92579:523 100.93381:694 105.78989:21 115.91872:280 116.92945:122	1984	685	2275	2615	2467	4883	2827	1564	2827	2538	1709	3025	2710	2529	2943	1876	2410	5183
268	13.675	144.92409	Unknown	[M-H]-		0.15	False	null	null	null	null	null	null	999	False	False	False		False	False	null	null	null	null	null	null	null	22.15	20200915_Met_IDA_Neg_smk14_1	144.92409:2530 145.92744:188 146.9308:47		1563	1926	1753	1553	1097	2530	1261	1428	1623	1388	1580	1552	1589	1414	2046	1539	2086	2407
269	13.336	144.92523	Unknown	[M-H]-		0.15	True	null	null	null	null	null	null	999	False	False	False		False	False	null	null	null	null	null	null	null	35.22	20200915_Met_IDA_Neg_smk28_3	144.92294:3435 145.92629:1152 146.92965:128	83.9279:20 99.91903:41 99.92749:153 100.9341:206 115.91592:102 116.92358:31	2495	1834	2588	2971	1955	2042	2727	2473	2844	2676	2028	1476	3435	3475	3171	1903	2413	2169
270	0.439	144.94243	Unknown	[M-H]-	ion correlated with 2437; ion correlated with 2234; ion correlated with 4742; ion correlated with 3274; ion correlated with 5297; ion correlated with 1932	0.15	True	null	null	null	null	null	null	999	False	False	False		False	False	null	null	null	null	null	null	null	45.22	20200915_Met_IDA_Neg_smk0_1	144.94243:2917 145.94578:2063 146.94914:42596	83.93172:5 99.92771:51 100.93433:112 103.76878:5 115.92098:41	2917	2904	2738	2842	2654	652	2719	2722	2633	2513	2826	618	2706	2682	2734	3045	2501	608
271	0.398	144.98782	w/o MS2:PFCA-H; C3H2F4O2	[M+Cl]-	adduct linked to 687_[M+Br]-; adduct linked to 6590_[3M-H]-	0.75	False	null	144.99182	C3H2F4O2	PFSA	GPKYZQLMEPJAGJ-UHFFFAOYSA-N	O=C(O)C(F)C(F)(F)F	530	True	True	False		False	False	null	null	92.3	null	null	null	null	53.95	20200915_Met_IDA_Neg_smk0_2	144.98782:4551 145.99117:462 146.99453:99		2592	4551	2640	3546	3619	255	2313	3062	3727	3201	3527	216	3093	2792	3554	3282	2816	247
272	12.223	144.99033	w/o MS2:PFCA-H; C3H2F4O2	[M-H]-		0.05	False	null	144.99182	C3H2F4O2	PFSA	GPKYZQLMEPJAGJ-UHFFFAOYSA-N	O=C(O)C(F)C(F)(F)F	530	True	True	False		False	False	null	null	98.9	null	null	null	null	26.72	20200915_Met_IDA_Neg_smk0_4	144.99033:2598 145.99368:0 146.99704:248		2016	894	1576	2598	2014	2070	1664	750	2210	2167	1197	1384	1619	1956	2375	1400	1103	1991
273	1.097	144.99107	w/o MS2:PFCA-H; C3H2F4O2	[M-H]-		0.15	False	null	144.99182	C3H2F4O2	PFSA	GPKYZQLMEPJAGJ-UHFFFAOYSA-N	O=C(O)C(F)C(F)(F)F	530	True	True	False		False	False	null	null	99.7	null	null	null	null	57.95	20200915_Met_IDA_Neg_smk56_4	144.99107:4008 145.99442:0 146.99778:70380		2976	2593	2283	3192	3616	222	1780	2509	2643	2799	2792	255	2048	2926	3688	3025	2877	209
274	12.311	144.99156	w/o MS2:PFCA-H; C3H2F4O2	[M-H]-		0.05	False	null	144.99182	C3H2F4O2	PFSA	GPKYZQLMEPJAGJ-UHFFFAOYSA-N	O=C(O)C(F)C(F)(F)F	530	True	True	False		False	False	null	null	100	null	null	null	null	25.4	20200915_Met_IDA_Neg_smk28_4	144.99156:2676 145.99491:124 146.99827:187		1703	737	1495	1719	2568	2195	1684	966	2515	1835	1298	1230	1820	2676	2617	1514	1427	2301
275	1.192	144.99239	w/o MS2:PFCA-H; C3H2F4O2	[M-H]-		0.05	False	null	144.99182	C3H2F4O2	PFSA	GPKYZQLMEPJAGJ-UHFFFAOYSA-N	O=C(O)C(F)C(F)(F)F	530	True	True	False		False	False	null	null	99.8	null	null	null	null	54.19	20200915_Met_IDA_Neg_smk14_4	144.99239:2659 145.99574:0 146.9991:6460		2389	2037	2272	2725	3444	383	2521	2032	2659	3129	2404	372	2429	2749	2734	2425	2004	318
276	6.111	145.05122	w/o MS2:2-Methylglutaric acid	[M-H]-	ion correlated with 3315; ion correlated with 8169; similar chromatogram in higher mz_9506	0.15	False	null	145.05063	C6H10O4	Methyl-branched fatty acids	AQYCMVICBNBXNA-UHFFFAOYNA-N	O=C(O)CCC(C(=O)O)C	530	True	True	False		False	False	null	null	99.8	null	null	null	null	36.08	20200915_Met_IDA_Neg_smk28_2	145.05122:2664 146.05457:495 147.05793:0		465	370	376	375	359	2509	369	388	373	305	396	2664	385	363	353	398	388	1823
277	1.079	145.06108	w/o MS2:L-GLUTAMINE	[M-H]-	adduct linked to 1121_[M+Br]-	0.7	False	null	145.061	C5H10N2O3	Alpha amino acids	ZDXPYRJPNDTMRX-UHFFFAOYSA-N	O=C(O)C(N)CCC(=O)N	530	True	True	False		False	False	null	null	100	null	null	null	null	85.74	20200915_Met_IDA_Neg_smk0_3	145.06108:5229 146.06443:2340 147.06779:718		4779	4739	5229	4645	4591	583	3670	4144	4124	4506	4338	616	3689	3724	4325	4671	5241	583
278	0.871	145.06171	w/o MS2:Glutamine	[M-2H]-	ion correlated with 3991; ion correlated with 4034; ion correlated with 7340; ion correlated with 2617; ion correlated with 4241; ion correlated with 5585; ion correlated with 5782; ion correlated with 6588; ion correlated with 6728; ion correlated with 7324; ion correlated with 5402; ion correlated with 6710; ion correlated with 638; ion correlated with 227; ion correlated with 324; ion correlat…	0.15	False	null	145.06186	C5H10N2O3	Alpha amino acids	ZDXPYRJPNDTMRX-UHFFFAOYNA-N	O=C(O)C(N)CCC(=N)O	530	True	True	False		False	False	null	null	100	null	null	null	null	135.48	20200915_Met_IDA_Neg_smk56_3	145.06171:7852 146.06506:12372 147.06842:1470		1643	442	1587	1464	1119	6873	1212	1571	1285	678	1379	5873	791	1117	1440	1283	1695	7852
279	6.837	145.08717	w/o MS2:Unknown (carbon number 7); PlaSMA ID-87	[M-H]-	ion correlated with 4485; ion correlated with 4111	0.15	True	5.06	145.0864	C7H14O3	Unknown			530	True	True	False		False	False	null	null	99.9	100	null	null	null	222.76	20200915_Met_IDA_Neg_smk14_1	145.08688:12354 146.09023:2669 147.09359:222	72.9967:10 81.00216:10 99.08075:61 100.93169:20 115.91808:10 145.08258:61	161	188	166	172	156	12354	173	156	187	130	174	12679	149	191	142	148	178	7756
280	0.769	145.09721	w/o MS2:L-LYSINE	[M-H]-	ion correlated with 1676; ion correlated with 1907; ion correlated with 797; ion correlated with 953; ion correlated with 2036; ion correlated with 3621; ion correlated with 4690; ion correlated with 4917; ion correlated with 5210; ion correlated with 6308; ion correlated with 6526; ion correlated with 7110; ion correlated with 7252; ion correlated with 7864; ion correlated with 8041; ion correla…	0.15	True	null	145.09801	C6H14N2O2	Alpha amino acids	KDXKERNSBIXSRK-UHFFFAOYSA-N	O=C(O)C(N)CCCCN	530	True	True	False		False	False	null	null	99.7	null	null	null	null	215.79	20200915_Met_IDA_Neg_smk28_2	145.09721:6020 146.10056:1136 147.10392:85	128.07626:10 145.09618:444	14	4	72	23	12	4435	12	40	20	13	10	6020	18	17	37	0	6	5886
281	0.908	145.09918	w/o MS2:Lysine	[M-H]-		0.05	False	null	145.09825	C6H14N2O2	D-alpha-amino acids	KDXKERNSBIXSRK-UHFFFAOYNA-N	O=C(O)C(N)CCCCN	530	True	True	False		False	False	null	null	99.6	null	null	null	null	59.66	20200915_Met_IDA_Neg_smk0_2	145.09918:1426 146.10253:336 147.10589:0		413	1426	488	386	329	98	182	11	418	106	126	71	299	190	187	208	100	95
282	0.878	146.04541	L-Glutamic acid; LC-ESI-QTOF; MS2; CE	[M-H]-	ion correlated with 3991; ion correlated with 6510; ion correlated with 489; ion correlated with 7355; ion correlated with 367; ion correlated with 27; adduct linked to 152_[M-H2O-H]-	0.15	True	null	146.04588	C5H9NO4	Glutamic acid and derivatives	WHUUTDBJXJRKMK-VKHMYHEASA-N	N[C@@H](CCC(O)=O)C(O)=O	430	True	True	True		False	False	null	null	94.6	null	88.9	93.2	100	443.66	20200915_Met_IDA_Neg_smk28_2	146.04468:13164 147.04803:2083 148.05139:462	59.0181:20 74.03068:20 101.74081:21 102.05696:527 128.03572:306 133.84691:10 146.04193:235	627	467	958	760	628	8212	828	915	750	914	1484	13164	1380	848	2066	1698	1452	15013
283	1.14	146.04579	w/o MS2:Glutamic acid	[M+C2H3N+Na-2H]-	ion correlated with 284; adduct linked to 28_[M-H]-	0.25	False	null	146.04588	C5H9NO4	Glutamic acid and derivatives	WHUUTDBJXJRKMK-UHFFFAOYNA-N	O=C(O)CCC(N)C(=O)O	530	True	True	False		False	False	null	null	100	null	null	null	null	134.4	20200915_Met_IDA_Neg_smk28_3	146.04579:5618 147.04914:871 148.0525:0		3411	3742	3587	3014	3660	490	3517	3758	2850	3281	5038	743	5618	4876	5278	5786	5843	725
284	1.109	146.04619	w/o MS2:Glutamic acid	[M-H]-	ion correlated with 283	0.6	False	null	146.04588	C5H9NO4	Glutamic acid and derivatives	WHUUTDBJXJRKMK-UHFFFAOYNA-N	O=C(O)CCC(N)C(=O)O	530	True	True	False		False	False	null	null	100	null	null	null	null	152.73	20200915_Met_IDA_Neg_smk56_4	146.04619:6036 147.04954:604 148.0529:0		3297	3742	3540	3020	3828	982	3553	3758	2850	3169	5032	932	5740	4876	5282	5814	5911	1287
285	0.947	146.86496	Unknown	[M+K-2H]-	ion correlated with 3503; ion correlated with 453; ion correlated with 1395; ion correlated with 1510; ion correlated with 160; ion correlated with 775; ion correlated with 1539; ion correlated with 1636; ion correlated with 2614; ion correlated with 4046; ion correlated with 796; ion correlated with 463; ion correlated with 534; ion correlated with 872; ion correlated with 895; ion correlated wi…	0.15	True	null	null	null	null	null	null	999	False	False	False		False	False	null	null	null	null	null	null	null	190.48	20200915_Met_IDA_Neg_smk14_1	146.86629:1575 147.86964:44 148.873:484	103.03868:10 146.86531:41	35	110	117	93	0	1575	16	110	14	133	10	1494	0	101	71	49	59	1627
286	1.303	146.8652	Unknown	[M-H]-	ion correlated with 287; ion correlated with 259; adduct linked to 475_[M+Na-2H]-	0.35	True	null	null	null	null	null	null	999	False	False	False		False	False	null	null	null	null	null	null	null	1020.59	20200915_Met_IDA_Neg_smk0_2	146.86687:7218 147.87022:26 148.87358:2648	78.96635:10 89.02479:31 146.86591:133	9011	7218	9752	9130	8501	257	9611	10534	9335	10650	7704	270	10348	9530	8807	8358	7365	214
287	1.277	146.86636	Unknown	[M+Br]-	ion correlated with 259; ion correlated with 286; adduct linked to 211_[2M-H]-; found in higher mz's MsMs_3860; found in higher mz's MsMs_2730	0.5	True	null	null	null	null	null	null	999	False	False	False		False	False	null	null	null	null	null	null	null	1091.75	20200915_Met_IDA_Neg_smk0_1	146.86598:9011 147.86933:0 148.87269:3206	89.02237:20 118.99529:10 146.86334:204	9011	7218	9802	9280	8691	307	9777	10534	9485	10834	7692	270	10545	9530	8807	8477	7479	220
288	7.478	146.937	Unknown	[M-H]-		0.05	False	null	null	null	null	null	null	999	False	False	False		False	False	null	null	null	null	null	null	null	12.37	20200915_Met_IDA_Neg_smk14_5	146.937:5415 147.94035:165 148.94371:308		5902	4782	5668	4132	4541	5467	4170	4294	4423	5415	4977	4417	4097	4129	4591	5565	5441	4515
289	0.034	146.93727	Unknown	[M-H]-	ion correlated with 586	0.05	False	null	null	null	null	null	null	999	False	False	False		False	False	null	null	null	null	null	null	null	14.32	20200915_Met_IDA_Neg_smk56_3	146.93727:11557 147.94062:588 148.94398:308		12	18	14	8	8	10869	4	38	14	13	18	10967	20	0	16	12	12	11557
290	7.115	146.93764	Unknown	[M-H]-	found in higher mz's MsMs_5361	0.05	False	null	null	null	null	null	null	999	False	False	False		False	False	null	null	null	null	null	null	null	16.74	20200915_Met_IDA_Neg_smk14_3	146.93764:6669 147.94099:311 148.94435:224		7186	6236	5189	4849	5827	5631	6007	6669	5960	6324	5584	4736	4944	5737	5035	7290	6456	4417
291	7.407	146.93765	Unknown	[M-H]-		0.05	False	null	null	null	null	null	null	999	False	False	False		False	False	null	null	null	null	null	null	null	16.18	20200915_Met_IDA_Neg_smk0_5	146.93765:5283 147.941:96 148.94436:348		6253	5436	4660	4991	5283	5467	4403	4581	3701	5197	5352	4509	4594	4302	4690	5870	4714	4984
292	8.681	146.93805	Unknown	[M+CH3COONa-H]-	adduct linked to 708_[2M+Hac-H]-; found in higher mz's MsMs_708	0.1	True	null	null	null	null	null	null	999	False	False	False		False	False	null	null	null	null	null	null	null	17.77	20200915_Met_IDA_Neg_smk0_1	146.93805:4018 147.9414:160 148.94476:448	74.97801:10	4018	2468	2445	2241	2121	3408	2532	2395	2533	2054	2968	2601	2376	2098	2180	3305	2620	2589
293	0.432	146.93814	Unknown	[M+FA-H]-	adduct linked to 0_[M-H]-; found in higher mz's MsMs_3321; found in higher mz's MsMs_2922; found in higher mz's MsMs_1668; found in higher mz's MsMs_1259; found in higher mz's MsMs_550	0.85	True	null	null	null	null	null	null	999	False	False	False		False	False	null	null	null	null	null	null	null	311.7	20200915_Met_IDA_Neg_smk0_1	146.93814:46967 147.94149:2295 148.94485:3716	58.96158:102 64.96885:10 80.99681:20 85.9339:21 87.92529:293 102.94696:195	46967	46105	40888	41556	42180	9689	41292	42487	40347	41423	44361	8984	42260	41954	39790	44935	38819	8885
294	0.698	146.93817	Unknown	[M-H]-	ion correlated with 706	0.05	True	null	null	null	null	null	null	999	False	False	False		False	False	null	null	null	null	null	null	null	63.6	20200915_Met_IDA_Neg_smk56_3	146.93817:8883 147.94152:458 148.94488:479	57.03511:10 58.9614:41 71.0196:10 87.92725:71 102.94743:51 102.96747:31 103.92307:10 146.8978:20	32266	34503	31694	30996	31287	9214	31334	31761	31496	31433	32877	8586	31254	31987	31906	33078	31201	8883
295	7.25	146.93892	Unknown	[M-H]-		0.05	False	null	null	null	null	null	null	999	False	False	False		False	False	null	null	null	null	null	null	null	40.51	20200915_Met_IDA_Neg_smk14_2	146.93892:6130 147.94227:290 148.94563:350		6265	5518	4795	4177	4287	4512	6130	4355	4797	4351	5451	3603	4646	4662	4489	6939	6185	3974
296	1.163	146.98288	Unknown	[M-H]-		0.1	True	null	null	null	null	null	null	999	False	False	False		False	False	null	null	null	null	null	null	null	82.51	20200915_Met_IDA_Neg_smk28_2	146.98289:4870 147.98624:131 148.9896:2134	78.91972:10 89.01785:41 89.0245:206	19481	27921	26558	23903	28170	3989	25532	34330	23233	32789	39823	4870	39202	34926	33672	42158	30082	5056
297	1.053	146.98309	Unknown	[M+Cl]-	adduct linked to 310_[M+K-2H]-	0.85	True	null	null	null	null	null	null	999	False	False	False		False	False	null	null	null	null	null	null	null	482.14	20200915_Met_IDA_Neg_smk0_1	146.98257:56885 147.98592:2683 148.98928:20249	78.91388:20 87.01198:31 89.02506:1525 120.70193:10 146.98311:163	56885	43111	59291	58672	61654	1054	58437	57075	56590	62480	71244	1095	76683	74995	70509	76191	73156	1160
298	12.492	147.01543	w/o MS2:alpha-Keto-gamma-(methylthio)butyric acid	[M-H]-		0.05	True	null	147.01215	C5H8O3S	Thia fatty acids	SXFSQZDSUWACKX-UHFFFAOYSA-N	O=C(O)C(=O)CCSC	530	True	True	False		False	False	null	null	94.8	null	null	null	null	12.14	20200915_Met_IDA_Neg_smk0_4	147.01543:2074 148.01878:183 149.02214:183	102.93465:20	1674	116	1751	2074	1984	1849	1990	1189	1976	1705	1007	1277	2294	2037	2007	1861	2377	1401
299	12.01	147.01648	w/o MS2:alpha-Keto-gamma-(methylthio)butyric acid	[M-H]-		0.05	False	null	147.01215	C5H8O3S	Thia fatty acids	SXFSQZDSUWACKX-UHFFFAOYSA-N	O=C(O)C(=O)CCSC	530	True	True	False		False	False	null	null	91	null	null	null	null	7.36	20200915_Met_IDA_Neg_smk0_5	147.01648:2314 148.01983:235 149.02319:94		2159	858	2990	2241	2314	2271	2851	1644	2998	2134	2424	1818	2510	2636	2460	2130	2585	2223
300	12.663	147.01726	w/o MS2:alpha-Keto-gamma-(methylthio)butyric acid	[M-H]-		0.05	True	null	147.01215	C5H8O3S	Thia fatty acids	SXFSQZDSUWACKX-UHFFFAOYSA-N	O=C(O)C(=O)CCSC	530	True	True	False		False	False	null	null	87.8	null	null	null	null	13.61	20200915_Met_IDA_Neg_smk14_1	147.01726:3065 148.02061:216 149.02397:0	101.92513:31 102.93314:51 117.92129:31	1300	426	1424	1533	1362	3065	1581	863	1582	1399	922	1441	1714	1573	1575	1320	1473	1908
301	12.438	147.01735	w/o MS2:alpha-Keto-gamma-(methylthio)butyric acid	[M-H]-		0.05	False	null	147.01215	C5H8O3S	Thia fatty acids	SXFSQZDSUWACKX-UHFFFAOYSA-N	O=C(O)C(=O)CCSC	530	True	True	False		False	False	null	null	87.3	null	null	null	null	10.96	20200915_Met_IDA_Neg_smk14_1	147.01735:2636 148.0207:420 149.02406:253		725	160	914	1785	2004	2636	2029	1219	856	1752	567	1802	1436	1566	700	970	1095	2656
302	12.216	147.01874	w/o MS2:alpha-Keto-gamma-(methylthio)butyric acid	[M-H]-		0.2	True	null	147.01215	C5H8O3S	Thia fatty acids	SXFSQZDSUWACKX-UHFFFAOYSA-N	O=C(O)C(=O)CCSC	530	True	True	False		False	False	null	null	80.5	null	null	null	null	19.59	20200915_Met_IDA_Neg_smk14_1	147.01874:3174 148.02209:213 149.02545:0	68.99721:20 101.92348:20 102.93721:31	1363	975	1831	2732	2435	3174	2316	1427	2270	2282	1015	1737	2477	2567	1836	2002	1897	3034
303	12.276	147.01874	w/o MS2:alpha-Keto-gamma-(methylthio)butyric acid	[M-H]-		0.25	False	null	147.01215	C5H8O3S	Thia fatty acids	SXFSQZDSUWACKX-UHFFFAOYSA-N	O=C(O)C(=O)CCSC	530	True	True	False		False	False	null	null	80.5	null	null	null	null	12.52	20200915_Met_IDA_Neg_smk0_4	147.01874:2732 148.02209:353 149.02545:176		1897	1028	2443	2732	2454	2050	2316	1427	2298	1581	1739	1604	2105	2567	2250	2181	2096	2504
304	11.952	147.01892	Unknown	[M-H]-		0.05	False	null	null	null	null	null	null	999	False	False	False		False	False	null	null	null	null	null	null	null	8.16	20200915_Met_IDA_Neg_smk0_4	147.01892:2531 148.02227:242 149.02563:121		1868	847	1875	2531	2381	2844	2864	1261	2410	2157	2023	1856	2591	2762	1818	2236	2092	2508
305	1.1	147.03078	w/o MS2:3-Hydroxyglutaric acid	[M-H2O-H]-	ion correlated with 40; ion correlated with 519; ion correlated with 2239; ion correlated with 5203; ion correlated with 6731; ion correlated with 2588; adduct linked to 1987_[M+Cl]-	0.1	False	null	147.02989	C5H8O5	Beta hydroxy acids and derivatives	ZQHYXNSQOIDNTL-UHFFFAOYSA-N	O=C(O)CC(O)CC(=O)O	530	True	True	False		False	False	null	null	99.6	null	null	null	null	27.25	20200915_Met_IDA_Neg_smk56_3	147.03078:4627 148.03413:625 149.03749:178		740	1249	819	746	765	3536	522	460	540	531	552	4249	833	232	593	465	260	4627
306	1.311	148.86359	Unknown	[M-H]-	ion correlated with 307; ion correlated with 387	0.15	True	null	null	null	null	null	null	999	False	False	False		False	False	null	null	null	null	null	null	null	404.32	20200915_Met_IDA_Neg_smk14_5	148.86359:3742 149.86694:26 150.8703:2213	133.98503:10 148.86075:92	3416	2600	3461	3268	2997	64	3655	3815	3469	3742	2818	50	3587	3546	3190	3134	2587	91
307	1.274	148.86449	Unknown	[M-H2O-H]-	ion correlated with 306; ion correlated with 387; adduct linked to 855_[M+K-2H]-	0.7	True	null	null	null	null	null	null	999	False	False	False		False	False	null	null	null	null	null	null	null	402.46	20200915_Met_IDA_Neg_smk0_3	148.86299:3405 149.86634:0 150.8697:2310	120.98905:10 148.8618:41	3360	2611	3405	3216	2997	61	3552	3807	3466	3801	2818	79	3510	3546	3225	3064	2587	91
308	0.403	148.91426	Unknown	[M-H]-	found in higher mz's MsMs_2692	0.1	False	null	null	null	null	null	null	999	False	False	False		False	False	null	null	null	null	null	null	null	61.42	20200915_Met_IDA_Neg_smk0_2	148.91426:3837 149.91761:1056 150.92097:3696		2168	3837	1739	2820	2592	139	1924	2259	2352	1946	2080	134	2028	1654	1872	2617	1696	121
309	0.398	148.93439	Unknown	[M-H]-	ion correlated with 232; ion correlated with 126; adduct linked to 3515_[2M+FA-H]-	0.75	False	null	null	null	null	null	null	999	False	False	False		False	False	null	null	null	null	null	null	null	83.13	20200915_Met_IDA_Neg_smk0_4	148.93439:5484 149.93774:1209 150.9411:4061		4127	5065	4079	5484	4001	293	4399	4504	4326	4097	5021	267	4920	4053	4027	5336	3961	268
310	1.055	148.98065	Unknown	[M+K-2H]-	ion correlated with 2921; adduct linked to 297_[M+Cl]-; similar chromatogram in higher mz_2392; similar chromatogram in higher mz_3324; similar chromatogram in higher mz_5611; similar chromatogram in higher mz_9681; similar chromatogram in higher mz_5657	0.85	False	null	null	null	null	null	null	999	False	False	False		False	False	null	null	null	null	null	null	null	407.12	20200915_Met_IDA_Neg_smk56_5	148.98065:26775 149.984:795 150.98736:212		19566	13600	20116	19872	20575	350	20462	19519	19044	20623	23756	441	25236	26168	24139	26486	24124	420
311	1.138	148.99001	Unknown	[M-H2O-H]-	adduct linked to 858_[M+K-2H]-	0.2	False	null	null	null	null	null	null	999	False	False	False		False	False	null	null	null	null	null	null	null	70.08	20200915_Met_IDA_Neg_smk14_3	148.99001:10422 149.99336:474 150.99672:211		6055	7072	7825	6871	7989	1448	7601	10422	6159	10219	10084	1711	12063	10994	10678	10587	9881	1774
312	0.916	149.04616	w/o MS2:Arabinose	[M-H]-		0.1	True	null	149.04555	C5H10O5	Pentoses	PYMYPHUHKUWMLA-UHFFFAOYNA-N	O=CC(O)C(O)C(O)CO	530	True	True	False		False	False	null	null	99.8	null	null	null	null	20.8	20200915_Met_IDA_Neg_smk56_3	149.04616:1328 150.04951:0 151.05287:0	71.01266:20 87.0184:10 131.02617:10 149.04324:20	242	215	582	395	212	1036	392	185	347	251	273	742	219	168	287	37	183	1328
313	0.871	150.88579	Unknown	[M+Br]-	ion correlated with 2446; ion correlated with 1215; ion correlated with 1317; ion correlated with 4203; ion correlated with 948; ion correlated with 3063; ion correlated with 7338; ion correlated with 3133; ion correlated with 320; similar chromatogram in higher mz_1143; adduct linked to 33_[M+K-2H]-	0.15	True	null	null	null	null	null	null	999	False	False	False		False	False	null	null	null	null	null	null	null	223.39	20200915_Met_IDA_Neg_smk14_1	150.88727:10533 151.89062:0 152.89398:17331	69.86691:10 79.96045:31 92.9275:733	3341	309	2235	3447	2612	10533	3601	4238	2089	3626	3583	11043	3501	3782	2510	2377	3246	11468
314	1.099	150.8862	Unknown	[M-H2O-H]-	ion correlated with 5868; ion correlated with 4458; ion correlated with 3001; ion correlated with 4498; ion correlated with 321; found in higher mz's MsMs_7337; found in higher mz's MsMs_3062; adduct linked to 4803_[2M+Hac-H]-	0.85	True	null	null	null	null	null	null	999	False	False	False		False	False	null	null	null	null	null	null	null	298.77	20200915_Met_IDA_Neg_smk14_5	150.88579:12914 151.88914:0 152.8925:15427	66.00122:20 91.02764:10 92.92853:1118 108.01577:82 115.96731:10 135.97302:51 150.87779:31 151.02686:102	13912	18312	13833	13836	13237	462	12790	13520	15519	12914	15151	443	15468	15663	16966	15058	16828	410
315	0.454	150.98233	Unknown	[M-H2O-H]-	ion correlated with 1983; ion correlated with 316; ion correlated with 5686; adduct linked to 877_[M+K-2H]-	0.55	True	null	null	null	null	null	null	999	False	False	False		False	False	null	null	null	null	null	null	null	35.85	20200915_Met_IDA_Neg_smk0_5	150.98315:4381 151.9865:321 152.98986:7013	60.99883:10 63.00716:61 77.57439:10 106.9894:31 106.99086:51 118.89681:10	4743	4902	5016	4371	4381	1375	4505	5167	4915	4930	3835	1405	4567	4764	4965	4637	4260	1480
316	0.479	150.9826	Unknown	[M-H]-	ion correlated with 1983; ion correlated with 315; ion correlated with 5686; ion correlated with 5687	0.15	False	null	null	null	null	null	null	999	False	False	False		False	False	null	null	null	null	null	null	null	36.81	20200915_Met_IDA_Neg_smk0_1	150.9826:4743 151.98595:309 152.98931:9302		4743	4918	5024	4609	4381	1374	4512	5148	4989	4927	3862	1363	4601	4764	4974	4640	4265	1526
317	0.541	150.98308	Unknown	[M-H]-	ion correlated with 5685	0.15	True	null	null	null	null	null	null	999	False	False	False		False	False	null	null	null	null	null	null	null	35.23	20200915_Met_IDA_Neg_smk14_5	150.98289:4953 151.98624:0 152.9896:7250	58.9758:10 63.0009:31 63.00762:41 78.97529:10 106.99146:41	4793	4959	4832	4409	4091	1357	4302	4698	4989	4953	3718	1375	4467	4930	4487	4391	4254	1526
318	1.096	151.02571	Unknown (carbon number 5); PlaSMA ID-102	[M-H]-	similar chromatogram in higher mz_5253	0.25	True	1.76	151.0253	C5H4N4O2	Unknown			430	True	True	True		False	False	null	null	93.5	100	87.1	90.4	100	67.93	20200915_Met_IDA_Neg_smk14_1	151.02571:23938 152.02906:5638 153.03242:695	65.99857:112 80.02332:92 106.00662:21 108.02056:1578 131.33894:10 133.01112:31 136.01842:64 151.0247:2310	3	17	29	30	26	23938	3433	3505	3530	4002	0	62	15	27	26	0	11	32
319	6.658	151.03918	C8H8O3; PlaSMA ID-105	[M-H]-		0.05	True	4.25	151.0387	C8H8O3	Formula predicted			430	True	True	True		False	False	null	null	83.5	100	65.3	78	100	12.13	20200915_Met_IDA_Neg_smk14_3	151.03918:1136 152.04253:366 153.04589:44	51.03683:3 60.98756:10 60.99527:7 63.00243:14 65.61334:3 89.02414:3 92.03341:14 106.99227:14 108.0147:7 108.0235:41 130.99289:3 136.01479:156 151.03629:20	925	1182	1031	1218	1036	980	1023	1136	1089	1064	972	929	996	956	972	1036	970	1151
320	0.871	152.88274	Unknown	[M+Cl]-	ion correlated with 2446; ion correlated with 2180; ion correlated with 1215; ion correlated with 1317; ion correlated with 948; ion correlated with 3063; ion correlated with 5817; ion correlated with 6726; ion correlated with 7338; ion correlated with 1875; ion correlated with 3133; ion correlated with 313; adduct linked to 331_[M+K-2H]-	0.15	False	null	null	null	null	null	null	999	False	False	False		False	False	null	null	null	null	null	null	null	633.43	20200915_Met_IDA_Neg_smk28_2	152.88274:12102 153.88609:370 154.88945:6891		3721	448	2236	3324	2778	10110	3346	4093	2183	3722	3801	12102	3636	4040	2626	2482	3303	11221
321	1.1	152.88562	Unknown	[M-H]-	ion correlated with 5868; ion correlated with 4458; ion correlated with 3001; ion correlated with 4498; ion correlated with 314; found in higher mz's MsMs_6725; found in higher mz's MsMs_5818; found in higher mz's MsMs_3132; adduct linked to 6144_[M-H]-	0.85	True	null	null	null	null	null	null	999	False	False	False		False	False	null	null	null	null	null	null	null	336.9	20200915_Met_IDA_Neg_smk0_4	152.88309:13932 153.88644:52 154.8898:6240	62.98021:20 62.9858:51 64.9979:82 78.97736:20 96.95932:10 108.98647:112 152.97459:41	14045	18309	14987	13932	14279	470	13169	15108	16726	13383	15747	535	15035	16048	17738	15029	14525	443
322	0.445	152.97745	Unknown	[M-H]-	ion correlated with 680; ion correlated with 1699	0.85	True	null	null	null	null	null	null	999	False	False	False		False	False	null	null	null	null	null	null	null	110.85	20200915_Met_IDA_Neg_smk0_4	152.97737:7283 153.98072:40 154.98408:1919	58.97714:10 62.98555:71 64.99992:112 108.98767:153 135.00844:10 152.97781:51	9520	7974	7726	7283	6698	1195	7322	7464	7178	7906	7792	1010	7149	7748	7279	9310	6758	925
323	1.083	152.97974	Unknown	[M+Na-2H]-	adduct linked to 50_[M-H2O-H]-	0.2	False	null	null	null	null	null	null	999	False	False	False		False	False	null	null	null	null	null	null	null	50.58	20200915_Met_IDA_Neg_smk14_4	152.97974:4905 153.98309:51 154.98645:4721		1454	1020	1802	1384	1213	1937	4111	4845	4905	4088	1087	1544	938	957	1190	1330	1445	2576
324	0.917	152.98476	Unknown	[M-H]-	ion correlated with 278; ion correlated with 638; ion correlated with 757; ion correlated with 227; ion correlated with 367; adduct linked to 1244_[M+Br]-	0.15	True	null	null	null	null	null	null	999	False	False	False		False	False	null	null	null	null	null	null	null	176.88	20200915_Met_IDA_Neg_smk14_1	152.98622:8116 153.98957:398 154.99293:512	71.01429:61 74.02842:10 78.96327:184 79.95926:71 80.96783:582 90.98897:10 92.9262:112 93.08947:21 94.92508:230 96.97439:31 107.48488:10 150.9747:10 152.98518:194	1040	1154	735	609	850	8116	1200	1330	963	1404	817	5804	681	467	437	1096	815	10432
325	1.226	152.99483	Unknown	[M-C6H10O4-H]-	adduct linked to 3282_[M+Cl]-	0.45	True	null	null	null	null	null	null	999	False	False	False		False	False	null	null	null	null	null	null	null	55.23	20200915_Met_IDA_Neg_smk56_1	152.987:3656 153.99035:108 154.99371:36	64.99801:20 65.9214:10 71.01119:20 72.05283:10 78.95749:71 79.95848:31 80.96704:153 83.16388:10 92.92943:71 94.92833:153 99.0096:10 108.99273:41 134.98302:10 152.86011:20 152.88278:82 152.98222:61	4231	4173	4213	4670	5213	1448	3669	3913	3536	3909	2869	1087	3461	3372	2465	3656	4255	1606
326	1.263	152.99536	Unknown	[M-H2O-H]-	found in higher mz's MsMs_3247; adduct linked to 4553_[M+CH3COONa-H]-	0.35	True	null	null	null	null	null	null	999	False	False	False		False	False	null	null	null	null	null	null	null	49.23	20200915_Met_IDA_Neg_smk28_4	152.98506:3115 153.98841:211 154.99177:0	62.98436:10 64.9987:51 71.01068:20 78.96063:214 80.96641:133 81.32986:10 89.01997:20 92.92728:82 94.92476:173 108.98878:20 152.88467:51 152.98936:71	5154	3786	4974	4740	4982	1142	3669	3968	3630	3813	2904	876	3163	3115	2754	2527	3306	1292
327	6.69	153.09106	Unknown	[M-H]-	ion correlated with 1604; ion correlated with 3617; ion correlated with 5379; ion correlated with 3876; ion correlated with 5587	0.05	True	null	null	null	null	null	null	999	False	False	False		False	False	null	null	null	null	null	null	null	27.54	20200915_Met_IDA_Neg_smk28_2	153.09106:1226 154.09441:634 155.09777:252	58.97431:10 62.99605:10 65.00375:31 108.9852:31 153.01669:20	264	279	281	272	281	789	268	296	281	320	284	1226	284	287	299	277	342	885
328	0.398	153.90836	Unknown	[M-H]-		0.05	False	null	null	null	null	null	null	999	False	False	False		False	False	null	null	null	null	null	null	null	31.17	20200915_Met_IDA_Neg_smk56_1	153.90836:1077 154.91171:463 155.91507:463		841	710	966	954	818	68	852	857	791	888	921	70	893	825	904	1077	768	69
329	1.227	154.06134	w/o MS2:L-HISTIDINE	[M-H2O-H]-	adduct linked to 3532_[2M-H]-	0.3	False	null	154.062	C6H9N3O2	Histidine and derivatives	HNDVDQJCIGZPNO-UHFFFAOYSA-N	O=C(O)C(N)CC1=CN=CN1	530	True	True	False		False	False	null	null	99.8	null	null	null	null	31.96	20200915_Met_IDA_Neg_smk0_5	154.06134:1626 155.06469:0 156.06805:38		1304	662	1187	1287	1626	13	1186	954	917	1087	770	6	1118	1111	735	815	738	26
330	1.099	154.87891	Unknown	[M-H2O-H]-	ion correlated with 979; ion correlated with 4418; adduct linked to 921_[M+K-2H]-; found in higher mz's MsMs_949; found in higher mz's MsMs_3132	0.85	True	null	null	null	null	null	null	999	False	False	False		False	False	null	null	null	null	null	null	null	369.87	20200915_Met_IDA_Neg_smk0_1	154.8797:5362 155.88305:0 156.88641:0	66.99917:52 78.96023:534 83.02526:10 94.9232:82 96.9614:155 96.96556:289 110.9074:214 126.9049:41 136.91156:31 141.88666:31 154.89101:61 154.92262:31	5362	6346	5329	4763	5208	100	4642	4951	5336	4750	5004	114	4914	5385	5619	5303	5381	140
331	0.871	154.8795	Unknown	[M+K-2H]-	ion correlated with 6476; ion correlated with 7340; ion correlated with 7202; ion correlated with 7218; ion correlated with 7324; ion correlated with 8011; ion correlated with 2152; ion correlated with 3188; ion correlated with 6145; ion correlated with 6882; ion correlated with 7377; ion correlated with 7477; ion correlated with 7505; ion correlated with 9508; ion correlated with 9398; ion corre…	0.15	True	null	null	null	null	null	null	999	False	False	False		False	False	null	null	null	null	null	null	null	286.37	20200915_Met_IDA_Neg_smk28_2	154.8795:4432 155.88285:185 156.88621:648	67.03002:10 78.95473:20 78.95849:31 79.95948:71 79.98598:10 96.96342:163 155.03162:31	1023	114	758	1321	811	3735	1198	1365	729	1252	1302	4432	724	1297	843	812	1169	3743
332	1.317	154.89777	Unknown	[M-H]-	ion correlated with 333	0.15	True	null	null	null	null	null	null	999	False	False	False		False	False	null	null	null	null	null	null	null	137.39	20200915_Met_IDA_Neg_smk0_1	154.89729:5408 155.90064:189 156.904:4365	66.99917:52 78.96023:534 83.02526:10 94.9232:82 96.9614:155 96.96556:289 110.9074:214 126.9049:41 136.91156:31 141.88666:31 154.89101:61 154.92262:31	5408	5123	5477	5144	4440	602	5688	5437	5335	5702	4245	562	5707	5257	4705	4788	4306	603
333	1.276	154.89818	Unknown	[M-3H]-	ion correlated with 332; adduct linked to 581_[M+Na-2H]-	0.15	True	null	null	null	null	null	null	999	False	False	False		False	False	null	null	null	null	null	null	null	117.34	20200915_Met_IDA_Neg_smk14_2	154.89818:5789 155.90153:0 156.90489:4661	65.66749:10 78.73962:21 78.9626:338 82.96082:31 87.00514:10 94.92702:61 96.91662:41 96.97079:173 110.90099:61 110.90693:184 126.90265:61 138.04385:10 141.8875:61 154.89177:41 155.03226:20	5502	4774	5395	5215	4440	619	5789	5384	5272	5734	4311	571	5612	5156	4705	4762	4306	604
334	1.399	154.89828	Unknown	[M-H]-		0.2	True	null	null	null	null	null	null	999	False	False	False		False	False	null	null	null	null	null	null	null	129.22	20200915_Met_IDA_Neg_smk0_2	154.89662:5310 155.89997:0 156.90333:3572	71.01011:21 78.96133:457 83.209:10 94.92565:71 96.92357:41 96.97079:185 101.07258:10 110.90546:269 123.00921:10 126.90427:102 127.7942:10 141.88586:61 154.89182:51 155.02353:41	5256	5310	5760	5397	4508	473	5628	5498	6063	5451	4575	516	5794	5337	5102	4831	4287	489
335	1.485	154.89867	Unknown	[M-H]-		0.15	True	null	null	null	null	null	null	999	False	False	False		False	False	null	null	null	null	null	null	null	167.12	20200915_Met_IDA_Neg_smk0_3	154.89737:6132 155.90072:21 156.90408:4515	62.96645:20 66.99395:10 78.96069:551 94.92763:61 96.92139:31 96.96028:145 96.9714:283 110.90753:255 126.90007:41 136.92293:31 141.88641:41 154.89761:71 154.93449:31	5047	5091	6132	5716	4780	379	5502	5350	6619	5766	4462	421	5699	5420	5190	5186	4846	412
336	1.578	154.89958	Unknown	[M-H]-		0.05	True	null	null	null	null	null	null	999	False	False	False		False	False	null	null	null	null	null	null	null	143.87	20200915_Met_IDA_Neg_smk28_5	154.89958:5483 155.90293:0 156.90629:4668	72.00687:10 78.96066:255 82.95879:20 94.92744:51 96.96702:92 109.05637:10 110.90716:173 122.89195:10 126.90427:41 136.9173:20 141.88902:31 141.90919:10 154.87563:41 154.89494:61	4818	5376	5862	5303	4638	366	5032	5716	5852	5699	4791	418	6046	5572	5483	4801	4940	399
337	0.932	154.92744	Unknown	[M+Na-2H]-	ion correlated with 1905; ion correlated with 2145; ion correlated with 453; ion correlated with 227; ion correlated with 1577; ion correlated with 1881; ion correlated with 980; ion correlated with 465; ion correlated with 744; adduct linked to 203_[M-H]-; found in higher mz's MsMs_1909	0.15	True	null	null	null	null	null	null	999	False	False	False		False	False	null	null	null	null	null	null	null	117.05	20200915_Met_IDA_Neg_smk14_1	154.92744:4924 155.93079:0 156.93415:1989	67.01935:10 78.96075:41 79.96051:41 80.50134:10 96.96326:163 99.54603:10 155.02647:20	117	148	135	68	110	4924	86	132	111	122	115	2904	26	143	121	105	260	4733
338	1.356	154.92937	Unknown	[M-H]-		0.1	True	null	null	null	null	null	null	999	False	False	False		False	False	null	null	null	null	null	null	null	93.37	20200915_Met_IDA_Neg_smk0_5	154.92937:3988 155.93272:0 156.93608:1382	62.97883:10 74.25187:21 78.96063:414 94.92332:61 96.91703:31 96.96981:163 96.98648:31 110.9087:163 114.334:10 126.90119:71 137.05612:10 141.88916:51 154.93024:41	4118	4096	4496	4309	3988	494	3434	3866	4177	3513	1954	506	1892	1708	1818	3905	4030	496
339	1.078	154.97243	Unknown	[M-C6H10O4-H]-	found in higher mz's MsMs_1433; adduct linked to 3324_[M+Cl]-	0.15	False	null	null	null	null	null	null	999	False	False	False		False	False	null	null	null	null	null	null	null	126.1	20200915_Met_IDA_Neg_smk14_3	154.97243:5724 155.97578:264 156.97914:159		794	180	1001	990	675	138	4591	5724	4084	4101	256	65	190	68	399	590	573	144
340	0.457	154.97276	Unknown	[M-H]-	ion correlated with 7271	0.25	False	null	null	null	null	null	null	999	False	False	False		False	False	null	null	null	null	null	null	null	73.57	20200915_Met_IDA_Neg_smk0_1	154.97276:3825 155.97611:128 156.97947:212		3825	2540	2298	2004	2234	783	2452	2227	2170	2220	2874	567	2176	2152	2112	2823	2078	561
341	0.595	154.97363	Unknown	[M-H]-		0.05	False	null	null	null	null	null	null	999	False	False	False		False	False	null	null	null	null	null	null	null	58.02	20200915_Met_IDA_Neg_smk28_5	154.97363:2101 155.97698:0 156.98034:100		3155	2477	2019	2120	2109	729	2296	2120	2060	1977	2553	518	2096	2019	2101	2545	1863	533
342	0.518	154.9738	Unknown	[M-H]-	found in higher mz's MsMs_1190	0.2	True	null	null	null	null	null	null	999	False	False	False		False	False	null	null	null	null	null	null	null	57.36	20200915_Met_IDA_Neg_smk14_3	154.97447:2260 155.97782:0 156.98118:56	66.99519:122 80.98051:20 109.0008:10 110.98189:61 114.47172:10 136.94112:31 154.97841:41	3595	2597	2214	2128	2254	706	2418	2260	2172	2225	2948	576	2221	2053	2071	2673	1945	515
343	0.05	155.02638	Unknown	[M-H]-	ion correlated with 1473	0.3	False	null	null	null	null	null	null	999	False	False	False		False	False	null	null	null	null	null	null	null	6.43	20200915_Met_IDA_Neg_smk28_5	155.02638:35272 156.02973:3718 157.03309:12077		32123	23128	27252	31322	33220	772	28411	33451	33583	34749	27420	800	20274	37429	35272	31579	29613	889
344	19.21	155.02643	Unknown	[M-H]-		0.05	False	null	null	null	null	null	null	999	False	False	False		False	False	null	null	null	null	null	null	null	19.83	20200915_Met_IDA_Neg_smk56_1	155.02643:37984 156.02978:4325 157.03314:15870		23857	25187	29640	28971	29746	25211	24787	18763	30768	27847	22716	24336	26950	27911	28550	37984	26933	27630
345	18.923	155.02678	Unknown	[M-H]-		0.05	False	null	null	null	null	null	null	999	False	False	False		False	False	null	null	null	null	null	null	null	12.87	20200915_Met_IDA_Neg_smk56_4	155.02678:26194 156.03013:2666 157.03349:10842		24951	24310	26935	29387	30239	25179	26061	17840	31590	28869	23816	24913	26463	27901	29377	27501	27526	28027
346	18.798	155.02684	Unknown	[M-H]-		0.05	False	null	null	null	null	null	null	999	False	False	False		False	False	null	null	null	null	null	null	null	14.38	20200915_Met_IDA_Neg_smk56_4	155.02684:27000 156.03019:2531 157.03355:9215		23912	25570	27750	30047	30098	24917	24882	18296	32082	29139	23442	24666	26644	28617	27976	29706	27252	29395
347	19.393	155.02722	w/o MS2:Unknown (carbon number 7); PlaSMA ID-116	[M-H]-		0.05	False	3.84	155.0338	C7H8O4	Unknown			530	True	True	False		False	False	null	null	80.6	98.8	null	null	null	10.69	20200915_Met_IDA_Neg_smk28_1	155.02722:28406 156.03057:2893 157.03393:11177		24995	25049	28042	28760	29872	23685	25325	18684	31700	28965	28406	25432	27807	28769	28683	38062	27729	26835
348	18.469	155.02724	w/o MS2:Unknown (carbon number 7); PlaSMA ID-116	[M-H]-		0.05	False	3.84	155.0338	C7H8O4	Unknown			530	True	True	False		False	False	null	null	80.6	98.9	null	null	null	9.7	20200915_Met_IDA_Neg_smk28_1	155.02724:27382 156.03059:2321 157.03395:10259		23257	26243	29363	30980	30056	23813	25103	20448	30899	28325	27382	24306	27035	30350	28998	27264	27102	28809
349	15.362	155.02777	w/o MS2:Unknown (carbon number 7); PlaSMA ID-116	[M-H]-		0.05	False	3.84	155.0338	C7H8O4	Unknown			530	True	True	False		False	False	null	null	83.4	99.3	null	null	null	2.11	20200915_Met_IDA_Neg_smk56_2	155.02777:24372 156.03112:2345 157.03448:9377		23393	24862	28700	30870	27819	22805	24657	21000	29674	29163	24172	23515	26961	27295	27176	23387	24372	27687
350	0.376	155.86948	Unknown	[M-H]-		0.45	False	null	null	null	null	null	null	999	False	False	False		False	False	null	null	null	null	null	null	null	63.06	20200915_Met_IDA_Neg_smk0_2	155.86948:2500 156.87283:171 157.87619:12997		645	2500	1159	1489	956	11	726	1871	1095	816	1032	7	1448	673	1383	1141	661	9
351	1.388	156.89372	Unknown	[M-H]-		0.1	True	null	null	null	null	null	null	999	False	False	False		False	False	null	null	null	null	null	null	null	101.62	20200915_Met_IDA_Neg_smk28_1	156.89632:3537 157.89967:66 158.90303:1833	72.99385:10 78.95911:82 79.95759:20 80.96234:10 93.03596:10 96.96841:51 98.98339:10 112.8982:20 112.9042:153 128.90079:31 139.89388:10 156.8918:71	3742	3620	3997	3857	3165	625	4101	4092	3656	4065	3537	588	4115	3824	3641	3735	3109	630
352	1.292	156.89476	Unknown	[M-H]-		0.25	True	null	null	null	null	null	null	999	False	False	False		False	False	null	null	null	null	null	null	null	104.02	20200915_Met_IDA_Neg_smk0_1	156.8947:4058 157.89805:87 158.90141:1121	62.97601:10 78.95906:143 80.96231:20 96.96706:41 110.99074:10 112.90431:112 128.89618:41 139.88745:10 143.88852:31 156.89392:51 156.9982:41	4058	3520	3918	3654	3386	661	4160	4211	3995	3811	3149	667	3948	3870	3878	3561	2955	668
353	1.448	156.895	Unknown	[M-H]-	ion correlated with 478; ion correlated with 354	0.05	True	null	null	null	null	null	null	999	False	False	False		False	False	null	null	null	null	null	null	null	92.34	20200915_Met_IDA_Neg_smk0_4	156.895:4013 157.89835:65 158.90171:1078	64.96477:10 78.95963:163 79.95684:20 88.74762:10 96.96745:102 112.90454:102 120.89751:10 128.89781:41 139.89236:20 156.883:20 156.88831:51 157.00142:31	3732	3806	3999	4013	3420	642	4130	4285	3998	4128	3421	547	4180	3900	3917	3775	3408	612
354	1.506	156.89571	Unknown	[M-H]-	ion correlated with 353; ion correlated with 478	0.25	True	null	null	null	null	null	null	999	False	False	False		False	False	null	null	null	null	null	null	null	86.85	20200915_Met_IDA_Neg_smk0_2	156.89589:3958 157.89924:80 158.9026:1917	62.96704:10 78.9614:102 79.96116:10 89.02219:20 96.96947:51 110.90849:10 112.90826:153 118.93787:10 128.89864:61 139.88657:31 143.89604:20 156.89282:41 156.99002:20	3838	3958	4085	4060	3640	601	4130	4294	4108	4034	3538	555	4334	4143	4149	3826	3336	600
355	0.988	156.91418	Unknown	[M-H]-	ion correlated with 1909; ion correlated with 356; ion correlated with 3227; ion correlated with 1697; ion correlated with 3665; ion correlated with 285; ion correlated with 1356; ion correlated with 6388; ion correlated with 1392; ion correlated with 1307; ion correlated with 3316; ion correlated with 2807	0.05	True	null	null	null	null	null	null	999	False	False	False		False	False	null	null	null	null	null	null	null	38.48	20200915_Met_IDA_Neg_smk28_2	156.91418:1213 157.91753:22 158.92089:679	78.95477:31 78.95853:31 79.95953:31 81.95361:10 89.02578:31 96.96208:173 98.95734:61 112.91075:31 138.92487:20 139.8893:31	38	28	77	26	30	888	96	85	76	55	74	1213	39	40	41	65	25	1485
356	0.938	156.92711	w/o MS2:allantonin	[M-H2O-H]-	ion correlated with 4378; ion correlated with 4312; ion correlated with 2013; ion correlated with 3503; ion correlated with 453; ion correlated with 1395; ion correlated with 1938; ion correlated with 1510; ion correlated with 160; ion correlated with 1539; ion correlated with 1636; ion correlated with 2614; ion correlated with 463; ion correlated with 534; ion correlated with 872; ion correlated…	0.1	False	null	156.92223	C4H6N4O3	Imidazoles	POJWUDADGALRAB-UHFFFAOYSA-N	N=C(O)NC1N=C(O)N=C1O	530	True	True	False		False	False	null	null	88.8	null	null	null	null	53.76	20200915_Met_IDA_Neg_smk56_3	156.92711:1854 157.93046:0 158.93382:615		22	33	76	49	6	1615	56	39	30	7	9	1199	0	6	11	97	6	1854
357	0.999	157.01224	w/o MS2:PFCA-H; C4H5F3O3	[M+C2H3N+Na-2H]-	found in higher mz's MsMs_1931; adduct linked to 570_[M+CH3COONa-H]-; similar chromatogram in higher mz_9357	0.85	True	null	157.01181	C4H5F3O3	PFSA	ICSOIMDWVVEKBW-UHFFFAOYSA-N	O=C(O)COCC(F)(F)F	530	True	True	False		False	False	null	null	99.9	null	null	null	null	96.13	20200915_Met_IDA_Neg_smk56_5	157.01224:35439 158.01559:322 159.01895:646	71.01682:51 87.00707:41 88.75139:41 89.02538:2206 96.92407:51 97.0088:20 157.01086:51	27003	22263	27819	26074	29056	105	24661	25055	24267	26623	31131	63	33735	30391	31173	32364	31496	51
358	1.13	157.01514	w/o MS2:PFCA-H; C4H5F3O3	[M+Cl]-	adduct linked to 18_[M+Na-2H]-	0.05	True	null	157.01181	C4H5F3O3	PFSA	ICSOIMDWVVEKBW-UHFFFAOYSA-N	O=C(O)COCC(F)(F)F	530	True	True	False		False	False	null	null	94.6	null	null	null	null	4.89	20200915_Met_IDA_Neg_smk28_2	157.01514:1791 158.01849:94 159.02185:141	59.03365:20 62.96667:10 73.90123:10 78.95969:41 79.95943:31 96.96474:133 97.00226:71 97.03282:10 98.96003:31 112.92111:10 114.03017:51 122.90219:10 157.03334:31	5859	1612	5988	9589	8286	1295	7337	4966	4663	6535	6940	1791	9174	6173	3875	6638	7347	1527
359	12.235	157.02277	w/o MS2:(S)-DIHYDROOROTATE	[M-H]-		0.05	True	null	157.02499	C5H6N2O4	Alpha amino acids and derivatives	UFIVEPVSAGBUSI-REOHCLBHSA-N	O=C1NC(=O)CC(N1)C(=O)O	530	True	True	False		False	False	null	null	97.5	null	null	null	null	3.08	20200915_Met_IDA_Neg_smk14_5	157.02277:2243 158.02612:192 159.02948:0	79.95831:20 89.02303:31 156.99701:31 157.02353:133 157.12784:31	2464	4376	1918	1789	2368	1388	2086	3618	1692	2243	2966	3587	1653	2115	1645	2988	2515	1305
360	13.059	157.02332	w/o MS2:(S)-DIHYDROOROTATE	[M-H]-		0.05	True	null	157.02499	C5H6N2O4	Alpha amino acids and derivatives	UFIVEPVSAGBUSI-REOHCLBHSA-N	O=C1NC(=O)CC(N1)C(=O)O	530	True	True	False		False	False	null	null	98.6	null	null	null	null	11.22	20200915_Met_IDA_Neg_smk0_5	157.02332:5913 158.02667:601 159.03003:126	92.99837:20 157.02029:133	5323	6734	5517	5949	5913	4051	5206	5210	5859	5621	6145	5151	4298	4935	5604	7946	5477	4259
361	13.161	157.02341	w/o MS2:(S)-DIHYDROOROTATE	[M-H]-		0.05	True	null	157.02499	C5H6N2O4	Alpha amino acids and derivatives	UFIVEPVSAGBUSI-REOHCLBHSA-N	O=C1NC(=O)CC(N1)C(=O)O	530	True	True	False		False	False	null	null	98.7	null	null	null	null	18.47	20200915_Met_IDA_Neg_smk56_1	157.02341:9202 158.02676:983 159.03012:108	157.02419:184 157.12143:31	5854	7657	5850	6320	4188	4028	5585	5656	6284	5750	6074	5504	4835	5479	5655	9202	6212	4981
362	12.603	157.02342	w/o MS2:(S)-DIHYDROOROTATE	[M-H]-		0.05	True	null	157.02499	C5H6N2O4	Alpha amino acids and derivatives	UFIVEPVSAGBUSI-REOHCLBHSA-N	O=C1NC(=O)CC(N1)C(=O)O	530	True	True	False		False	False	null	null	98.8	null	null	null	null	9.63	20200915_Met_IDA_Neg_smk0_2	157.02342:8681 158.02677:706 159.03013:182	157.02222:204 157.123:31	3507	8681	4002	3560	3517	2443	3473	4767	3678	3498	4972	3712	2888	3365	3017	4267	3767	2283
363	0.046	157.02368	w/o MS2:(S)-DIHYDROOROTATE	[M-H]-	ion correlated with 1075	0.1	False	null	157.02499	C5H6N2O4	Alpha amino acids and derivatives	UFIVEPVSAGBUSI-REOHCLBHSA-N	O=C1NC(=O)CC(N1)C(=O)O	530	True	True	False		False	False	null	null	99.1	null	null	null	null	11.4	20200915_Met_IDA_Neg_smk14_3	157.02368:12725 158.02703:1159 159.03039:140		11423	8500	9829	11717	11858	294	10393	12725	12264	12356	9686	251	7080	13130	12834	10951	10607	412
364	19.393	157.02376	w/o MS2:(S)-DIHYDROOROTATE	[M-H]-		0.05	False	null	157.02499	C5H6N2O4	Alpha amino acids and derivatives	UFIVEPVSAGBUSI-REOHCLBHSA-N	O=C1NC(=O)CC(N1)C(=O)O	530	True	True	False		False	False	null	null	99.2	null	null	null	null	6.32	20200915_Met_IDA_Neg_smk28_1	157.02376:10080 158.02711:1105 159.03047:194		8966	8904	10344	10226	10601	8834	9299	6569	11161	10381	10080	9079	9741	10397	10272	14073	10192	9598
365	18.469	157.02377	w/o MS2:(S)-DIHYDROOROTATE	[M-H]-		0.05	False	null	157.02499	C5H6N2O4	Alpha amino acids and derivatives	UFIVEPVSAGBUSI-REOHCLBHSA-N	O=C1NC(=O)CC(N1)C(=O)O	530	True	True	False		False	False	null	null	99.3	null	null	null	null	6.33	20200915_Met_IDA_Neg_smk28_1	157.02377:9539 158.02712:938 159.03048:116		8517	9750	10788	11154	10696	8544	9119	7345	10840	10281	9539	8557	9105	10488	10037	9775	9395	10292
366	11.97	157.02582	w/o MS2:Dihydroorotic acid	[M-H]-		0.05	False	null	157.02548	C5H6N2O4	Alpha amino acids and derivatives	UFIVEPVSAGBUSI-UHFFFAOYNA-N	O=C(O)C1N=C(O)N=C(O)C1	530	True	True	False		False	False	null	null	99.9	null	null	null	null	7.17	20200915_Met_IDA_Neg_smk14_3	157.02582:4393 158.02917:469 159.03253:0		1591	3659	1422	935	1085	867	1482	4393	930	1223	2748	2840	1216	1239	1013	2217	1333	801
367	0.917	157.0369	ALLANTOIN	[M-H]-	ion correlated with 278; ion correlated with 638; ion correlated with 282; ion correlated with 324; ion correlated with 27; ion correlated with 825; adduct linked to 736_[M+Cl]-	0.15	True	null	157.03671	C4H6N4O3	Imidazoles	POJWUDADGALRAB-UHFFFAOYSA-N	N=C(O)NC1N=C(O)N=C1O	430	True	True	True		False	False	null	null	84.5	null	55.5	96.8	100	31.1	20200915_Met_IDA_Neg_smk56_3	157.0369:11728 158.04025:2759 159.04361:106	59.02556:51 71.02226:20 71.02702:61 78.96033:143 85.07133:10 96.92097:31 96.95847:92 97.00432:184 114.02937:153 121.02709:10 157.03232:41	879	483	832	969	916	8110	751	845	731	1116	877	10032	932	1187	971	1011	1207	11728
368	6.296	157.05078	Unknown (carbon number 7); PlaSMA ID-118	[M-H]-		0.15	True	3.64	157.0493	C7H10O4	Unknown			430	True	True	True		False	False	null	null	81.2	100	65.2	69	100	47.96	20200915_Met_IDA_Neg_smk28_2	157.05078:33321 158.05413:6269 159.05749:1461	69.07136:112 85.067:20 103.50926:10 112.71011:53 113.05934:1539 157.02661:51 157.04784:538	142	167	144	183	107	9368	130	89	150	140	167	33321	191	196	219	105	146	7339
369	7.389	157.08617	w/o MS2:Unknown (carbon number 8); PlaSMA ID-119	[M-H]-	ion correlated with 3996; ion correlated with 3846; ion correlated with 4392; ion correlated with 2495; ion correlated with 3481	0.1	True	3.84	157.0858	C8H14O3	Unknown			530	True	True	False		False	False	null	null	99.9	99.9	null	null	null	14.67	20200915_Met_IDA_Neg_smk28_2	157.08617:6320 158.08952:1849 159.09288:126	99.07562:10 113.09258:20 157.08693:31	89	73	73	99	113	4354	62	75	145	78	106	6320	85	70	107	100	74	1031
370	7.752	157.12141	Unknown	[M-H]-	ion correlated with 2537; ion correlated with 2216; found in higher mz's MsMs_2166; found in higher mz's MsMs_2537; found in higher mz's MsMs_2216	0.05	True	null	null	null	null	null	null	999	False	False	False		False	False	null	null	null	null	null	null	null	4.27	20200915_Met_IDA_Neg_smk14_5	157.12141:1486 158.12476:90 159.12812:0	139.89449:10 157.12366:51	106	103	156	192	616	143	825	451	111	1486	85	48	1258	707	130	129	136	141
371	7.868	157.1226	Unknown	[M-H]-	adduct linked to 4224_[2M+Hac-H]-; found in higher mz's MsMs_2162	0.15	True	null	null	null	null	null	null	999	False	False	False		False	False	null	null	null	null	null	null	null	3.65	20200915_Met_IDA_Neg_smk14_3	157.1226:1746 158.12595:277 159.12931:0	73.01522:10 156.89175:20 156.99426:20 157.12332:41	741	102	1170	1162	989	119	1292	1746	895	331	1125	52	891	1747	1080	943	1433	122
372	7.93	157.12276	Unknown	[M-H]-	similar chromatogram in higher mz_2539; found in higher mz's MsMs_2165	0.2	True	null	null	null	null	null	null	999	False	False	False		False	False	null	null	null	null	null	null	null	4.84	20200915_Met_IDA_Neg_smk14_4	157.12276:2012 158.12611:261 159.12947:65	157.11995:41	741	48	1170	564	224	89	468	635	2012	195	1125	52	290	356	1950	530	1412	114
373	8.475	157.12323	Unknown	[M-C6H10O5-H]-	ion correlated with 2164; adduct linked to 4885_[M+CH3COONa-H]-; found in higher mz's MsMs_2164	0.1	True	null	null	null	null	null	null	999	False	False	False		False	False	null	null	null	null	null	null	null	5.55	20200915_Met_IDA_Neg_smk14_1	157.12148:1554 158.12483:184 159.12819:0	93.0338:20 119.05126:10 139.89113:20 157.12221:71	205	158	198	193	243	1554	215	181	261	123	170	2498	105	184	243	202	137	2451
374	7.816	157.12427	Unknown	[M-H]-	ion correlated with 2215; found in higher mz's MsMs_2538; found in higher mz's MsMs_2215; found in higher mz's MsMs_2162; found in higher mz's MsMs_3473	0.2	True	null	null	null	null	null	null	999	False	False	False		False	False	null	null	null	null	null	null	null	3.88	20200915_Met_IDA_Neg_smk14_2	157.12227:1290 158.12562:0 159.12898:0	139.88867:20 157.123:71	381	102	503	1175	1002	120	1290	1773	127	840	331	45	1468	1776	338	956	398	147
375	0.383	157.85788	Unknown	[M-H2O-H]-	ion correlated with 789; adduct linked to 5138_[2M+Hac-H]-	0.85	False	null	null	null	null	null	null	999	False	False	False		False	False	null	null	null	null	null	null	null	92.3	20200915_Met_IDA_Neg_smk14_4	157.85788:4390 158.86123:330 159.86459:7591		2779	3806	3392	3876	3516	77	2956	3084	4390	2668	3632	96	3486	3229	3557	3721	2809	97
376	1.694	157.86195	Unknown	[M-H]-	ion correlated with 866; ion correlated with 889	0.05	True	null	null	null	null	null	null	999	False	False	False		False	False	null	null	null	null	null	null	null	107.04	20200915_Met_IDA_Neg_smk0_2	157.86195:6160 158.8653:1824 159.86866:6679	122.88586:20 122.89055:184 125.87042:184 127.82314:10 141.8676:20 157.86105:184	5591	6160	5272	5040	4563	2111	4872	4698	5315	4438	4702	2286	4351	4682	4819	4715	4375	2074
377	1.77	157.8627	Unknown	[M+K-2H]-	ion correlated with 868; ion correlated with 891; ion correlated with 380; adduct linked to 2483_[2M+Hac-H]-	0.2	True	null	null	null	null	null	null	999	False	False	False		False	False	null	null	null	null	null	null	null	103.37	20200915_Met_IDA_Neg_smk0_1	157.8627:6218 158.86605:1493 159.86941:6243	120.89736:10 122.89572:112 125.87252:204 141.86325:20 157.85841:122	6218	5900	5802	5627	5821	2002	5576	5192	5710	5189	5742	2115	5401	5865	5599	5310	5083	2002
378	1.209	157.86319	Unknown	[M-H]-		0.1	True	null	null	null	null	null	null	999	False	False	False		False	False	null	null	null	null	null	null	null	61.03	20200915_Met_IDA_Neg_smk28_2	157.8614:3380 158.86475:937 159.86811:2669	90.61829:10 122.8947:71 125.87304:102 131.10672:10 141.88045:10 157.85512:61	1810	2757	1830	1639	1377	3585	2185	1918	2060	1457	2156	3380	2051	2212	2144	1986	2167	3664
379	1.862	157.86357	Unknown	[M-H]-	ion correlated with 380; ion correlated with 867; ion correlated with 611; ion correlated with 613	0.05	True	null	null	null	null	null	null	999	False	False	False		False	False	null	null	null	null	null	null	null	109.21	20200915_Met_IDA_Neg_smk56_5	157.86357:5460 158.86692:825 159.87028:5489	103.91225:10 122.89053:122 125.87194:204 139.87314:31 141.87572:10 157.85878:92	5768	5226	5687	5492	5463	1848	5267	5467	5355	5443	5774	1825	5704	5548	5854	5406	4891	1747
380	1.813	157.86386	Unknown	[M-H]-	ion correlated with 868; ion correlated with 377; ion correlated with 891; ion correlated with 867; ion correlated with 611; ion correlated with 379	0.55	True	null	null	null	null	null	null	999	False	False	False		False	False	null	null	null	null	null	null	null	105.7	20200915_Met_IDA_Neg_smk0_3	157.8625:5802 158.86585:1540 159.86921:6618	122.88956:112 125.87099:204 127.81094:10 141.86481:41 157.85985:102	6141	5538	5802	5718	5714	1997	5704	5377	5777	5440	5742	1979	5704	5902	5755	5390	4980	1909
381	1.166	157.86398	Unknown	[M-H]-		0.6	True	null	null	null	null	null	null	999	False	False	False		False	False	null	null	null	null	null	null	null	58.38	20200915_Met_IDA_Neg_smk14_1	157.86151:3505 158.86486:629 159.86822:2739	122.89753:61 125.87275:143 141.86845:20 157.8567:51	1865	4119	2191	1666	1488	3505	2126	1918	2056	1762	2156	3462	2456	2212	2888	2002	2154	3525
382	0.442	157.92606	Unknown	[M-H]-	ion correlated with 5482; ion correlated with 658; ion correlated with 5773; ion correlated with 1789; ion correlated with 4076; adduct linked to 847_[M+FA-H]-	0.1	True	null	null	null	null	null	null	999	False	False	False		False	False	null	null	null	null	null	null	null	53.81	20200915_Met_IDA_Neg_smk0_1	157.92606:2449 158.92941:425 159.93277:3848	118.56361:3 125.92976:44 130.74008:3 158.0289:34 158.12468:10	2449	2108	2218	1928	1891	237	1656	2028	1921	1853	1978	220	1923	1784	1840	2228	2056	248
383	1.198	158.84639	Unknown	[M+Cl]-	adduct linked to 410_[M+K-2H]-	0.85	True	null	null	null	null	null	null	999	False	False	False		False	False	null	null	null	null	null	null	null	357.05	20200915_Met_IDA_Neg_smk0_2	158.84746:13030 159.85081:2622 160.85417:244420	113.10793:10 114.8989:41 114.92763:82 145.89842:10 158.84644:235 158.9229:31	13298	13030	15057	13206	14317	1780	13357	12708	13715	14347	12809	2057	14371	13560	13177	13883	13178	2000
384	0.917	158.84842	Unknown	[M+Na-2H]-	ion correlated with 3873; ion correlated with 120; ion correlated with 227; ion correlated with 1881; ion correlated with 465; ion correlated with 430; ion correlated with 744; ion correlated with 825; adduct linked to 510_[M+Cl]-; adduct linked to 534_[M+K-2H]-	0.15	True	null	null	null	null	null	null	999	False	False	False		False	False	null	null	null	null	null	null	null	144.62	20200915_Met_IDA_Neg_smk14_1	158.84842:5408 159.85177:571 160.85513:122691	114.92825:41 158.83665:31 158.84377:122	936	521	669	367	392	5408	668	492	336	567	943	5092	507	718	301	505	781	4637
385	1.374	158.91991	Unknown	[M-H]-	ion correlated with 387	0.35	True	null	null	null	null	null	null	999	False	False	False		False	False	null	null	null	null	null	null	null	57.28	20200915_Met_IDA_Neg_smk0_1	158.91931:3170 159.92266:72 160.92602:2380	112.98666:10 114.92636:71 158.84183:214	3170	3374	3554	3070	2968	74	3311	3448	3410	3444	2942	137	3563	3556	3515	3431	2910	109
386	1.44	158.92012	Unknown	[M-H]-		0.05	True	null	null	null	null	null	null	999	False	False	False		False	False	null	null	null	null	null	null	null	74.27	20200915_Met_IDA_Neg_smk28_3	158.92012:3643 159.92347:0 160.92683:2590	59.01698:10 69.00037:20 112.98488:10 114.90337:41 114.92757:71 120.89376:10 145.88286:20 158.8479:214 158.92081:61	3098	2909	3234	2964	2789	74	2791	3290	3105	3119	2887	83	3643	3246	3330	3002	2663	75
387	1.333	158.92012	Unknown	[M-H]-	ion correlated with 307; ion correlated with 306; ion correlated with 385	0.45	True	null	null	null	null	null	null	999	False	False	False		False	False	null	null	null	null	null	null	null	64.99	20200915_Met_IDA_Neg_smk0_4	158.9196:3070 159.92295:26 160.92631:2272	114.90423:61 114.92843:92 140.87213:10 147.87575:10 158.84547:298 158.92017:41	3129	3620	3525	3070	2968	81	3311	3461	3410	3426	2756	180	3574	3466	3515	3431	2873	109
388	0.729	158.9782	Unknown	[M+Na-2H]-	ion correlated with 2184; adduct linked to 560_[M+K-2H]-; found in higher mz's MsMs_2184; adduct linked to 1878_[M+TFA-H]-; found in higher mz's MsMs_7205; found in higher mz's MsMs_7054; found in higher mz's MsMs_4916	0.15	True	null	null	null	null	null	null	999	False	False	False		False	False	null	null	null	null	null	null	null	132.27	20200915_Met_IDA_Neg_smk14_1	158.97839:4165 159.98174:852 160.9851:1197	71.00135:216 101.97904:10 114.98744:265 117.83987:10 141.89218:20 142.89383:10 158.89554:41 158.98091:41	1057	1202	1233	1290	1371	4165	1190	1303	1302	1265	1094	10494	1342	1361	1286	1031	1210	7184
389	0.872	158.9791	Unknown	[M-H]-	found in higher mz's MsMs_2182	0.1	False	null	null	null	null	null	null	999	False	False	False		False	False	null	null	null	null	null	null	null	63.04	20200915_Met_IDA_Neg_smk56_4	158.9791:2706 159.98245:1204 160.98581:1257		398	2264	725	418	763	21	610	401	2137	413	639	52	639	605	1076	710	526	56
390	0.423	158.9818	Unknown	[2M+Hac-H]-	adduct linked to 36_[M+Hac-H]-	0.35	False	null	null	null	null	null	null	999	False	False	False		False	False	null	null	null	null	null	null	null	30.74	20200915_Met_IDA_Neg_smk14_5	158.9818:1795 159.98515:0 160.98851:624		1527	1680	1768	1620	1681	870	1529	1405	1798	1795	1601	933	1918	1794	1959	1631	1576	987
391	1.153	159.06699	w/o MS2:3-Methyladipic acid	[M-H]-		0.05	False	null	159.06628	C7H12O4	Medium-chain fatty acids	SYEOWUNSTUDKGM-UHFFFAOYNA-N	O=C(O)CCC(C)CC(=O)O	530	True	True	False		False	False	null	null	99.8	null	null	null	null	29.29	20200915_Met_IDA_Neg_smk28_1	159.06699:1027 160.07034:738 161.0737:245		773	584	555	628	756	145	270	383	339	339	1027	101	475	528	924	351	287	99
392	6.208	159.06708	Pimelic acid	[M-H]-	ion correlated with 6353; ion correlated with 8169; ion correlated with 1687; ion correlated with 7475; ion correlated with 451; ion correlated with 6968	0.15	True	null	159.06628	C7H12O4	Medium-chain fatty acids	WLJVNTCWHIRURA-UHFFFAOYSA-N	O=C(O)CCCCCC(=O)O	430	True	True	True		False	False	null	null	81.5	null	64.2	80.8	80	94.01	20200915_Met_IDA_Neg_smk14_1	159.06708:6094 160.07043:1478 161.07379:350	69.03444:10 70.99987:41 95.04453:20 95.05278:61 97.06315:71 110.88242:10 115.07791:71 141.8885:31 159.06064:71	152	157	120	132	96	6094	110	95	168	185	146	4075	201	142	130	126	161	5897
393	6.426	159.06732	w/o MS2:3-Methyladipic acid	[M+Cl]-	adduct linked to 860_[M+CH3COONa-H]-; similar chromatogram in higher mz_2677	0.15	True	null	159.06628	C7H12O4	Medium-chain fatty acids	SYEOWUNSTUDKGM-UHFFFAOYNA-N	O=C(O)CCC(C)CC(=O)O	530	True	True	False		False	False	null	null	99.5	null	null	null	null	96.43	20200915_Met_IDA_Neg_smk28_2	159.06732:10195 160.07067:2160 161.07403:246	71.00045:41 92.99458:20 115.07231:51 143.93962:10	71	85	116	109	111	3178	121	140	78	57	119	10195	46	102	116	114	95	2491
394	7.191	159.10103	Unknown	[M-H2O-H]-	ion correlated with 3770; ion correlated with 933; adduct linked to 4888_[2M+FA-H]-; similar chromatogram in higher mz_1421; similar chromatogram in higher mz_1353	0.15	True	null	null	null	null	null	null	999	False	False	False		False	False	null	null	null	null	null	null	null	102.88	20200915_Met_IDA_Neg_smk56_3	159.10103:3521 160.10438:749 161.10774:58	70.99957:41 92.9948:10 113.10004:102 114.98318:20 141.88887:10 159.10176:133	105	154	191	190	161	3365	202	207	175	154	123	1894	165	151	199	172	115	3521
395	6.5	159.10239	Unknown	[M-H]-	ion correlated with 694; ion correlated with 5211; ion correlated with 813	0.15	True	null	null	null	null	null	null	999	False	False	False		False	False	null	null	null	null	null	null	null	52	20200915_Met_IDA_Neg_smk14_1	159.10239:3323 160.10574:782 161.1091:147	71.00687:20 92.99797:20 103.05271:10 113.09474:51 113.11725:10 114.98846:41 141.88831:20 159.1049:82	48	49	79	83	76	3323	72	76	59	43	72	1312	36	65	54	44	60	2581
396	6.971	159.10289	Unknown	[M-H]-	ion correlated with 4136; similar chromatogram in higher mz_7703	0.15	True	null	null	null	null	null	null	999	False	False	False		False	False	null	null	null	null	null	null	null	205.63	20200915_Met_IDA_Neg_smk14_1	159.10274:11315 160.10609:2323 161.10945:223	59.01812:173 60.99056:10 70.99875:31 90.93909:10 103.49453:10 114.99024:41 131.07253:61 140.94411:20 159.10168:61	39	60	54	86	80	11315	25	101	90	38	91	12720	26	65	42	84	69	6638
397	1.888	159.85875	Unknown	[M-H]-	ion correlated with 400	0.25	True	null	null	null	null	null	null	999	False	False	False		False	False	null	null	null	null	null	null	null	94.07	20200915_Met_IDA_Neg_smk14_5	159.86005:4451 160.8634:8558 161.86676:3688	115.99311:10 124.88921:71 127.8691:112 131.98392:10 141.86713:194 142.89227:41 159.86249:82 159.88568:41	4658	3859	4835	4797	4494	1139	4503	4402	3965	4451	4751	1174	4843	4618	4835	4701	4389	1053
398	1.108	159.85901	Unknown	[M-H]-		0.05	False	null	null	null	null	null	null	999	False	False	False		False	False	null	null	null	null	null	null	null	63.18	20200915_Met_IDA_Neg_smk0_2	159.85901:3215 160.86236:29861 161.86572:2621		736	3215	1073	971	1207	1877	605	597	782	512	787	1618	990	1138	2137	754	527	1310
399	1.781	159.85927	Unknown	[M-H]-		0.1	True	null	null	null	null	null	null	999	False	False	False		False	False	null	null	null	null	null	null	null	78.79	20200915_Met_IDA_Neg_smk0_2	159.85886:4865 160.86221:14975 161.86557:4760	118.924:10 122.89036:51 124.89399:31 127.8692:112 133.64076:10 141.86572:224 159.8541:61 159.89156:51	4630	4865	4735	4298	4046	1354	3903	3991	5148	4215	3843	1373	4001	4358	4889	4030	3519	1321
400	1.852	159.85947	Unknown	[M+Cl]-	ion correlated with 397; adduct linked to 130_[M-2H]-	0.55	True	null	null	null	null	null	null	999	False	False	False		False	False	null	null	null	null	null	null	null	96.65	20200915_Met_IDA_Neg_smk0_1	159.85959:4630 160.86294:8583 161.8663:4854	122.88942:41 124.88519:41 127.86829:112 135.42509:10 141.8649:245 159.85873:82	4630	4137	5136	4724	4560	1220	4503	4394	4673	4451	4726	1259	4738	4618	5132	4706	4405	1189
401	1.179	159.86063	Unknown	[M-H]-		0.05	False	null	null	null	null	null	null	999	False	False	False		False	False	null	null	null	null	null	null	null	58.4	20200915_Met_IDA_Neg_smk28_3	159.86063:1692 160.86398:39513 161.86734:4510		1605	2185	1624	1639	1827	2458	1281	1540	1650	1438	1564	2329	1692	1867	2084	1492	1530	2506
402	0.385	159.86186	Unknown	[M-C6H10O4-H]-	adduct linked to 7943_[2M-H]-; similar chromatogram in higher mz_5822	0.8	False	null	null	null	null	null	null	999	False	False	False		False	False	null	null	null	null	null	null	null	94.92	20200915_Met_IDA_Neg_smk0_4	159.86186:2994 160.86521:2422 161.86857:6549		1394	1953	2245	2994	2514	60	1760	2066	2638	2208	2352	56	2674	2447	2150	2574	1937	73
403	0.373	159.87921	Unknown	[M-H]-	ion correlated with 156; ion correlated with 248	0.05	False	null	null	null	null	null	null	999	False	False	False		False	False	null	null	null	null	null	null	null	102.5	20200915_Met_IDA_Neg_smk56_1	159.87921:2673 160.88256:490 161.88592:5476		1158	1430	1360	2248	1406	109	1285	1618	1491	1444	1863	104	2122	1259	1494	2673	1037	90
404	0.451	159.94739	Unknown	[M+Cl]-	ion correlated with 1214; ion correlated with 5398; ion correlated with 126; ion correlated with 1983; ion correlated with 5686; adduct linked to 421_[M-H]-; adduct linked to 869_[M+FA-H]-	0.85	False	null	null	null	null	null	null	999	False	False	False		False	False	null	null	null	null	null	null	null	101.75	20200915_Met_IDA_Neg_smk0_1	159.94739:4540 160.95074:809 161.9541:1234		4540	4367	4198	3965	3959	558	4060	4163	3963	4055	4113	536	4394	4095	3972	4172	3890	511
405	6.67	160.04189	Indole-3-carboxylic acid	[M-H]-	ion correlated with 6809	0.1	True	null	160.04041	C9H7NO2	Indolecarboxylic acids and derivatives	KMAKOBLIOCQGJP-UHFFFAOYSA-N	O=C(O)C1=CNC=2C=CC=CC21	430	True	True	True		False	False	null	null	93	null	88	88	100	39.22	20200915_Met_IDA_Neg_smk56_3	160.04189:2179 161.04524:420 162.0486:13	116.05074:265 160.03928:31	4	5	2	5	0	485	2	5	4	7	3	1203	7	0	2	8	6	2179
406	1.1	160.06169	w/o MS2:N-Methylglutamic acid	[M+C2H3N+Na-2H]-	ion correlated with 2205; ion correlated with 1096; ion correlated with 7981; ion correlated with 1431; adduct linked to 600_[M+CH3COONa-H]-	0.1	False	null	160.06154	C6H11NO4	Glutamic acid and derivatives	XLBVNMSMFQMKEY-UHFFFAOYNA-N	O=C(O)CCC(NC)C(=O)O	530	True	True	False		False	False	null	null	100	null	null	null	null	47.99	20200915_Met_IDA_Neg_smk56_3	160.06169:1516 161.06504:924 162.0684:0		81	149	204	116	62	1127	175	176	196	88	181	711	106	16	137	276	159	1516
407	1.2	160.34584	Unknown	[M+Cl]-	adduct linked to 424_[M+K-2H]-	0.4	False	null	null	null	null	null	null	999	False	False	False		False	False	null	null	null	null	null	null	null	103.03	20200915_Met_IDA_Neg_smk28_4	160.34584:1885 161.34919:0 162.35255:2533		999	886	1507	1233	1373	235	1329	1491	1236	1328	1015	268	1592	1885	1312	1248	890	203
408	1.273	160.34598	Unknown	[M-H]-	ion correlated with 771	0.15	False	null	null	null	null	null	null	999	False	False	False		False	False	null	null	null	null	null	null	null	106.65	20200915_Met_IDA_Neg_smk56_5	160.34598:1309 161.34933:34 162.35269:1691		1196	1181	1265	1193	992	175	1139	1258	1273	1328	1134	130	1457	1168	1410	1209	1227	159
409	8.708	160.8409	Unknown	[M-H]-		0.05	False	null	null	null	null	null	null	999	False	False	False		False	False	null	null	null	null	null	null	null	25.35	20200915_Met_IDA_Neg_smk0_3	160.8409:1244 161.84425:24 162.84761:899		2224	1173	1244	1147	1004	1489	1403	1151	1138	1141	1598	1035	892	898	881	1565	1261	848
410	1.195	160.84204	Unknown	[M+K-2H]-	ion correlated with 427; ion correlated with 773; adduct linked to 383_[M+Cl]-; found in higher mz's MsMs_1354	0.85	True	null	null	null	null	null	null	999	False	False	False		False	False	null	null	null	null	null	null	null	5419.47	20200915_Met_IDA_Neg_smk0_1	160.84209:225977 161.84544:7484 162.8488:231820	83.01896:10 92.92719:153 102.95392:41 116.92696:31 120.89431:10 125.87257:31 137.9752:10 146.53203:10 160.34616:148 160.84138:5892	225977	223328	258868	234385	237793	36099	228958	230184	218811	252034	218789	36654	252650	245885	231599	233505	234325	39008
411	0.905	160.84227	Unknown	[M+Cl]-	ion correlated with 1005; ion correlated with 428; ion correlated with 774; ion correlated with 788; adduct linked to 428_[M+K-2H]-; adduct linked to 854_[M+Br]-	0.65	True	null	null	null	null	null	null	999	False	False	False		False	False	null	null	null	null	null	null	null	963.67	20200915_Met_IDA_Neg_smk0_3	160.84253:14730 161.84588:903 162.84924:16176	85.02677:20 92.92799:628 95.44025:10 102.95892:61 125.87461:10 160.83963:463	15090	9519	14730	12874	12121	92003	14119	14063	8502	14341	16011	92114	13642	13606	13597	15322	15770	83338
412	0.377	160.84261	Unknown	[M+K-2H]-	ion correlated with 426; adduct linked to 131_[M-H]-	0.4	True	null	null	null	null	null	null	999	False	False	False		False	False	null	null	null	null	null	null	null	108.03	20200915_Met_IDA_Neg_smk14_4	160.84221:5141 161.84556:1784 162.84892:14823	92.93293:41 116.9895:31 135.36583:10 142.86279:31 143.88985:52 160.84074:416 160.88905:41	2243	4385	2812	8649	3070	152	3053	4745	5141	3132	6554	196	6252	2819	3223	9115	2956	229
413	0.825	160.91389	Unknown	[M+Br]-	ion correlated with 7050; ion correlated with 978; adduct linked to 15_[M+Na-2H]-	0.05	False	null	null	null	null	null	null	999	False	False	False		False	False	null	null	null	null	null	null	null	48.05	20200915_Met_IDA_Neg_smk28_2	160.91389:2670 161.91724:0 162.9206:5796		606	144	439	595	363	1947	607	860	284	1446	654	2670	1070	550	838	830	503	2006
414	0.991	160.91432	Unknown	[M+Br]-	ion correlated with 7660; ion correlated with 5141; ion correlated with 7051; ion correlated with 4686; ion correlated with 3270; ion correlated with 4854; ion correlated with 6100; ion correlated with 4687; ion correlated with 3272; adduct linked to 16_[M+Na-2H]-	0.7	True	null	null	null	null	null	null	999	False	False	False		False	False	null	null	null	null	null	null	null	94.84	20200915_Met_IDA_Neg_smk0_1	160.91579:5077 161.91914:0 162.9225:4396	143.89203:61 160.88803:71	5077	5018	5592	5436	5614	389	5247	5074	4678	4795	4301	422	4632	4605	4934	4886	4886	412
415	1.022	160.99844	Unknown	[M-H]-		0.05	False	null	null	null	null	null	null	999	False	False	False		False	False	null	null	null	null	null	null	null	40.72	20200915_Met_IDA_Neg_smk14_2	160.99844:1155 162.00179:1432 163.00515:1048		371	44	532	207	152	8	1155	486	829	1385	2074	40	1834	1632	1819	191	314	41
416	1.103	161.04274	w/o MS2:Hydroxymethylglutaric acid; PlaSMA ID-124	[M-H]-	found in higher mz's MsMs_1055	0.2	False	1.98	161.0451	C6H10O5	Organic acids	NPOAOTPXWNWTSH-UHFFFAOYSA-N	O=C(O)CC(O)(C)CC(=O)O	530	True	True	False		False	False	null	null	97.2	100	null	null	null	32.01	20200915_Met_IDA_Neg_smk14_5	161.04274:1763 162.04609:0 163.04945:212		3052	1525	2845	3105	4180	1717	2145	1394	1446	1763	2060	1452	1963	2404	2027	1740	2180	1443
417	0.846	161.04472	w/o MS2:Hydroxymethylglutaric acid; PlaSMA ID-124	[M-H2O-H]-	adduct linked to 1122_[M+FA-H]-	0.1	False	1.98	161.0451	C6H10O5	Organic acids	NPOAOTPXWNWTSH-UHFFFAOYSA-N	O=C(O)CC(O)(C)CC(=O)O	530	True	True	False		False	False	null	null	99.9	100	null	null	null	26.76	20200915_Met_IDA_Neg_smk14_1	161.04472:1586 162.04807:0 163.05143:0		840	73	522	888	496	1586	433	883	391	758	665	709	519	742	540	376	504	1494
418	1.039	161.04646	w/o MS2:3-Hydroxy-3-methylglutaric acid	[M+C2H3N+Na-2H]-	similar chromatogram in higher mz_514; adduct linked to 1596_[2M+Hac-H]-	0.7	False	null	161.04555	C6H10O5	Hydroxy fatty acids	NPOAOTPXWNWTSH-UHFFFAOYSA-N	O=C(O)CC(O)(C)CC(=O)O	530	True	True	False		False	False	null	null	99.6	null	null	null	null	88.91	20200915_Met_IDA_Neg_smk0_1	161.04646:4437 162.04981:200 163.05317:0		4437	2505	3964	3245	4285	468	2228	2695	1834	1857	2282	464	3228	2701	2866	2700	2598	432
419	0.974	161.0471	w/o MS2:3-Hydroxy-3-methylglutaric acid	[M-H]-		0.05	False	null	161.04555	C6H10O5	Hydroxy fatty acids	NPOAOTPXWNWTSH-UHFFFAOYSA-N	O=C(O)CC(O)(C)CC(=O)O	530	True	True	False		False	False	null	null	98.8	null	null	null	null	63.18	20200915_Met_IDA_Neg_smk14_4	161.0471:2365 162.05045:0 163.05381:78		3744	2531	3043	2465	2971	330	1685	2780	2365	1771	2139	271	2868	2425	2242	2406	2049	228
420	0.37	161.87482	Unknown	[M-H]-		0.1	False	null	null	null	null	null	null	999	False	False	False		False	False	null	null	null	null	null	null	null	64.32	20200915_Met_IDA_Neg_smk0_4	161.87482:1193 162.87817:596 163.88153:908		731	795	752	1193	731	65	795	1046	1050	707	1199	66	1022	646	849	1583	803	71
421	0.448	161.92569	Unknown	[M-H]-	ion correlated with 1249; ion correlated with 14; ion correlated with 1010; adduct linked to 894_[M+FA-H]-; found in higher mz's MsMs_894; adduct linked to 404_[M+Cl]-	0.85	True	null	null	null	null	null	null	999	False	False	False		False	False	null	null	null	null	null	null	null	162.47	20200915_Met_IDA_Neg_smk14_4	161.92572:5647 162.92907:828 163.93243:7736	143.86414:20 144.88968:31 161.89415:51	6178	5829	6042	5489	6254	1007	5448	5750	5647	5947	5489	877	5786	5639	5886	5645	5663	858
422	1.05	161.99374	Unknown	[M-H]-		0.45	False	null	null	null	null	null	null	999	False	False	False		False	False	null	null	null	null	null	null	null	41.1	20200915_Met_IDA_Neg_smk56_2	161.99374:1332 162.99709:795 164.00045:530		981	893	1402	1120	922	16	735	1186	866	746	1268	21	1150	1260	1140	1146	1332	18
423	1.002	161.99452	Unknown	[M-H]-		0.15	False	null	null	null	null	null	null	999	False	False	False		False	False	null	null	null	null	null	null	null	47.01	20200915_Met_IDA_Neg_smk0_3	161.99452:1402 162.99787:0 164.00123:0		968	1311	1402	1120	670	25	671	1086	448	756	1268	15	1150	779	912	980	1357	39
424	1.206	162.33586	Unknown	[M+K-2H]-	adduct linked to 407_[M+Cl]-	0.45	False	null	null	null	null	null	null	999	False	False	False		False	False	null	null	null	null	null	null	null	132.93	20200915_Met_IDA_Neg_smk0_3	162.33586:1799 163.33921:0 164.34257:43		1251	1416	1799	1414	1409	171	997	1269	1026	1274	1104	168	1267	1444	1239	941	1320	166
425	1.296	162.34218	Unknown	[M-H]-		0.1	False	null	null	null	null	null	null	999	False	False	False		False	False	null	null	null	null	null	null	null	115.71	20200915_Met_IDA_Neg_smk14_5	162.34218:1220 163.34553:112 164.34889:508		1039	1055	1251	1162	1202	146	1067	941	818	1220	1088	147	1009	930	1211	1116	911	113
426	0.373	162.83487	Unknown	[M-H]-	ion correlated with 412	0.3	True	null	null	null	null	null	null	999	False	False	False		False	False	null	null	null	null	null	null	null	154.45	20200915_Met_IDA_Neg_smk14_2	162.83881:3221 163.84216:352 164.84552:2941	75.00086:31 87.92615:31 94.98485:31 118.98867:61 145.88969:51 162.82335:42 162.83595:954	2077	4186	2965	7311	2346	116	3221	4547	4598	2632	5875	149	5560	2372	3364	8109	2888	231
427	1.195	162.83954	Unknown	[M+Cl]-	ion correlated with 410; ion correlated with 773; adduct linked to 443_[M+K-2H]-; adduct linked to 873_[M+Br]-; found in higher mz's MsMs_1354	0.85	True	null	null	null	null	null	null	999	False	False	False		False	False	null	null	null	null	null	null	null	5915.56	20200915_Met_IDA_Neg_smk0_1	162.83781:224268 163.84116:6556 164.84452:82802	87.00818:10 92.80489:10 105.01979:41 119.04936:51 125.87261:20 141.87344:10 162.33347:51 162.83714:5012	224268	218767	261108	235427	239591	35579	230378	228745	222672	250647	220048	36453	251629	240453	227918	233851	228719	39039
428	0.901	162.83977	Unknown	[M+K-2H]-	ion correlated with 1005; ion correlated with 411; ion correlated with 774; ion correlated with 788; adduct linked to 411_[M+Cl]-	0.6	True	null	null	null	null	null	null	999	False	False	False		False	False	null	null	null	null	null	null	null	985.64	20200915_Met_IDA_Neg_smk0_4	162.83815:12340 163.8415:210 164.84486:2919	87.92032:10 90.21159:21 94.92516:384 103.04163:10 143.85971:10 145.89055:62 162.83682:572 162.89082:41	14744	9104	13381	12340	10379	91838	13811	14053	8252	14964	14631	92154	13482	13415	12985	14425	15165	83675
429	0.987	162.91264	Unknown	[M+Br]-	ion correlated with 5953; adduct linked to 25_[M+Na-2H]-	0.55	True	null	null	null	null	null	null	999	False	False	False		False	False	null	null	null	null	null	null	null	39.96	20200915_Met_IDA_Neg_smk0_1	162.9102:3357 163.91355:80 164.91691:1240	87.92113:20 135.04297:10 145.88725:92 162.88576:71	3357	2357	3460	3533	3504	91	3567	3502	2738	2979	2455	144	2776	3004	3358	2821	2872	137
430	0.94	162.97656	w/o MS2:Perfluoropropanoic acid	[M-H]-	ion correlated with 1881; ion correlated with 384; ion correlated with 465; ion correlated with 1008; ion correlated with 744	0.15	True	null	162.98239	C3HF5O2	PFSA	LRMSQVBRUNSOJL-UHFFFAOYSA-N	O=C(O)C(F)(F)C(F)(F)F	530	True	True	False		False	False	null	null	84.4	null	null	null	null	55.82	20200915_Met_IDA_Neg_smk28_2	162.97656:4839 163.97991:452 164.98327:4499	72.99805:41 101.62875:10 105.01862:173 107.84934:10 145.04314:21 159.86209:10 162.83855:1429	244	123	147	133	190	3869	654	829	602	1096	717	4839	734	532	644	683	596	4071
431	1.115	162.97729	w/o MS2:Perfluoropropanoic acid	[M+C2H3N+Na-2H]-	ion correlated with 38; ion correlated with 32; ion correlated with 39; ion correlated with 34; adduct linked to 1674_[2M+Hac-H]-	0.15	False	null	162.98239	C3HF5O2	PFSA	LRMSQVBRUNSOJL-UHFFFAOYSA-N	O=C(O)C(F)(F)C(F)(F)F	530	True	True	False		False	False	null	null	87.8	null	null	null	null	23.7	20200915_Met_IDA_Neg_smk28_4	162.97729:2287 163.98064:229 164.984:0		490	992	673	631	551	38	1633	1966	1709	1846	1790	57	1806	2287	2358	1827	1719	79
432	0.449	162.98195	w/o MS2:Perfluoropropanoic acid	[M+Hac-H]-	ion correlated with 3273; adduct linked to 14_[M-H]-	0.4	False	null	162.98239	C3HF5O2	PFSA	LRMSQVBRUNSOJL-UHFFFAOYSA-N	O=C(O)C(F)(F)C(F)(F)F	530	True	True	False		False	False	null	null	99.9	null	null	null	null	41.15	20200915_Met_IDA_Neg_smk0_1	162.98195:2816 163.9853:82 164.98866:82		2816	2651	2273	2432	2040	840	2554	2364	2242	2099	2618	752	2904	2578	2161	2679	2534	684
433	6.487	163.04129	TRANS-ORTHO-COUMARIC ACID	[M-H]-	ion correlated with 5833; ion correlated with 3947	0.05	True	null	163.04007	C9H8O3	Hydroxycinnamic acids	PMOWTIHVNWZYFI-AATRIKPKSA-N	OC(=O)\C=C\C1=CC=CC=C1O	430	True	True	True		False	False	null	null	81.9	null	62.1	76.6	100	18.02	20200915_Met_IDA_Neg_smk56_3	163.04129:1426 164.04464:436 165.048:2572	91.02864:10 119.04697:82 145.89105:20 162.8373:41	36	40	48	38	12	832	39	49	35	39	27	699	52	44	23	35	24	1426
434	7.786	163.07628	w/o MS2:Hinokitiol	[M+FA-H]-	ion correlated with 8505; ion correlated with 4517; similar chromatogram in higher mz_5020; adduct linked to 3744_[3M-H]-	0.15	True	null	163.07645	C10H12O2	Tropolones	FUWUEFKEXZQKKA-UHFFFAOYSA-N	CC(C)C1=CC(=O)C(O)=CC=C1	530	True	True	False		False	False	null	null	61.3	null	null	null	null	50.77	20200915_Met_IDA_Neg_smk28_2	163.07628:6138 164.07963:1296 165.08299:283	91.02036:10 119.08683:82 135.08597:10 146.95956:10 162.839:61 163.07132:184	2	21	23	41	25	2773	37	66	21	6	50	6138	83	83	13	16	40	2542
435	7.286	163.07695	w/o MS2:4-Isopropylbenzoic acid	[M-H]-		0.05	False	null	163.07645	C10H12O2	Aromatic monoterpenoids	CKMXAIVXVKGGFM-UHFFFAOYSA-N	O=C(O)C1=CC=C(C=C1)C(C)C	530	True	True	False		False	False	null	null	99.9	null	null	null	null	21.23	20200915_Met_IDA_Neg_smk0_2	163.07695:1572 164.0803:183 165.08366:14		65	1572	51	40	21	25	31	10	26	18	48	41	5	32	68	54	11	51
436	8.487	163.11003	Unknown	[M+CH3COONa-H]-	ion correlated with 8674; ion correlated with 9088; ion correlated with 8374; ion correlated with 5977; found in higher mz's MsMs_2607; adduct linked to 1105_[2M+Hac-H]-	0.05	True	null	null	null	null	null	null	999	False	False	False		False	False	null	null	null	null	null	null	null	21.94	20200915_Met_IDA_Neg_smk28_2	163.11003:1315 164.11338:129 165.11674:0	118.9947:20 145.88777:10 162.83928:61	35	0	3	0	38	824	0	22	43	6	18	1315	0	0	0	0	0	528
437	0.453	163.93953	Unknown	[M+Hac-H]-	ion correlated with 1241; ion correlated with 680; adduct linked to 21_[M-H]-	0.85	True	null	null	null	null	null	null	999	False	False	False		False	False	null	null	null	null	null	null	null	275.63	20200915_Met_IDA_Neg_smk14_4	163.94075:6926 164.9441:972 165.94746:270	74.95255:10 75.00263:10 87.92272:10 87.92404:10 87.92536:10 87.92801:10 104.92152:10 117.93125:10 119.9081:10 163.95079:10	7367	7353	7104	7309	7216	1160	6677	7853	6926	7616	6786	1058	7268	7548	7143	6890	6708	1023
438	1.069	164.03822	w/o MS2:Methioninesulfoxide	[M-H]-	adduct linked to 1394_[M+Na-2H]-	0.3	False	null	164.03868	C5H11NO3S	Alpha amino acids	QEFRNWWLZKMPFJ-UHFFFAOYNA-N	O=C(O)C(N)CCS(=O)C	530	True	True	False		False	False	null	null	99.9	null	null	null	null	25.07	20200915_Met_IDA_Neg_smk56_1	164.03822:1450 165.04157:782 166.04493:572		1266	935	1260	921	594	97	528	357	873	820	1161	351	799	202	1300	1450	1257	154
439	0.871	164.03949	w/o MS2:Methioninesulfoxide	[M+Hac-H]-	ion correlated with 7541; ion correlated with 4420; ion correlated with 8104; ion correlated with 7480; ion correlated with 8177; ion correlated with 2812; ion correlated with 5742; ion correlated with 1242; ion correlated with 4368; ion correlated with 4594; ion correlated with 5442; ion correlated with 5904; ion correlated with 6633; ion correlated with 6686; ion correlated with 6886; ion corre…	0.15	False	null	164.03868	C5H11NO3S	Alpha amino acids	QEFRNWWLZKMPFJ-UHFFFAOYNA-N	O=C(O)C(N)CCS(=O)C	530	True	True	False		False	False	null	null	99.7	null	null	null	null	51.39	20200915_Met_IDA_Neg_smk56_3	164.03949:3228 165.04284:6600 166.0462:1848		296	130	300	415	366	2396	126	195	180	106	364	2936	122	206	348	245	278	3228
440	1.04	164.07027	w/o MS2:Unknown (carbon number 9); PlaSMA ID-141	[M-H2O-H]-	adduct linked to 1179_[M+FA-H]-	0.1	False	3.77	164.07021	C9H11NO2	Unknown			530	True	True	False		False	False	null	null	100	100	null	null	null	26.33	20200915_Met_IDA_Neg_smk56_5	164.07027:1473 165.07362:159 166.07698:0		1205	490	1211	659	1228	56	287	528	566	691	1012	47	806	985	1035	727	1374	27
441	1.109	164.07098	w/o MS2:L-PHENYLALANINE	[M-H]-	adduct linked to 660_[M+Na-2H]-	0.05	False	null	164.071	C9H11NO2			O=C(O)C(N)Cc1ccccc1	530	True	True	False		False	False	null	null	100	null	null	null	null	23.66	20200915_Met_IDA_Neg_smk56_4	164.07098:1329 165.07433:371 166.07769:53		1079	375	1211	660	969	298	457	313	349	698	1018	243	457	482	1035	727	1544	155
442	2.207	164.07204	L-(-)-Phenylalanine; LC-ESI-QTOF; MS2; CE	[M-H]-	found in higher mz's MsMs_2676; found in higher mz's MsMs_2324; adduct linked to 1240_[M+TFA-H]-; found in higher mz's MsMs_1500; found in higher mz's MsMs_1240	0.15	True	null	164.0717	C9H11NO2	Phenylalanine and derivatives	COLNVLDHVKWLRT-QMMMGPOBSA-N	N[C@@H](CC1=CC=CC=C1)C(O)=O	430	True	True	True		False	False	null	null	94.8	null	94.2	95.4	80	376.97	20200915_Met_IDA_Neg_smk14_1	164.07182:16556 165.07517:2149 166.07853:228	71.79156:20 72.01048:61 96.96328:10 103.05734:122 147.03975:275 164.07257:204	2	18	8	12	13	16556	13	2	6	11	10	20449	9	3	2	15	13	26462
443	1.195	164.83667	Unknown	[M+K-2H]-	adduct linked to 427_[M+Cl]-	0.85	True	null	null	null	null	null	null	999	False	False	False		False	False	null	null	null	null	null	null	null	3342.82	20200915_Met_IDA_Neg_smk0_2	164.83583:77220 165.83918:1197 166.84254:10564	78.95278:31 96.96132:31 120.93729:61 136.93092:31 145.85242:10 146.86963:41 151.88173:10 164.83513:1213	80262	77220	94572	85770	85142	12114	82234	81256	79602	90148	78880	12441	91752	86683	82445	84049	80817	13740
444	0.907	164.83691	Unknown	[M+Cl]-	ion correlated with 136; ion correlated with 774; ion correlated with 788; ion correlated with 809; adduct linked to 465_[M+K-2H]-; adduct linked to 895_[M+Br]-	0.3	True	null	null	null	null	null	null	999	False	False	False		False	False	null	null	null	null	null	null	null	735.52	20200915_Met_IDA_Neg_smk14_1	164.83536:32365 165.83871:739 166.84207:5341	74.98936:10 77.04342:10 78.95591:31 96.95235:31 96.9593:112 99.74903:10 120.93823:61 130.22466:10 147.8898:31 164.83641:153 164.9288:41	5032	3143	5038	4032	3663	32365	4782	4933	3084	4677	5528	34372	4191	4568	4539	4857	5308	29097
445	0.374	164.83727	Unknown	[M-H]-	ion correlated with 248	0.25	False	null	null	null	null	null	null	999	False	False	False		False	False	null	null	null	null	null	null	null	81.28	20200915_Met_IDA_Neg_smk0_4	164.83727:2894 165.84062:672 166.84398:1530		740	1404	1031	2894	1047	52	1162	1581	1861	999	2164	55	2178	974	1024	3145	973	65
446	1.779	164.92604	w/o MS2:PFSA-Cl; CHClF2O3S	[M-H]-	ion correlated with 447; ion correlated with 449	0.4	True	null	164.92302	CHClF2O3S	PFSA	TWKROPVRPFHDSN-UHFFFAOYSA-N	O=S(=O)(O)C(F)(F)Cl	530	True	True	False		False	False	null	null	95.5	null	null	null	null	83.33	20200915_Met_IDA_Neg_smk14_5	164.92604:8311 165.92939:184 166.93275:2853	76.95516:20 96.97103:51 120.9385:82 129.86441:10 136.93034:31 164.83411:1328	7089	7420	7551	7449	7230	1897	7590	8070	8006	8311	6481	1973	7453	7168	7375	6946	6600	1977
447	1.729	164.92664	w/o MS2:PFSA-Cl; CHClF2O3S	[M-H]-	ion correlated with 446	0.1	True	null	164.92302	CHClF2O3S	PFSA	TWKROPVRPFHDSN-UHFFFAOYSA-N	O=S(=O)(O)C(F)(F)Cl	530	True	True	False		False	False	null	null	93.7	null	null	null	null	90.21	20200915_Met_IDA_Neg_smk0_2	164.92664:8720 165.92999:283 166.93335:2534	76.95226:41 78.95886:71 95.1237:10 96.9597:51 120.93392:122 136.92897:31 146.86931:31 164.83659:1122 164.92535:21	6896	8720	7551	6819	6478	1992	7590	7552	8006	7751	6156	2117	6660	6737	7579	6557	6143	2309
448	0.378	164.92726	w/o MS2:PFSA-Cl; CHClF2O3S	[M-H]-	adduct linked to 3191_[M-H2O-H]-	0.15	False	null	164.92302	CHClF2O3S	PFSA	TWKROPVRPFHDSN-UHFFFAOYSA-N	O=S(=O)(O)C(F)(F)Cl	530	True	True	False		False	False	null	null	91.4	null	null	null	null	67.41	20200915_Met_IDA_Neg_smk14_3	164.92726:2738 165.93061:0 166.93397:3163		1445	2248	1914	2641	1805	367	1422	2738	2200	1960	1394	415	2737	1888	1834	1924	1529	400
449	1.824	164.92802	w/o MS2:PFSA-Cl; CHClF2O3S	[M-H]-	ion correlated with 446	0.35	True	null	164.92302	CHClF2O3S	PFSA	TWKROPVRPFHDSN-UHFFFAOYSA-N	O=S(=O)(O)C(F)(F)Cl	530	True	True	False		False	False	null	null	88.2	null	null	null	null	75.13	20200915_Met_IDA_Neg_smk28_3	164.92802:7843 165.93137:206 166.93473:2680	96.95839:20 120.93547:82 136.93057:31 144.87062:10 146.86411:41 147.88824:20 150.06125:10 164.83282:1049	7225	6662	7271	7449	7230	1820	7728	8108	8103	8415	6662	1940	7843	7723	7488	7063	6741	2029
450	0.942	164.97459	Unknown	[M-H]-	ion correlated with 477; ion correlated with 33; ion correlated with 160; ion correlated with 775; ion correlated with 2614; ion correlated with 4046; ion correlated with 796; ion correlated with 463; ion correlated with 872; ion correlated with 510; ion correlated with 854; ion correlated with 1356; ion correlated with 260; ion correlated with 1392; ion correlated with 3316	0.05	False	null	null	null	null	null	null	999	False	False	False		False	False	null	null	null	null	null	null	null	19.58	20200915_Met_IDA_Neg_smk28_2	164.97459:1908 165.97794:209 166.9813:0		60	11	2	17	13	1409	243	73	90	176	149	1908	296	235	220	229	243	1397
451	6.2	165.02011	w/o MS2:Phthalic acid	[M-H]-	ion correlated with 6353; ion correlated with 8169; ion correlated with 7475; ion correlated with 9891; ion correlated with 6968; ion correlated with 392	0.15	True	null	165.01933	C8H6O4	Benzoic acids	XNGIFLGASWRNHJ-UHFFFAOYSA-N	O=C(O)C=1C=CC=CC1C(=O)O	530	True	True	False		False	False	null	null	60.6	null	null	null	null	42.73	20200915_Met_IDA_Neg_smk56_3	165.02011:4855 166.02346:749 167.02682:232	77.03886:92 96.96233:20 120.93518:31 121.02983:71 147.88959:31 151.9157:10 164.89218:20	212	208	155	219	74	4238	176	120	179	265	134	2945	267	228	171	115	231	4855
452	10.313	165.03839	w/o MS2:3-Methylxanthine; LC-ESI-QTOF; MS2; CE	[M-H]-		0.05	True	null	165.04179	C6H6N4O2	Xanthines	GMSNIKWWOQHZGF-UHFFFAOYSA-N	CN1C2=C(N=CN2)C(O)=NC1=O	530	True	True	False		False	False	null	null	94.4	null	null	null	null	13.01	20200915_Met_IDA_Neg_smk56_3	165.03839:1408 166.04174:794 167.0451:396	74.99134:20 79.96013:20 147.88812:10 149.01051:82	246	122	184	174	260	389	182	211	185	200	45	837	349	280	148	418	191	1408
453	0.893	165.04033	w/o MS2:3-Methylxanthine; LC-ESI-QTOF; MS2; CE	[M-H]-	ion correlated with 9605; ion correlated with 3465; ion correlated with 8171; ion correlated with 9380; ion correlated with 9426; ion correlated with 9596; ion correlated with 2439; ion correlated with 3512; ion correlated with 4910; ion correlated with 7536; ion correlated with 7989; ion correlated with 8064; ion correlated with 8199; ion correlated with 8231; ion correlated with 8257; ion corre…	0.1	False	null	165.04179	C6H6N4O2	Xanthines	GMSNIKWWOQHZGF-UHFFFAOYSA-N	CN1C2=C(N=CN2)C(O)=NC1=O	530	True	True	False		False	False	null	null	98.9	null	null	null	null	33.45	20200915_Met_IDA_Neg_smk56_3	165.04033:3268 166.04368:3304 167.04704:138		112	72	117	36	46	2924	24	19	78	149	62	2696	32	111	82	46	105	3268
454	9.928	165.04102	w/o MS2:3-Methylxanthine; LC-ESI-QTOF; MS2; CE	[M-H]-		0.05	False	null	165.04179	C6H6N4O2	Xanthines	GMSNIKWWOQHZGF-UHFFFAOYSA-N	CN1C2=C(N=CN2)C(O)=NC1=O	530	True	True	False		False	False	null	null	99.7	null	null	null	null	9.34	20200915_Met_IDA_Neg_smk56_5	165.04102:1137 166.04437:439 167.04773:284		137	69	292	769	727	28	318	587	102	708	142	84	834	884	254	78	212	6
455	6.469	165.05452	w/o MS2:3-(2-HYDROXYPHENYL)PROPANOATE	[M-H]-	ion correlated with 1481; ion correlated with 4940	0.65	True	null	165.05499	C9H10O3			O=C(O)CCc1ccccc1O	530	True	True	False		False	False	null	null	99.9	null	null	null	null	14.52	20200915_Met_IDA_Neg_smk0_3	165.05452:1485 166.05787:317 167.06123:20	78.95992:31 93.03535:20 96.95663:41 103.92444:10 136.92516:10 151.90863:10 164.89027:20 165.05698:20	1320	1459	1485	1338	1330	2272	1375	1468	1348	1397	1287	2642	1315	1413	1401	1440	1387	2127
456	6.502	165.05629	w/o MS2:Ethylparaben	[M+FA-H]-	ion correlated with 827; adduct linked to 1293_[2M-H]-	0.3	True	null	165.05573	C9H10O3	p-Hydroxybenzoic acid alkyl esters	NUVBSKCKDOMJSU-UHFFFAOYSA-N	CCOC(C1=CC=C(C=C1)O)=O	530	True	True	False		False	False	null	null	74.5	null	null	null	null	24.12	20200915_Met_IDA_Neg_smk28_2	165.05487:2642 166.05822:89 167.06158:56	96.9555:20 137.01964:10 147.8916:20 165.05017:31	1336	1458	1506	1338	1349	2337	1375	1486	1369	1413	1297	2642	1055	1413	1424	1445	1387	4023
457	1.297	165.83569	Unknown	[M-H]-		0.05	False	null	null	null	null	null	null	999	False	False	False		False	False	null	null	null	null	null	null	null	146.43	20200915_Met_IDA_Neg_smk56_4	165.83569:1663 166.83904:9140 167.8424:0		1680	1557	1758	1408	1366	226	1544	1868	1690	1618	1528	248	1597	1544	1460	1704	1598	176
458	6.95	165.97849	w/o MS2:2-Mercaptobenzothiazole	[M-H]-	ion correlated with 7703; ion correlated with 8107	0.05	False	null	165.97906	C7H5NS2	Benzothiazoles	YXIWHUQXZSMYRE-UHFFFAOYSA-N	C1=CC=C2C(=C1)N=C(S)S2	530	True	True	False		False	False	null	null	99.8	null	null	null	null	17.36	20200915_Met_IDA_Neg_smk28_2	165.97849:1751 166.98184:768 167.9852:412		37	15	27	31	53	740	11	44	17	19	53	1751	17	16	25	28	27	3
459	7.323	165.97855	2-Mercaptobenzothiazole	[M-H]-	similar chromatogram in higher mz_2148; found in higher mz's MsMs_1747; found in higher mz's MsMs_1714	1	True	null	165.97906	C7H5NS2	Benzothiazoles	YXIWHUQXZSMYRE-UHFFFAOYSA-N	C1=CC=C2C(=C1)N=C(S)S2	430	True	True	True		False	False	null	null	89	null	78.4	83.3	100	132.44	20200915_Met_IDA_Neg_smk14_5	165.97842:12089 166.98177:2399 167.98513:2463	57.8045:5 57.97839:230 58.01062:3 58.31725:2 63.94434:10 90.03445:4 102.03541:42 102.05109:2 107.56912:2 112.33353:3 116.57432:1 120.99918:3 122.89665:5 125.8718:17 134.0062:699 134.65858:2 137.02789:2 141.86211:2 154.1391:1 164.96826:8 165.46147:11 165.97905:1379 166.02449:3 166.04813:6	10407	12540	12657	11686	15716	16044	11782	12551	13008	12089	10669	18435	11848	12248	12622	11434	11646	17521
460	12.468	165.97882	w/o MS2:2-Mercaptobenzothiazole	[M-H]-		0.05	False	null	165.97906	C7H5NS2	Benzothiazoles	YXIWHUQXZSMYRE-UHFFFAOYSA-N	C1=CC=C2C(=C1)N=C(S)S2	530	True	True	False		False	False	null	null	100	null	null	null	null	34.12	20200915_Met_IDA_Neg_smk56_3	165.97882:1397 166.98217:47 167.98553:280		196	202	209	232	352	1218	469	296	561	314	423	1004	577	438	441	262	274	1397
461	12.302	165.97968	w/o MS2:2-Mercaptobenzothiazole	[M-H]-		0.1	False	null	165.97906	C7H5NS2	Benzothiazoles	YXIWHUQXZSMYRE-UHFFFAOYSA-N	C1=CC=C2C(=C1)N=C(S)S2	530	True	True	False		False	False	null	null	99.8	null	null	null	null	31.2	20200915_Met_IDA_Neg_smk28_4	165.97968:1338 166.98303:144 167.98639:360		948	198	795	957	1113	382	1184	1005	1206	1184	947	288	1054	1338	965	1045	1044	344
462	12.258	165.98053	w/o MS2:2-Mercaptobenzothiazole	[M-H]-		0.05	False	null	165.97906	C7H5NS2	Benzothiazoles	YXIWHUQXZSMYRE-UHFFFAOYSA-N	C1=CC=C2C(=C1)N=C(S)S2	530	True	True	False		False	False	null	null	98.9	null	null	null	null	9.16	20200915_Met_IDA_Neg_smk14_5	165.98053:1184 166.98388:427 167.98724:170		640	159	795	957	1139	652	1168	1005	490	1184	626	377	1062	1338	566	1045	1078	456
463	0.917	166.01697	w/o MS2:Quinolinic Acid	[M-H]-	ion correlated with 1116; ion correlated with 1183; ion correlated with 6971; ion correlated with 4549; ion correlated with 2204; ion correlated with 144; ion correlated with 1178; ion correlated with 1844; ion correlated with 2235; ion correlated with 2322; ion correlated with 2551; ion correlated with 3653; ion correlated with 4190; ion correlated with 4698; ion correlated with 702; ion correla…	0.15	True	null	166.0146	C7H5NO4		GJAWHXHKYYXBSV-UHFFFAOYSA-N	O=C(O)C1=NC=CC=C1C(=O)O	530	True	True	False		False	False	null	null	97.2	null	null	null	null	20.51	20200915_Met_IDA_Neg_smk56_3	166.01697:2254 167.02032:0 168.02368:2651	75.02174:10 79.95873:102 80.97237:20 88.03999:61 105.01924:10 106.9771:20 130.06555:10 165.83403:31 166.0121:71	64	23	44	25	36	1529	99	42	7	67	40	2218	65	71	46	35	50	2254
464	1.03	166.504	Unknown	[M-H]-	ion correlated with 3711; ion correlated with 5173; ion correlated with 2338	0.05	False	null	null	null	null	null	null	999	False	False	False		False	False	null	null	null	null	null	null	null	124.85	20200915_Met_IDA_Neg_smk14_1	166.504:1089 167.50735:230 168.51071:115		10	0	52	0	10	1089	13	157	2	28	4	880	32	4	71	10	0	560
465	0.917	166.83165	Unknown	[M+K-2H]-	ion correlated with 5232; ion correlated with 530; ion correlated with 1143; ion correlated with 1673; ion correlated with 3873; ion correlated with 120; ion correlated with 2145; ion correlated with 775; ion correlated with 1577; ion correlated with 1881; ion correlated with 384; ion correlated with 1008; ion correlated with 337; ion correlated with 430; ion correlated with 744; ion correlated w…	0.15	False	null	null	null	null	null	null	999	False	False	False		False	False	null	null	null	null	null	null	null	191.82	20200915_Met_IDA_Neg_smk28_2	166.83165:4218 167.835:220 168.83836:660		445	281	342	444	321	4152	348	375	188	283	391	4218	353	188	401	231	646	3994
466	1.208	166.83435	Unknown	[M+K-2H]-	adduct linked to 896_[M+Br]-; found in higher mz's MsMs_824	0.85	True	null	null	null	null	null	null	999	False	False	False		False	False	null	null	null	null	null	null	null	502.18	20200915_Met_IDA_Neg_smk0_1	166.83163:10982 167.83498:0 168.83834:2911	92.92845:41 122.92693:20 124.00856:20 166.83434:245 166.85072:112 167.02206:31	10982	9839	11694	11388	11414	1297	10759	10832	10453	11798	10560	1413	11994	12108	10809	10526	10865	1427
467	1.732	166.92253	Unknown	[M+CH3COONa-H]-	adduct linked to 132_[M+K-2H]-	0.2	True	null	null	null	null	null	null	999	False	False	False		False	False	null	null	null	null	null	null	null	40.85	20200915_Met_IDA_Neg_smk0_1	166.92281:2293 167.92616:60 168.92952:939	109.92327:20 122.93022:71 138.9364:10 153.9166:10 166.82909:112 166.8546:61 166.96942:20	2293	2566	2758	2642	2463	617	2289	2698	2526	2618	2205	725	2459	2454	2442	2480	2195	664
468	1.795	166.92535	Unknown	[M-H]-		0.25	True	null	null	null	null	null	null	999	False	False	False		False	False	null	null	null	null	null	null	null	42.09	20200915_Met_IDA_Neg_smk14_2	166.92354:2512 167.92689:129 168.93025:842	69.00597:10 78.95392:10 121.02554:10 122.93263:61 130.75684:10 151.94756:10 166.83141:122	2292	2606	2876	2662	2525	594	2512	2784	2647	2676	2176	695	2605	2733	2552	2488	2292	656
469	1.106	167.02011	w/o MS2:Uric acid	[M+Na-2H]-	adduct linked to 1119_[M+Br]-; found in higher mz's MsMs_1119	0.85	True	null	167.02106	C5H4N4O3	Xanthines	LEHOTFFKMJEONL-UHFFFAOYSA-N	OC1=NC2=C(N1)N=C(O)N=C2O	530	True	True	False		False	False	null	null	67.4	null	null	null	null	373.53	20200915_Met_IDA_Neg_smk14_4	167.02011:36556 168.02346:3201 169.02682:102	69.00847:92 92.92018:20 92.92698:122 93.35858:10 96.02032:173 97.00155:61 99.02809:10 124.01587:549 152.0101:21 166.83495:61 166.96799:31 167.02086:979	16085	19562	17532	17061	16122	28194	32876	34789	36556	32566	22488	16098	21765	20376	23556	14066	14036	14762
470	1.024	167.02138	w/o MS2:Uric acid	[M-H2O-H]-	adduct linked to 1725_[M+Br]-; found in higher mz's MsMs_2158; found in higher mz's MsMs_1725; found in higher mz's MsMs_2971; found in higher mz's MsMs_2486	0.15	True	null	167.02106	C5H4N4O3	Xanthines	LEHOTFFKMJEONL-UHFFFAOYSA-N	OC1=NC2=C(N1)N=C(O)N=C2O	530	True	True	False		False	False	null	null	70.4	null	null	null	null	1857.1	20200915_Met_IDA_Neg_smk14_1	167.02138:138646 168.02473:24359 169.02809:2576	68.03496:43 69.00538:23 69.01124:975 80.96158:20 81.00855:61 95.72269:20 96.02105:1362 97.00507:314 123.03226:92 123.63388:54 124.01535:4140 166.49776:51 166.83652:44 167.02061:4875	10852	12074	9420	10207	9610	138646	20204	24810	22111	23885	14672	106518	14478	14121	13504	9752	8244	71220
471	7.053	167.10738	Chrysanthemic Acid	[M-H]-	ion correlated with 473; ion correlated with 931; found in higher mz's MsMs_4444	0.1	True	null	167.10774	C10H16O2	Monocyclic monoterpenoids	XLOPRKKSAJMMEW-UHFFFAOYSA-N	O=C(O)C1C(C=C(C)C)C1(C)C	430	True	True	True		False	False	null	null	85.6	null	88	79.2	50	30	20200915_Met_IDA_Neg_smk14_1	167.10881:2292 168.11216:644 169.11552:896	167.10593:51	151	326	120	126	180	2292	126	131	236	150	125	881	168	142	138	122	191	2309
472	7.325	167.97285	Unknown	[M-H]-	found in higher mz's MsMs_1747	0.8	True	null	null	null	null	null	null	999	False	False	False		False	False	null	null	null	null	null	null	null	54.6	20200915_Met_IDA_Neg_smk14_4	167.97566:1324 168.97901:0 169.98237:525	59.9752:20 80.00755:10 127.88127:10 135.99876:20 136.00534:41 159.8531:10 167.97293:61	963	1222	1210	879	1481	1550	1056	1123	1324	1115	1015	1556	1173	1050	1097	986	999	1548
473	7.005	168.10255	Unknown	[M-H]-	ion correlated with 471	0.1	True	null	null	null	null	null	null	999	False	False	False		False	False	null	null	null	null	null	null	null	58.02	20200915_Met_IDA_Neg_smk14_1	168.10255:3731 169.1059:934 170.10926:183	124.11259:20 127.86539:20 153.00609:10 168.09416:51 168.10149:102	30	34	17	17	4	3731	11	17	9	39	17	526	13	14	18	29	12	3309
474	1.213	168.8372	Unknown	[M-H]-		0.1	True	null	null	null	null	null	null	999	False	False	False		False	False	null	null	null	null	null	null	null	191.04	20200915_Met_IDA_Neg_smk56_2	168.83344:2287 169.83679:0 170.84015:3128	59.5553:10 71.01833:71 80.9632:71 80.97081:71 87.00762:10 92.92797:41 94.92685:41 96.96367:31 124.95519:71 132.96286:10 150.96967:61 152.64702:10 153.93954:41 168.8322:51 168.85603:102 168.94954:41 168.9642:61 168.9752:71	1643	1833	2856	2543	2943	135	2381	2346	2540	3388	1907	116	2913	2820	2388	1765	2287	92
475	1.282	168.85373	Unknown	[M+Na-2H]-	ion correlated with 574; ion correlated with 581; adduct linked to 286_[M-H]-	0.6	True	null	null	null	null	null	null	999	False	False	False		False	False	null	null	null	null	null	null	null	168.54	20200915_Met_IDA_Neg_smk14_2	168.85556:3616 169.85891:54 170.86227:3232	71.01266:41 80.96732:71 94.92445:20 123.03441:10 124.95878:51 150.96844:61 168.83641:41 168.85474:153 168.94824:41 168.96475:31 168.98309:61	2637	2362	3079	2528	2061	53	3616	3352	3304	3441	2674	98	4123	3675	3123	2937	2403	61
476	1.382	168.85533	Unknown	[M-H]-		0.15	True	null	null	null	null	null	null	999	False	False	False		False	False	null	null	null	null	null	null	null	170.21	20200915_Met_IDA_Neg_smk0_2	168.85228:2750 169.85563:42 170.85899:4364	71.0126:51 74.07888:10 79.95616:20 80.97232:71 94.95051:10 124.87831:20 124.88619:51 124.95715:82 139.87495:10 140.92807:20 150.96666:51 153.94002:31 168.85655:143 168.94638:41 168.97572:51	2507	2750	2793	2147	1654	26	3416	2899	2699	2652	2696	42	3505	3091	3114	2760	2270	36
477	0.886	168.8566	Unknown	[M-C6H10O5-H]-	ion correlated with 9605; ion correlated with 7458; ion correlated with 7562; ion correlated with 7721; ion correlated with 8171; ion correlated with 9130; ion correlated with 9380; ion correlated with 9426; ion correlated with 9596; ion correlated with 9623; ion correlated with 3408; ion correlated with 4591; ion correlated with 4910; ion correlated with 4955; ion correlated with 6206; ion corre…	0.15	False	null	null	null	null	null	null	999	False	False	False		False	False	null	null	null	null	null	null	null	98.56	20200915_Met_IDA_Neg_smk28_2	168.8566:2119 169.85995:0 170.86331:1233		24	11	33	14	25	1644	152	48	89	183	81	2119	82	240	24	75	60	1447
478	1.463	168.94635	Unknown	[M-H]-	ion correlated with 353; ion correlated with 354	0.05	True	null	null	null	null	null	null	999	False	False	False		False	False	null	null	null	null	null	null	null	67.84	20200915_Met_IDA_Neg_smk0_3	168.94635:4510 169.9497:0 170.95306:1858	71.01427:51 78.96319:20 80.97154:41 86.48805:10 124.95761:61 150.96536:41 168.83311:61 168.85144:153 168.94861:61 168.97612:61	4020	4682	4510	4186	3701	606	3949	4188	4128	4120	3455	634	4095	4004	4224	4128	3404	600
479	1.577	168.94926	Unknown	[M-H]-	ion correlated with 480	0.5	True	null	null	null	null	null	null	999	False	False	False		False	False	null	null	null	null	null	null	null	89.99	20200915_Met_IDA_Neg_smk0_1	168.9485:4341 169.95185:0 170.95521:2060	71.01144:61 80.96229:20 80.96356:61 92.93257:20 124.9577:71 139.869:10 150.96577:51 153.9514:10 168.85208:102 168.94193:41 168.96393:51 168.97859:61	4341	4937	4628	4454	3969	613	4325	4497	4610	4596	4087	658	4895	4764	4502	4589	3868	701
480	1.612	168.9493	Unknown	[M-H]-	ion correlated with 479	0.35	True	null	null	null	null	null	null	999	False	False	False		False	False	null	null	null	null	null	null	null	105.95	20200915_Met_IDA_Neg_smk0_2	168.9493:4937 169.95265:0 170.95601:2327	71.01263:51 80.96347:51 80.96729:61 94.92306:20 124.88783:41 124.95405:61 150.97368:51 168.85297:133 168.97948:61	4331	4937	4604	4528	4027	613	4436	4561	4700	4532	4073	656	4895	4838	4395	4589	3974	701
481	1.373	168.98199	Unknown	[M-H]-	found in higher mz's MsMs_1185	0.05	False	null	null	null	null	null	null	999	False	False	False		False	False	null	null	null	null	null	null	null	51.17	20200915_Met_IDA_Neg_smk56_5	168.98199:3430 169.98534:0 170.9887:3088		1771	1632	2048	1886	1951	874	1988	2199	2091	2270	1727	701	1728	1578	1533	2919	3132	1208
482	0.96	168.98343	Unknown	[M-H]-	ion correlated with 734; ion correlated with 1252; ion correlated with 980; ion correlated with 736; ion correlated with 1909; ion correlated with 337; ion correlated with 356; ion correlated with 1968; ion correlated with 2807	0.05	True	null	null	null	null	null	null	999	False	False	False		False	False	null	null	null	null	null	null	null	43.28	20200915_Met_IDA_Neg_smk14_1	168.98343:2447 169.98678:0 170.99014:743	71.01192:51 71.01787:61 79.95548:10 80.96784:31 81.01355:10 94.92921:20 124.95649:20 139.87099:10 153.79941:10 168.98065:41	52	8	81	12	0	2447	0	26	22	40	58	1529	70	13	3	71	56	3097
483	8.025	169.12199	Unknown	[M-C6H10O5-H]-	adduct linked to 4603_[M+Hac-H]-; found in higher mz's MsMs_995	0.9	True	null	null	null	null	null	null	999	False	False	False		False	False	null	null	null	null	null	null	null	27.39	20200915_Met_IDA_Neg_smk0_1	169.12497:1215 170.12832:357 171.13168:159	101.97468:10 169.12578:82	1215	1159	846	1240	1196	1083	967	1265	1544	1171	1219	1134	1139	1284	1384	1212	1250	1279
484	1.17	169.89818	Unknown	[M-H]-		0.05	False	null	null	null	null	null	null	999	False	False	False		False	False	null	null	null	null	null	null	null	43.96	20200915_Met_IDA_Neg_smk14_1	169.89818:1046 170.90153:481 171.90489:814		68	214	195	335	95	1046	66	192	160	110	258	844	387	491	248	214	301	990
485	6.179	169.99359	Unknown	[M+C2H3N+Na-2H]-	ion correlated with 9328; ion correlated with 1404; ion correlated with 9123; ion correlated with 9654; ion correlated with 143; ion correlated with 8955; adduct linked to 690_[M+CH3COONa-H]-; similar chromatogram in higher mz_1087	0.05	False	null	null	null	null	null	null	999	False	False	False		False	False	null	null	null	null	null	null	null	51.84	20200915_Met_IDA_Neg_smk56_3	169.99359:2081 170.99694:415 172.0003:166		20	21	26	31	24	242	13	25	22	36	24	536	21	25	17	29	28	2081
486	1.719	170.87024	Unknown	[M-H]-		0.5	True	null	null	null	null	null	null	999	False	False	False		False	False	null	null	null	null	null	null	null	153.58	20200915_Met_IDA_Neg_smk0_1	170.87024:5148 171.87359:578 172.87695:4200	71.05652:10 78.96146:525 82.96484:31 96.96277:31 125.87242:51 126.8779:286 126.951:31 141.86989:20 170.84882:122 171.00191:71	5148	5056	4479	4185	4160	783	4610	4262	4608	4017	4694	742	4196	4449	4199	4873	4102	756
487	0.85	170.87027	Unknown	[M+Cl]-	adduct linked to 512_[M+K-2H]-	0.3	False	null	null	null	null	null	null	999	False	False	False		False	False	null	null	null	null	null	null	null	103.46	20200915_Met_IDA_Neg_smk56_2	170.87027:2289 171.87362:384 172.87698:4343		2191	788	1683	1700	876	146	1641	1321	997	2008	2289	133	967	1859	1218	1539	2289	100
488	0.38	170.87178	Unknown	[M+CH3COONa-H]-	adduct linked to 209_[M+FA-H]-; adduct linked to 1432_[M+Hac-H]-	0.8	False	null	null	null	null	null	null	999	False	False	False		False	False	null	null	null	null	null	null	null	144.09	20200915_Met_IDA_Neg_smk56_1	170.87178:6494 171.87513:1755 172.87849:14319		2949	3925	3314	5653	3552	125	3216	4577	3862	3333	4593	153	5268	3265	3817	6494	2984	164
489	0.823	170.94215	w/o MS2:4-Bromophenol	[M+Na-2H]-	ion correlated with 953; ion correlated with 6278; ion correlated with 7085; ion correlated with 7842; ion correlated with 8638; ion correlated with 9086; ion correlated with 9180; ion correlated with 9397; ion correlated with 9503; ion correlated with 9747; ion correlated with 9883; ion correlated with 2446; ion correlated with 3991; ion correlated with 26; ion correlated with 1215; ion correlat…	0.15	False	null	170.9451	C6H5BrO	P-bromophenols	GZFGOTFRPZRKDS-UHFFFAOYSA-N	C=1C=C(C=CC1Br)O	530	True	True	False		False	False	null	null	95.8	null	null	null	null	119.47	20200915_Met_IDA_Neg_smk56_3	170.94215:8351 171.9455:629 172.94886:12200		2030	1078	1520	2174	1762	7346	1729	2487	1278	2134	1877	7810	2212	1901	1448	2012	1742	8351
490	0.986	170.94279	w/o MS2:4-Bromophenol	[M-H]-	ion correlated with 615; adduct linked to 4915_[2M+Hac-H]-; found in higher mz's MsMs_4204; found in higher mz's MsMs_5784	0.8	True	null	170.9451	C6H5BrO	P-bromophenols	GZFGOTFRPZRKDS-UHFFFAOYSA-N	C=1C=C(C=CC1Br)O	530	True	True	False		False	False	null	null	99.9	null	null	null	null	249.18	20200915_Met_IDA_Neg_smk0_2	170.9446:9587 171.94795:144 172.95131:4079	78.9563:31 96.94296:20 114.94846:10 126.88351:31 152.8931:10	9045	9587	8158	8988	9077	151	10067	10340	11017	10777	5993	324	7626	6947	7306	7799	7828	350
491	1.317	171.00554	rac-Glycerol 3-phosphoate; LC-ESI-QTOF; MS2; CE	[M-H]-	ion correlated with 493	0.3	True	null	171.00639	C3H9O6P	Glycerophosphates	AWUCVROLDVIAJX-VKHMYHEASA-N	OC[C@H](O)COP(O)(O)=O	430	True	True	True		False	False	null	null	85.1	null	64	87.2	100	156.2	20200915_Met_IDA_Neg_smk56_5	171.00714:15293 172.01049:502 173.01385:949	78.96202:1148 82.96403:31 96.97129:71 112.96247:10 125.87033:31 126.87895:194 126.95524:41 150.97847:10 155.9362:20 170.82681:51 171.00388:204	6998	5614	7866	7306	7673	251	3675	4074	3658	4084	24901	1244	27765	27868	26633	14153	14594	740
492	0.917	171.00621	w/o MS2:Glycerophosphate(2)	[M+Br]-	adduct linked to 523_[M+CH3COONa-H]-	0.15	True	null	171.00639	C3H9O6P	Glycerophosphates	AWUCVROLDVIAJX-GSVOUGTGSA-N	OC[C@@H](O)COP(O)(O)=O	530	True	True	False		False	False	null	null	61.6	null	null	null	null	54.99	20200915_Met_IDA_Neg_smk28_2	171.00621:9740 172.00956:484 173.01292:176	59.01645:51 73.03922:10 78.95735:61 96.99133:10 103.03753:41 126.8784:51	147	200	226	145	219	1566	102	141	137	111	524	9740	457	509	738	529	390	5908
493	1.364	171.0065	Glycerophosphate(2)	[M-H]-	ion correlated with 491	0.05	True	null	171.00639	C3H9O6P	Glycerophosphates	AWUCVROLDVIAJX-GSVOUGTGSA-N	OC[C@@H](O)COP(O)(O)=O	430	True	True	True		False	False	null	null	86.7	null	69.5	85.9	100	194.39	20200915_Met_IDA_Neg_smk28_1	171.0065:25301 172.00985:765 173.01321:980	62.96608:41 71.01276:10 78.96166:1687 96.96986:122 126.87791:122 126.95261:61 170.83386:71 171.00539:224 171.10872:31	7160	5563	7262	7378	7446	249	3540	4096	3526	4184	25301	1173	27992	27902	27018	14150	13775	701
494	1.172	171.06532	w/o MS2:1,4-Cyclohexanedicarboxylic acid	[M-3H]-	adduct linked to 521_[M-H]-	0.45	True	null	171.06628	C8H12O4	Dicarboxylic acids and derivatives	PXGZQGDTEZPERC-UHFFFAOYSA-N	O=C(O)C1CCC(C(=O)O)CC1	530	True	True	False		False	False	null	null	99.5	null	null	null	null	76.14	20200915_Met_IDA_Neg_smk0_3	171.06532:12692 172.06867:2012 173.07203:3639	59.02402:10 76.95815:10 78.9598:436 94.92664:31 96.96762:61 126.87506:71 126.95452:41 127.07854:265 157.50751:10 170.83195:82 170.8504:51 170.99611:31 171.06068:51	12106	12402	12692	11152	11749	64	6659	6171	7125	6103	9988	45	8804	7835	9321	5035	5394	41
495	6.586	171.06589	w/o MS2:1,4-Cyclohexanedicarboxylic acid	[M-H]-	ion correlated with 816; adduct linked to 3476_[2M-H]-; found in higher mz's MsMs_9167; found in higher mz's MsMs_1549; found in higher mz's MsMs_3476	1	True	null	171.06628	C8H12O4	Dicarboxylic acids and derivatives	PXGZQGDTEZPERC-UHFFFAOYSA-N	O=C(O)C1CCC(C(=O)O)CC1	530	True	True	False		False	False	null	null	99.9	null	null	null	null	129.02	20200915_Met_IDA_Neg_smk28_2	171.06589:107393 172.06924:20922 173.0726:3825	81.07361:41 83.08659:122 99.08521:31 126.68624:82 126.71483:46 127.07557:5687 171.06468:1697	4224	3883	4128	5388	4018	97979	3870	4016	3849	4701	3831	107393	3826	4864	5768	3907	3819	78252
496	12.364	171.10094	Unknown (carbon number 9); PlaSMA ID-161	[M-H]-	adduct linked to 3381_[2M-H]-; adduct linked to 4342_[2M-H]-	0.4	True	6.93	171.1017	C9H16O3	Unknown			430	True	True	True		False	False	null	null	83	99.9	66.7	75	100	11.29	20200915_Met_IDA_Neg_smk28_3	171.10315:1694 172.1065:0 173.10986:0	151.03592:10 171.10201:51 171.14261:20	1993	425	1819	2192	2187	364	1959	1948	2021	2643	1905	403	1694	2375	1194	1909	1283	95
497	9.036	171.10254	Unknown (carbon number 9); PlaSMA ID-161	[M-H]-	found in higher mz's MsMs_2382; found in higher mz's MsMs_2329; found in higher mz's MsMs_3971; similar chromatogram in higher mz_6300; adduct linked to 4331_[M+FA-H]-; found in higher mz's MsMs_2367	0.2	True	6.93	171.1017	C9H16O3	Unknown			430	True	True	True		False	False	null	null	83.4	100	67.1	75	100	7.44	20200915_Met_IDA_Neg_smk56_4	171.10124:1141 172.10459:0 173.10795:202	83.08984:10 171.10217:41	1080	337	1253	1150	439	468	652	620	924	296	933	293	471	522	870	945	1220	303
498	7.051	171.10271	Unknown (carbon number 9); PlaSMA ID-161	[M-H]-	ion correlated with 4136; ion correlated with 4061; ion correlated with 3101; ion correlated with 4135; adduct linked to 1292_[M+TFA-H]-	0.15	True	6.93	171.1017	C9H16O3	Unknown			430	True	True	True		False	False	null	null	83.8	100	68.4	75	100	105.69	20200915_Met_IDA_Neg_smk14_1	171.10257:16063 172.10592:3243 173.10928:2573	126.87344:20 171.10349:153	614	494	692	700	787	16063	811	725	594	646	711	19739	609	602	760	400	463	9266
499	12.411	171.1028	Unknown (carbon number 9); PlaSMA ID-161	[M-H]-		0.4	True	6.93	171.1017	C9H16O3	Unknown			430	True	True	True		False	False	null	null	86.1	99.9	75	75	100	10.82	20200915_Met_IDA_Neg_smk56_1	171.10211:2000 172.10546:0 173.10882:0	171.13611:20	1993	647	1747	1736	1204	429	1277	1948	2063	1570	1905	352	1694	2375	1959	2000	1717	275
500	7.3	171.10281	w/o MS2:FA 9:1+1O; PlaSMA ID-163	[M-3H]-	adduct linked to 527_[M-H]-	0.15	True	5.75	171.10181	C9H16O3	Oxidized fatty acids	WLGDDELKYAWBBL-UHFFFAOYSA-N	O=CCCCCCCCC(=O)O	530	True	True	False		False	False	null	null	79.4	100	null	null	null	71.76	20200915_Met_IDA_Neg_smk14_1	171.10281:12492 172.10616:4096 173.10952:18498	57.03765:10 71.04993:41 125.10001:20 126.88303:41 127.11197:51 128.07127:10 153.08989:31 171.10355:51	1000	981	924	1084	1014	12492	1212	1075	899	973	1006	7470	891	1100	1086	813	691	10197
501	12.543	171.10451	w/o MS2:Unknown (carbon number 9); PlaSMA ID-161	[M+FA-H]-	ion correlated with 5015; ion correlated with 6296; ion correlated with 8597; ion correlated with 9080; ion correlated with 2794; ion correlated with 2307; ion correlated with 2747; ion correlated with 4258; ion correlated with 6228; ion correlated with 8312; adduct linked to 2747_[M-H]-; found in higher mz's MsMs_3879	0.1	True	6.93	171.1017	C9H16O3	Unknown			530	True	True	False		False	False	null	null	75.1	99.8	null	null	null	13.46	20200915_Met_IDA_Neg_smk14_1	171.10451:2161 172.10786:808 173.11122:0	82.99499:10 127.07704:20 171.10358:31	410	838	470	497	375	2161	403	528	420	300	472	1316	461	396	504	491	384	1867
502	9.454	171.10805	w/o MS2:Unknown (carbon number 9); PlaSMA ID-162	[M+Na-2H]-	ion correlated with 8725; ion correlated with 9887; ion correlated with 2121; found in higher mz's MsMs_2379; similar chromatogram in higher mz_1964; similar chromatogram in higher mz_5637; adduct linked to 770_[M+FA-H]-; similar chromatogram in higher mz_2398; similar chromatogram in higher mz_9905	0.05	False	6.18	171.1021	C9H16O3	Unknown			530	True	True	False		False	False	null	null	83.8	99.9	null	null	null	9.25	20200915_Met_IDA_Neg_smk56_3	171.10805:1684 172.1114:202 173.11476:0		337	170	421	231	248	908	308	348	330	266	81	1283	187	276	189	285	113	1684
503	8.442	171.13655	w/o MS2:Decanoic acid	[M-H]-	similar chromatogram in higher mz_2488; found in higher mz's MsMs_2860	0.2	True	null	171.13905	C10H20O2	Medium-chain fatty acids	GHVNFZFCNZKVNT-UHFFFAOYSA-N	CCCCCCCCCC(O)=O	530	True	True	False		False	False	null	null	60.6	null	null	null	null	10.02	20200915_Met_IDA_Neg_smk28_3	171.13655:1824 172.1399:486 173.14326:0	75.00259:10 78.95565:20 96.94353:10 126.88082:41 171.13371:20	332	142	309	1133	1033	94	1129	1724	405	1032	262	150	1824	1736	420	915	345	69
504	8.536	171.13953	w/o MS2:Decanoic acid	[M-H]-	ion correlated with 2492; found in higher mz's MsMs_2492; similar chromatogram in higher mz_2767; similar chromatogram in higher mz_8558	0.15	True	null	171.13905	C10H20O2	Medium-chain fatty acids	GHVNFZFCNZKVNT-UHFFFAOYSA-N	CCCCCCCCCC(O)=O	530	True	True	False		False	False	null	null	69.9	null	null	null	null	8.62	20200915_Met_IDA_Neg_smk28_5	171.13953:1933 172.14288:355 173.14624:0	75.00667:10 126.87429:20 171.1348:31	877	169	970	514	464	118	403	751	1761	218	1203	86	514	638	1933	938	1223	88
505	8.391	171.13963	w/o MS2:Decanoic acid	[M-H]-		0.05	True	null	171.13905	C10H20O2	Medium-chain fatty acids	GHVNFZFCNZKVNT-UHFFFAOYSA-N	CCCCCCCCCC(O)=O	530	True	True	False		False	False	null	null	75.6	null	null	null	null	6.91	20200915_Met_IDA_Neg_smk14_5	171.13963:1521 172.14298:131 173.14634:65	125.86714:10 171.1329:41	182	149	199	382	1085	94	801	672	240	1521	140	105	1628	1729	217	290	202	99
506	8.712	171.14059	w/o MS2:Decanoic acid	[M-H]-	ion correlated with 2768; found in higher mz's MsMs_2489	0.05	True	null	171.13905	C10H20O2	Medium-chain fatty acids	GHVNFZFCNZKVNT-UHFFFAOYSA-N	CCCCCCCCCC(O)=O	530	True	True	False		False	False	null	null	67.1	null	null	null	null	8.47	20200915_Met_IDA_Neg_smk0_2	171.14059:1485 172.14394:148 173.1473:74	126.87614:20 126.88249:31 171.13582:41	181	1485	135	98	173	227	87	159	168	128	125	226	137	69	131	128	177	186
507	8.997	171.14178	w/o MS2:Decanoic acid	[M-H]-	ion correlated with 4494; ion correlated with 6815; ion correlated with 8556; similar chromatogram in higher mz_2770; found in higher mz's MsMs_2885	0.15	True	null	171.13905	C10H20O2	Medium-chain fatty acids	GHVNFZFCNZKVNT-UHFFFAOYSA-N	CCCCCCCCCC(O)=O	530	True	True	False		False	False	null	null	70	null	null	null	null	16.69	20200915_Met_IDA_Neg_smk14_1	171.13985:2277 172.1432:597 173.14656:162	125.87445:10 126.87675:31 171.1368:51	246	420	303	235	387	2277	264	294	236	428	171	2497	396	416	331	175	288	2206
508	6.126	172.09851	w/o MS2:N-ACETYL-L-LEUCINE	[M-H]-	ion correlated with 841; ion correlated with 2261; ion correlated with 6353; ion correlated with 8169; ion correlated with 7138; ion correlated with 7180	0.1	True	null	172.097	C8H15NO3	Leucine and derivatives	WXNXCEHXYPACJF-ZETCQYMHSA-N	O=C(NC(C(=O)O)CC(C)C)C	530	True	True	False		False	False	null	null	63.8	null	null	null	null	89.57	20200915_Met_IDA_Neg_smk14_1	172.09851:4493 173.10186:955 174.10522:118	81.03236:10 100.00519:10 111.08148:61 128.11092:41 154.09137:10 172.09557:122	23	26	40	20	28	4493	31	21	26	12	34	2203	21	25	38	34	28	4229
509	6.413	172.09863	w/o MS2:N-Acetylleucine	[M-H]-	ion correlated with 6185; ion correlated with 822; ion correlated with 723; ion correlated with 8289; ion correlated with 2076; ion correlated with 694; ion correlated with 5424	0.05	False	null	172.09792	C8H15NO3	Leucine and derivatives	WXNXCEHXYPACJF-UHFFFAOYNA-N	O=C(O)C(N=C(O)C)CC(C)C	530	True	True	False		False	False	null	null	99.7	null	null	null	null	80.86	20200915_Met_IDA_Neg_smk56_3	172.09863:4661 173.10198:1419 174.10534:0		25	82	22	26	24	2886	17	12	24	18	16	3211	27	20	21	35	26	4661
510	0.924	172.84171	Unknown	[M+Cl]-	ion correlated with 4549; ion correlated with 6973; ion correlated with 1237; ion correlated with 2204; ion correlated with 530; ion correlated with 571; ion correlated with 2235; ion correlated with 2322; ion correlated with 2551; ion correlated with 3653; ion correlated with 3707; ion correlated with 4190; ion correlated with 4698; ion correlated with 3608; ion correlated with 3706; ion correla…	0.15	True	null	null	null	null	null	null	999	False	False	False		False	False	null	null	null	null	null	null	null	94.22	20200915_Met_IDA_Neg_smk28_2	172.84334:1834 173.84669:396 174.85005:2685	75.01263:10 78.95844:31 96.95779:20 128.87228:20 129.94592:10 131.07892:20 135.02985:10 172.84399:82 173.09633:41	15	12	8	3	5	1987	21	43	20	15	36	1834	10	50	17	12	18	1647
511	1.177	172.84203	Unknown	[M-H]-	ion correlated with 533; ion correlated with 4972	0.85	True	null	null	null	null	null	null	999	False	False	False		False	False	null	null	null	null	null	null	null	225.83	20200915_Met_IDA_Neg_smk0_4	172.8416:7698 173.84495:1169 174.84831:14376	76.97072:10 80.97085:10 96.96786:20 113.00245:10 127.86571:51 128.87749:163 129.01846:10 131.08255:61 137.87125:10 156.07884:10 172.84076:82 172.93352:20	6198	4762	7497	7698	7049	102	6932	7209	6898	7634	6014	115	7525	7756	6808	6558	6180	100
512	0.847	172.86769	Unknown	[M+K-2H]-	adduct linked to 487_[M+Cl]-	0.1	False	null	null	null	null	null	null	999	False	False	False		False	False	null	null	null	null	null	null	null	63.88	20200915_Met_IDA_Neg_smk56_2	172.86769:1517 173.87104:167 174.8744:1093		1401	556	1139	1178	838	46	857	1071	590	1289	1539	170	642	1130	976	1159	1517	0
513	0.381	172.86922	Unknown	[M+FA-H]-	adduct linked to 146_[M-H]-	0.75	False	null	null	null	null	null	null	999	False	False	False		False	False	null	null	null	null	null	null	null	103.85	20200915_Met_IDA_Neg_smk56_1	172.86922:4518 173.87257:549 174.87593:3818		2328	2939	2663	4302	2448	78	2406	3326	2852	2577	3058	98	3744	2511	2680	4518	2284	98
514	0.998	172.9411	Unknown	[M-H]-	adduct linked to 6900_[3M-H]-	0.2	False	null	null	null	null	null	null	999	False	False	False		False	False	null	null	null	null	null	null	null	47.3	20200915_Met_IDA_Neg_smk14_3	172.9411:3665 173.94445:0 174.94781:1253		2995	2990	2757	2567	2504	54	2968	3665	3181	2835	2036	54	2572	2199	1930	1392	2187	86
515	0.823	172.94183	Unknown	[M-H]-	ion correlated with 280; ion correlated with 797; ion correlated with 953; ion correlated with 2036; ion correlated with 3621; ion correlated with 4690; ion correlated with 5210; ion correlated with 6526; ion correlated with 8041; ion correlated with 8424; ion correlated with 8798; ion correlated with 9273; ion correlated with 1724; ion correlated with 3224; ion correlated with 4855; ion correlat…	0.1	False	null	null	null	null	null	null	999	False	False	False		False	False	null	null	null	null	null	null	null	66.33	20200915_Met_IDA_Neg_smk56_3	172.94183:3026 173.94518:0 174.94854:0		728	314	504	618	597	2890	477	830	391	573	577	2359	772	395	402	513	494	3026
516	6.142	172.98973	Unknown	[M-H2O-H]-	ion correlated with 2261; ion correlated with 1273; ion correlated with 3315; ion correlated with 8944; ion correlated with 9504; ion correlated with 1647; ion correlated with 1883; ion correlated with 984; ion correlated with 1687; ion correlated with 690; ion correlated with 3217; adduct linked to 1883_[M+CH3COONa-H]-	0.1	False	null	null	null	null	null	null	999	False	False	False		False	False	null	null	null	null	null	null	null	22.46	20200915_Met_IDA_Neg_smk56_3	172.98973:1558 173.99308:134 174.99644:340		81	112	100	92	96	1306	74	97	106	88	89	1494	73	93	100	92	104	1558
517	4.49	172.98987	Unknown	[M-H]-		0.15	True	null	null	null	null	null	null	999	False	False	False		False	False	null	null	null	null	null	null	null	28.96	20200915_Met_IDA_Neg_smk14_1	172.99184:1449 173.99519:144 174.99855:216	57.03865:2 76.9701:6 79.95912:8 85.03137:2 93.03489:100 98.92473:4 98.93736:8 128.87383:18 131.41342:2 136.93484:24 154.94553:20 172.82751:4 172.98891:43 173.08727:4	51	36	46	40	39	1449	28	38	37	39	46	1868	36	32	48	40	34	2069
518	1.123	172.99004	Unknown	[M+Na-2H]-	adduct linked to 208_[M-H]-	0.25	False	null	null	null	null	null	null	999	False	False	False		False	False	null	null	null	null	null	null	null	26.64	20200915_Met_IDA_Neg_smk28_1	172.99004:2136 173.99339:270 174.99675:2221		1085	1762	1530	1631	838	84	971	1173	1039	666	2136	118	1170	1834	1488	1935	1765	54
519	1.102	173.00847	Aconitic Acid	[M-H]-	ion correlated with 305; ion correlated with 40; ion correlated with 2075; ion correlated with 3623; ion correlated with 5203; ion correlated with 6731; adduct linked to 669_[M+Hac-H]-	0.15	True	null	173.00916	C6H6O6	Tricarboxylic acids and derivatives	GTZCVFVGUGFEME-IWQZZHSRSA-N	O=C(O)C=C(C(=O)O)CC(=O)O	430	True	True	True		False	False	null	null	83.3	null	57.6	88.8	100	79.41	20200915_Met_IDA_Neg_smk14_1	173.00853:4935 174.01188:908 175.01524:3545	67.01906:41 84.77123:21 85.02991:247 93.0429:10 111.00565:92 113.87329:10 116.07272:41 129.0195:61 129.05957:31 135.02646:10 173.0928:61	519	716	1045	822	507	4935	472	822	409	594	1047	6242	719	743	536	392	447	4763
520	6.649	173.08096	w/o MS2:Unknown (carbon number 8); PlaSMA ID-173	[M-H]-	ion correlated with 2405; ion correlated with 2929; adduct linked to 5006_[2M+Hac-H]-	0.15	True	3.4	173.0809	C8H14O4	Unknown			530	True	True	False		False	False	null	null	64.1	99.9	null	null	null	297.22	20200915_Met_IDA_Neg_smk14_1	173.08096:22583 174.08431:5732 175.08767:5187	96.96751:10 109.06594:10 129.09358:383 135.69977:10 136.93842:41 173.08385:214 173.12097:51	594	641	631	653	634	22583	635	613	608	595	629	17171	540	515	612	631	574	19778
521	1.166	173.08197	w/o MS2:SUBERIC ACID	[M-H]-	adduct linked to 494_[M-3H]-	0.85	False	null	173.08194	C8H14O4	Medium-chain fatty acids	TYFQFVWCELRYAO-UHFFFAOYSA-N	OC(=O)CCCCCCC(O)=O	530	True	True	False		False	False	null	null	100	null	null	null	null	40.44	20200915_Met_IDA_Neg_smk0_2	173.08197:3293 174.08532:2325 175.08868:730		3221	3293	3008	3049	2537	289	2295	2013	2207	2155	2176	116	1854	1879	2296	2082	2582	2955
522	6.459	173.08264	Unknown (carbon number 8); PlaSMA ID-173	[M-H]-	similar chromatogram in higher mz_2522	0.15	True	3.4	173.0809	C8H14O4	Unknown			430	True	True	True		False	False	null	null	85	100	65.8	86.5	100	316.42	20200915_Met_IDA_Neg_smk56_3	173.08275:21641 174.0861:6247 175.08946:1000	55.02245:10 57.03825:102 80.02154:10 81.0343:61 81.91676:21 83.05065:259 109.06319:102 111.07159:66 111.08052:1017 129.09363:122 136.93509:31 136.94499:10 155.07033:61 173.07979:702	531	543	530	523	514	24669	521	510	515	526	586	18137	489	446	471	550	510	21641
523	0.918	173.09383	w/o MS2:Gly-Val	[M+CH3COONa-H]-	ion correlated with 530; ion correlated with 796; adduct linked to 492_[M+Br]-	0.1	False	null	173.09317	C7H14N2O3	Dipeptides	STKYPAFSDFAEPH-UHFFFAOYNA-N	O=C(O)C(N=C(O)CN)C(C)C	530	True	True	False		False	False	null	null	99.8	null	null	null	null	45.3	20200915_Met_IDA_Neg_smk28_2	173.09383:2278 174.09718:2510 175.10054:88		500	763	486	505	326	1854	475	253	590	353	447	2278	403	251	460	205	98	1707
524	0.799	173.10347	w/o MS2:L-Arginine	[M-H]-	ion correlated with 1325; ion correlated with 5832; ion correlated with 6827; ion correlated with 7544; ion correlated with 9039; ion correlated with 8404	0.05	True	null	173.1044	C6H14N4O2	L-alpha-amino acids	ODKSFYDXXFIFQN-BYPYZUCNSA-N	N[C@@H](CCCNC(N)=N)C(O)=O	530	True	True	False		False	False	null	null	69.4	null	null	null	null	69.97	20200915_Met_IDA_Neg_smk14_1	173.10347:1786 174.10682:0 175.11018:60	94.92639:10 96.95905:31 131.0806:31 155.08617:10 172.84247:71 173.08553:31	161	5	179	130	6	1786	60	58	131	44	75	1682	16	51	178	36	31	297
525	1.232	173.10489	w/o MS2:L-(+)-Arginine; LC-ESI-QTOF; MS2; CE	[M-H]-	ion correlated with 905; adduct linked to 905_[M+Cl]-; adduct linked to 4676_[2M+FA-H]-	0.55	True	null	173.1044	C6H14N4O2	L-alpha-amino acids	ODKSFYDXXFIFQN-BYPYZUCNSA-N	N[C@@H](CCCNC(N)=N)C(O)=O	530	True	True	False		False	False	null	null	62.2	null	null	null	null	75.46	20200915_Met_IDA_Neg_smk0_1	173.105:3158 174.10835:423 175.11171:175	62.9793:10 114.95358:20 127.86981:41 128.87842:122 131.08189:92 156.07137:10 172.84607:61	3158	1763	3315	3093	3214	110	2263	2346	1951	2798	2524	49	2750	2432	2138	804	776	53
526	7.528	173.11827	w/o MS2:FA 9:0+1O; PlaSMA ID-176	[M-H2O-H]-	ion correlated with 3080; adduct linked to 1484_[M+Hac-H]-	0.1	True	4.9	173.11819	C9H18O3	Oxidized fatty acids	XBUXARJOYUQNTC-UHFFFAOYNA-N	O=C(O)CC(O)CCCCCC	530	True	True	False		False	False	null	null	70.2	100	null	null	null	202.72	20200915_Met_IDA_Neg_smk14_1	173.11827:7738 174.12162:1852 175.12498:250	125.10304:10 127.10708:82 128.87708:31 136.94315:10 173.11887:102	156	233	208	286	238	7738	115	345	335	316	345	3086	269	274	290	272	306	7564
527	7.307	173.1183	w/o MS2:FA 9:0+1O; PlaSMA ID-176	[M-H]-	ion correlated with 823; adduct linked to 500_[M-3H]-	0.1	False	4.9	173.11819	C9H18O3	Oxidized fatty acids	XBUXARJOYUQNTC-UHFFFAOYNA-N	O=C(O)CC(O)CCCCCC	530	True	True	False		False	False	null	null	100	100	null	null	null	254.98	20200915_Met_IDA_Neg_smk14_1	173.1183:7214 174.12165:2595 175.12501:136		261	272	268	280	269	7214	217	264	174	223	221	2895	193	263	255	247	174	6646
528	6.909	173.11908	w/o MS2:FA 9:0+1O; PlaSMA ID-176	[M-H]-		0.05	True	4.9	173.11819	C9H18O3	Oxidized fatty acids	XBUXARJOYUQNTC-UHFFFAOYNA-N	O=C(O)CC(O)CCCCCC	530	True	True	False		False	False	null	null	99.6	100	null	null	null	28.11	20200915_Met_IDA_Neg_smk0_2	173.11908:2085 174.12243:253 175.12579:47	127.11294:71 128.87976:31 131.6799:10 136.93265:31 145.02904:20 154.94484:31 173.10869:31	123	2085	112	63	73	302	62	101	158	47	65	201	116	57	84	60	50	260
529	1.031	173.99919	w/o MS2:1-Methylsulfinylbutenyl isothiocyante; PlaSMA ID-177	[M-H]-		0.1	False	3.79	174.00528	C6H9NOS2	Glucosinolate breakdown metabolites	QKGJFQMGPDVOQE-UHFFFAOYNA-N	CS(=O)C=CCCN=C=S	530	True	True	False		False	False	null	null	83.1	100	null	null	null	37.46	20200915_Met_IDA_Neg_smk28_5	173.99919:1295 175.00254:196 176.0059:1927		610	444	777	943	839	182	1015	817	995	726	886	258	936	886	1295	548	1256	176
530	0.871	174.0451	w/o MS2:N-Acetylaspartic acid	[M-H]-	ion correlated with 7541; ion correlated with 7727; ion correlated with 8387; ion correlated with 8532; ion correlated with 4420; ion correlated with 6824; ion correlated with 7480; ion correlated with 8177; ion correlated with 2812; ion correlated with 5742; ion correlated with 1242; ion correlated with 4368; ion correlated with 4594; ion correlated with 5819; ion correlated with 5904; ion corre…	0.15	False	null	174.0408	C6H9NO5	Aspartic acid and derivatives	OTCCIMWXFLJLIA-UHFFFAOYNA-N	O=C(O)CC(N=C(O)C)C(=O)O	530	True	True	False		False	False	null	null	91.2	null	null	null	null	146.05	20200915_Met_IDA_Neg_smk28_2	174.0451:4400 175.04845:1157 176.05181:9712		114	3	89	87	77	4362	114	82	0	24	113	4400	78	99	72	21	120	3730
531	1.131	174.0461	w/o MS2:N-Acetylaspartic acid	[M-H]-		0.05	False	null	174.0408	C6H9NO5	Aspartic acid and derivatives	OTCCIMWXFLJLIA-UHFFFAOYNA-N	O=C(O)CC(N=C(O)C)C(=O)O	530	True	True	False		False	False	null	null	86.9	null	null	null	null	41.95	20200915_Met_IDA_Neg_smk28_3	174.0461:1115 175.04945:285 176.05281:1031		693	901	540	658	923	480	562	502	588	710	620	557	1115	989	1007	421	713	684
532	1.091	174.088	w/o MS2:Citrulline	[M-3H]-	similar chromatogram in higher mz_1674; adduct linked to 975_[M+K-2H]-	0.65	False	null	174.08841	C6H13N3O3	L-alpha-amino acids	RHGKLRLOHDJJDR-UHFFFAOYNA-N	O=C(O)C(N)CCCNC(=N)O	530	True	True	False		False	False	null	null	99.9	null	null	null	null	79.42	20200915_Met_IDA_Neg_smk0_3	174.088:3104 175.09135:0 176.09471:208		2423	2854	3104	2615	2252	234	1889	2246	2134	2324	1875	225	1431	1687	1589	1885	2234	435
533	1.176	174.83929	Unknown	[M+Na-2H]-	ion correlated with 511; adduct linked to 999_[M+C2H3N+Na-2H]-	0.85	True	null	null	null	null	null	null	999	False	False	False		False	False	null	null	null	null	null	null	null	203.83	20200915_Met_IDA_Neg_smk0_3	174.83904:7494 175.84239:914 176.84575:4921	78.96212:41 78.97466:10 86.98225:41 116.953:20 129.86699:41 130.87372:41 130.96735:31 132.08533:10 146.96072:10 156.95892:10 174.83403:61	5420	4713	7494	7828	6807	25	6607	6399	6425	7002	6423	98	7165	6357	6120	6459	5960	41
534	0.917	174.83951	Unknown	[M+K-2H]-	ion correlated with 1183; ion correlated with 4549; ion correlated with 2204; ion correlated with 530; ion correlated with 571; ion correlated with 2235; ion correlated with 2322; ion correlated with 2551; ion correlated with 3653; ion correlated with 3707; ion correlated with 4190; ion correlated with 3504; ion correlated with 3608; ion correlated with 3706; ion correlated with 977; ion correlat…	0.15	False	null	null	null	null	null	null	999	False	False	False		False	False	null	null	null	null	null	null	null	110.55	20200915_Met_IDA_Neg_smk14_1	174.83951:1945 175.84286:0 176.84622:911		6	0	11	3	0	1945	1	0	0	6	2	1559	0	10	1	9	4	1442
535	0.382	174.86688	Unknown	[M-H]-	ion correlated with 3875	0.25	False	null	null	null	null	null	null	999	False	False	False		False	False	null	null	null	null	null	null	null	67.56	20200915_Met_IDA_Neg_smk14_3	174.86688:1187 175.87023:0 176.87359:905		799	1031	1015	1361	1037	38	898	1187	1085	958	808	24	1153	826	992	1097	687	29
536	0.389	174.95198	Unknown	[M-H]-		0.05	True	null	null	null	null	null	null	999	False	False	False		False	False	null	null	null	null	null	null	null	1450.4	20200915_Met_IDA_Neg_smk0_4	174.95198:34015 175.95533:1736 176.95869:1271	73.96804:20 86.97455:493 99.93086:10 102.97017:153 116.92734:41 118.96042:41 129.86407:61 130.87242:122 130.96603:787 130.99026:186 146.95251:61 146.96277:326 161.93993:41 174.95198:298	25726	29896	23869	34015	29203	14133	28714	30565	30571	30195	23405	14867	32929	25927	28329	28410	22956	15236
537	10.485	174.9538	Unknown	[M-H]-	ion correlated with 548	0.2	True	null	null	null	null	null	null	999	False	False	False		False	False	null	null	null	null	null	null	null	41.96	20200915_Met_IDA_Neg_smk0_3	174.95711:5081 175.96046:108 176.96382:217	73.97205:10 86.9802:61 99.94254:10 102.97201:31 129.04909:10 130.96645:102 130.99068:41 142.88394:10 146.95805:31 174.96173:31	4344	2836	5081	5002	5654	1816	4721	4949	4881	5678	4006	2287	5129	5121	4780	4020	5035	1944
538	10.577	174.95444	Unknown	[M-H]-		0.15	True	null	null	null	null	null	null	999	False	False	False		False	False	null	null	null	null	null	null	null	29.7	20200915_Met_IDA_Neg_smk0_1	174.95522:4641 175.95857:0 176.96193:120	74.98412:10 86.97413:92 100.92868:20 113.02151:10 129.93317:10 130.96762:112 130.99345:41 146.95949:31 174.95242:31	4641	3116	4412	4873	5200	1077	4721	4638	4875	5257	4250	1054	4862	5914	5513	3984	4420	1069
539	8.114	174.95468	Unknown	[M+Na-2H]-	adduct linked to 704_[M+K-2H]-	0.15	True	null	null	null	null	null	null	999	False	False	False		False	False	null	null	null	null	null	null	null	45.58	20200915_Met_IDA_Neg_smk0_1	174.95511:15299 175.95846:753 176.96182:532	79.82301:10 86.98215:143 102.97144:51 130.96289:306 138.93001:10 146.95616:92 161.94569:20 174.95064:41	15299	11878	17989	16321	17771	6587	15041	17264	16356	16966	13978	7373	17193	17002	17060	15148	16707	8139
540	9.214	174.9547	Unknown	[M-H]-	found in higher mz's MsMs_1388	0.1	True	null	null	null	null	null	null	999	False	False	False		False	False	null	null	null	null	null	null	null	59.53	20200915_Met_IDA_Neg_smk14_3	174.9547:9712 175.95805:612 176.96141:282	86.97073:20 86.976:122 102.97025:41 130.96275:194 146.95409:20 146.96092:92 161.94868:10 174.95355:51	7856	4442	9193	9163	9796	4847	8512	9712	8383	9912	7841	3978	8018	9224	9798	7362	9353	5163
541	9.342	174.955	Unknown	[M-H]-		0.05	True	null	null	null	null	null	null	999	False	False	False		False	False	null	null	null	null	null	null	null	40.05	20200915_Met_IDA_Neg_smk56_3	174.955:5749 175.95835:127 176.96171:127	71.01537:10 86.97659:71 116.92797:10 130.965:61 130.98759:31 146.96156:31 164.4942:10 174.95233:31	6414	7279	9381	9471	7431	5051	6020	7991	8443	6630	6234	5171	5979	7398	9432	7421	8170	5749
542	3.146	174.9552	Unknown	[M-H]-		0.05	False	null	null	null	null	null	null	999	False	False	False		False	False	null	null	null	null	null	null	null	41.55	20200915_Met_IDA_Neg_smk56_3	174.9552:24904 175.95855:1154 176.96191:837		15694	16372	17079	17239	17257	20618	16562	16801	17007	17597	15032	20936	16965	17310	16844	15069	15703	24904
543	9.728	174.95526	Unknown	[M-H]-	ion correlated with 558	0.05	True	null	null	null	null	null	null	999	False	False	False		False	False	null	null	null	null	null	null	null	34.81	20200915_Met_IDA_Neg_smk14_5	174.95526:10925 175.95861:621 176.96197:170	73.97272:10 86.97681:153 101.93573:10 102.96668:31 116.93258:10 130.96494:214 146.95969:51 174.95381:51	6790	5739	8390	9409	10024	3220	8504	7745	8154	10925	7632	3275	9028	10445	8509	7472	7676	3113
544	7.465	174.95528	Unknown	[M-H]-		0.05	False	null	null	null	null	null	null	999	False	False	False		False	False	null	null	null	null	null	null	null	58.05	20200915_Met_IDA_Neg_smk56_2	174.95528:18233 175.95863:770 176.96199:494		16164	17665	18053	19337	19600	8454	17368	18928	18918	19213	16412	9780	19096	19587	19215	17225	18233	8919
545	9.048	174.95529	Unknown	[M-H]-		0.05	True	null	null	null	null	null	null	999	False	False	False		False	False	null	null	null	null	null	null	null	42.04	20200915_Met_IDA_Neg_smk14_5	174.95529:11045 175.95864:400 176.962:67	73.97165:10 86.97566:133 89.96777:10 102.9726:61 104.9446:10 130.96518:163 135.92563:10 161.94753:10 174.95038:41	5116	7308	5818	9257	10167	5464	9248	6938	5742	11045	4590	5718	9027	9606	6906	6378	3864	6464
546	6.184	174.9554	Unknown	[M-H]-		0.05	False	null	null	null	null	null	null	999	False	False	False		False	False	null	null	null	null	null	null	null	39.71	20200915_Met_IDA_Neg_smk28_3	174.9554:25164 175.95875:1047 176.96211:798		22444	23950	24161	24732	24735	10596	23726	24764	25243	25078	22692	10569	25164	26036	24799	22992	23682	10616
547	0.853	174.95547	Unknown	[M-H]-	found in higher mz's MsMs_2923	0.1	True	null	null	null	null	null	null	999	False	False	False		False	False	null	null	null	null	null	null	null	916.24	20200915_Met_IDA_Neg_smk0_2	174.95547:38563 175.95882:2117 176.96218:1356	73.97054:31 74.56628:10 86.97598:914 102.97176:277 110.69433:10 117.94878:31 117.96103:31 129.01524:10 130.96466:1381 142.15117:21 146.95792:404 161.94922:71 174.95047:288	12129	38563	12310	12745	13868	3350	17434	11648	33928	7518	11713	1904	11327	13068	11661	10195	11330	1515
548	10.433	174.95557	Unknown	[M-H]-	ion correlated with 537	0.1	True	null	null	null	null	null	null	999	False	False	False		False	False	null	null	null	null	null	null	null	30.39	20200915_Met_IDA_Neg_smk0_5	174.95557:6136 175.95892:53 176.96228:0	83.05304:10 86.97712:143 99.91655:10 102.97421:41 104.95924:10 116.92385:31 130.96379:102 138.93245:10 161.9604:10 174.95258:31	4110	2229	4759	5279	6136	1967	4963	5079	4359	5466	3983	2576	4977	5159	4669	3950	4497	2728
549	0.551	174.9558	Unknown	[M-H]-	found in higher mz's MsMs_550	0.2	True	null	null	null	null	null	null	999	False	False	False		False	False	null	null	null	null	null	null	null	455.04	20200915_Met_IDA_Neg_smk0_2	174.95554:31305 175.95889:1307 176.96225:1133	76.96829:10 78.9588:21 86.97616:426 99.93402:10 102.96622:31 102.97052:82 117.95358:20 120.96642:10 130.96326:669 146.95815:153 161.94766:41 174.95631:163	26414	31305	31032	30204	30535	15863	29782	31611	31668	32354	26504	16691	32145	32720	31427	29081	28917	16865
550	0.441	174.95584	Unknown	[M+Hac-H]-	adduct linked to 3565_[3M-H]-; found in higher mz's MsMs_2581	0.75	True	null	null	null	null	null	null	999	False	False	False		False	False	null	null	null	null	null	null	null	774.58	20200915_Met_IDA_Neg_smk0_1	174.95677:27336 175.96012:1041 176.96348:1829	73.97478:21 84.93246:10 86.97937:446 100.93433:10 102.9713:133 116.92411:31 118.96796:20 130.86594:41 130.96439:575 130.99184:232 146.9612:194 156.94186:10 161.94922:61 174.9599:184	27336	30864	31404	33137	30825	15337	30075	33071	31651	32391	26364	16133	34338	32720	30458	29880	28694	16526
551	8.652	174.95589	Unknown	[M-H]-		0.3	True	null	null	null	null	null	null	999	False	False	False		False	False	null	null	null	null	null	null	null	106.01	20200915_Met_IDA_Neg_smk0_3	174.95512:14778 175.95847:377 176.96183:611	73.96837:10 86.96958:41 86.97616:133 87.21973:10 102.96469:31 130.96295:194 133.95689:10 146.96114:71 161.94533:20 174.95193:61	12372	10468	14778	15640	16694	7193	13229	15340	15320	15382	12354	7620	14443	14870	15254	14315	14476	8866
552	8.017	174.95592	Unknown	[M-H]-		0.1	True	null	null	null	null	null	null	999	False	False	False		False	False	null	null	null	null	null	null	null	122.53	20200915_Met_IDA_Neg_smk0_5	174.95592:18803 175.95927:1011 176.96263:666	86.97867:204 102.96159:20 102.97018:71 130.96573:316 146.96227:92 174.95483:82	14381	14491	18032	16118	18803	5800	16032	17519	14687	17897	14410	6998	18499	17164	16036	16071	17261	6864
553	6.335	174.95595	Unknown	[M-H]-		0.35	False	null	null	null	null	null	null	999	False	False	False		False	False	null	null	null	null	null	null	null	47.67	20200915_Met_IDA_Neg_smk56_4	174.95595:26158 175.9593:1000 176.96266:1029		22665	23789	25008	25385	25534	10699	23802	25842	25367	25578	23211	10772	25006	26262	26147	23419	24250	11248
554	8.346	174.95604	Unknown	[M-H]-		0.05	True	null	null	null	null	null	null	999	False	False	False		False	False	null	null	null	null	null	null	null	55.81	20200915_Met_IDA_Neg_smk0_2	174.95604:15591 175.95939:617 176.96275:527	86.97805:204 100.97385:10 102.97253:61 130.96382:265 131.69295:10 146.95015:31 146.9604:71 161.94461:31 174.95496:71	11721	15591	14377	12735	12909	6908	11617	13428	14124	13194	13864	8076	12145	13206	16666	13150	15027	8688
555	8.73	174.95612	Unknown	[M-H]-		0.2	True	null	null	null	null	null	null	999	False	False	False		False	False	null	null	null	null	null	null	null	135.05	20200915_Met_IDA_Neg_smk14_4	174.95612:16744 175.95947:274 176.96283:412	86.9798:153 102.96723:41 117.95914:51 130.9642:286 136.93312:10 146.95903:92 174.95149:61	12585	12671	14441	14985	14246	7193	11205	14186	16744	12325	12108	6859	12469	12552	15508	14315	15273	8504
556	8.951	174.95621	Unknown	[M-H]-		0.05	False	null	null	null	null	null	null	999	False	False	False		False	False	null	null	null	null	null	null	null	99.03	20200915_Met_IDA_Neg_smk56_4	174.95621:10273 175.95956:576 176.96292:384		5180	10451	9012	5526	6570	5329	5992	5670	9616	8885	5962	6538	5799	6013	7324	5325	7214	7121
557	6.269	174.95642	Unknown	[M-H]-		0.25	False	null	null	null	null	null	null	999	False	False	False		False	False	null	null	null	null	null	null	null	119.65	20200915_Met_IDA_Neg_smk14_4	174.95642:26071 175.95977:1010 176.96313:1143		22911	23942	24499	24835	25914	10900	23942	25589	26071	25753	22991	10403	24959	26043	25381	23650	24598	11059
558	9.785	174.95645	Unknown	[M-H]-	ion correlated with 543	0.1	True	null	null	null	null	null	null	999	False	False	False		False	False	null	null	null	null	null	null	null	31.74	20200915_Met_IDA_Neg_smk28_4	174.95645:11306 175.9598:546 176.96316:294	86.97735:92 102.97166:61 104.94943:10 130.96585:224 130.99168:20 146.9556:41 156.93942:10 174.95325:41	7382	6374	8518	10270	10134	2783	9012	8504	8301	10845	7944	2816	9544	11306	8784	8312	7535	3146
559	7.393	174.95657	Unknown	[M-H]-		0.05	False	null	null	null	null	null	null	999	False	False	False		False	False	null	null	null	null	null	null	null	40.1	20200915_Met_IDA_Neg_smk14_3	174.95657:19461 175.95992:840 176.96328:530		16450	19081	18749	19716	20379	9245	17320	19461	19241	19808	16773	9885	19206	20345	19330	17301	17576	10874
560	0.729	174.95717	Unknown	[M+K-2H]-	adduct linked to 388_[M+Na-2H]-; found in higher mz's MsMs_7382; found in higher mz's MsMs_7205; found in higher mz's MsMs_5958; found in higher mz's MsMs_5612; found in higher mz's MsMs_5337; found in higher mz's MsMs_5250; found in higher mz's MsMs_2924; found in higher mz's MsMs_2556; found in higher mz's MsMs_2233; found in higher mz's MsMs_2184; found in higher mz's MsMs_4916; found in highe…	0.15	True	null	null	null	null	null	null	999	False	False	False		False	False	null	null	null	null	null	null	null	1814.22	20200915_Met_IDA_Neg_smk14_1	174.95717:85640 175.96052:5845 176.96388:3643	72.96305:31 86.71413:42 86.97707:2024 95.53095:10 102.97157:452 104.94938:31 117.96242:82 118.96662:112 130.56445:53 130.96616:3138 138.57605:10 146.96127:861 161.9492:204 174.95422:694	22047	25632	25610	26981	27114	85640	25050	26219	26656	27477	22730	75615	27474	27873	26892	24207	24807	58657
561	8.548	174.95724	Unknown	[M-H]-		0.3	True	null	null	null	null	null	null	999	False	False	False		False	False	null	null	null	null	null	null	null	70.52	20200915_Met_IDA_Neg_smk0_1	174.95503:12668 175.95838:368 176.96174:264	72.99163:10 86.97543:143 102.96984:71 130.96753:235 130.99336:41 138.93146:10 146.96107:92 161.95981:10 174.95596:102	12668	11006	13982	14791	16462	6095	13945	15136	14536	15713	11662	7486	15384	15150	15703	13556	14476	8566
562	9.16	174.95726	Unknown	[M-H]-		0.05	True	null	null	null	null	null	null	999	False	False	False		False	False	null	null	null	null	null	null	null	32.68	20200915_Met_IDA_Neg_smk0_3	174.95726:9692 175.96061:561 176.96397:80	71.95031:10 86.9712:51 86.97646:112 90.32088:10 102.97219:51 119.9586:10 130.96335:173 136.12291:10 146.95987:71 161.94759:10 174.95802:41	7490	8988	9692	9975	9767	5934	9261	9957	8114	9854	8397	6019	9580	9832	10282	8281	8712	7365
563	9.094	174.95753	Unknown	[M-H]-		0.1	True	null	null	null	null	null	null	999	False	False	False		False	False	null	null	null	null	null	null	null	51.06	20200915_Met_IDA_Neg_smk28_4	174.95462:10181 175.95797:381 176.96133:228	84.93599:20 86.97632:102 102.97194:31 116.93061:20 130.96613:184 132.93016:10 146.95245:20 146.961:51 161.95049:31 174.95164:51	6809	9005	8451	9972	10356	5909	9774	8323	6252	11192	6938	6019	9580	10181	9163	7919	5928	7359
564	1.145	174.9762	w/o MS2:4-methylumbelliferone	[M-H]-		0.05	False	null	174.97597	C10H8O3	7-hydroxycoumarins	HSHNITRMYYLLCV-UHFFFAOYSA-N	O=C1OC=2C=C(O)C=CC2C(=C1)C	530	True	True	False		False	False	null	null	100	null	null	null	null	33.65	20200915_Met_IDA_Neg_smk14_4	174.9762:2006 175.97955:50 176.98291:1965		1577	1835	1841	1600	1440	867	2091	1964	2006	2220	1703	845	1082	1728	1089	1236	1530	659
565	1.086	174.98112	w/o MS2:4-methylumbelliferone	[M-H]-		0.05	False	null	174.97597	C10H8O3	7-hydroxycoumarins	HSHNITRMYYLLCV-UHFFFAOYSA-N	O=C1OC=2C=C(O)C=CC2C(=C1)C	530	True	True	False		False	False	null	null	87.5	null	null	null	null	17.06	20200915_Met_IDA_Neg_smk28_5	174.98112:1257 175.98447:0 176.98783:437		1772	1894	1913	1094	1092	860	1714	1429	2090	2368	1819	856	801	1305	1257	824	1168	613
566	1.118	175.02391	w/o MS2:Ascorbic acid	[M+Hac-H]-	adduct linked to 116_[M-H]-	0.15	False	null	175.024	C6H8O6	Butenolides	CIWBSHSKHKDKBQ-JLAZNSOCSA-N	O=C1OC(C(O)=C1O)C(O)CO	530	True	True	False		False	False	null	null	100	null	null	null	null	31.47	20200915_Met_IDA_Neg_smk28_2	175.02391:3129 176.02726:748 177.03062:1024		478	703	518	330	288	2517	340	464	189	354	864	3129	710	481	888	256	331	1791
567	6.531	175.09718	w/o MS2:Unknown (carbon number 8); PlaSMA ID-181	[M-H2O-H]-	ion correlated with 254; ion correlated with 4745; ion correlated with 1656; ion correlated with 1689; ion correlated with 1229; ion correlated with 4045; ion correlated with 3992; ion correlated with 1414; ion correlated with 3476; adduct linked to 1293_[2M-H]-	0.1	True	4.32	175.0979	C8H16O4	Unknown			530	True	True	False		False	False	null	null	62.9	100	null	null	null	80.32	20200915_Met_IDA_Neg_smk28_2	175.09718:2336 176.10053:543 177.10389:231	84.99675:10 86.97598:82 102.96456:20 129.09366:10 130.96777:82 138.92998:10 146.96118:71 156.94881:10 174.95583:41 175.09579:20	69	59	52	39	36	2290	51	56	47	47	62	2336	45	42	55	54	45	1396
568	0.582	175.9599	Unknown	[M-H]-		0.1	True	null	null	null	null	null	null	999	False	False	False		False	False	null	null	null	null	null	null	null	56.3	20200915_Met_IDA_Neg_smk56_1	175.9593:1226 176.96265:1090 177.96601:168	120.93866:10 131.96632:20 133.33768:10	1079	1160	1109	1233	1230	601	1184	1221	1231	1271	1061	723	1001	1291	1231	1226	1197	700
569	0.969	176.0083	Unknown	[M-H]-		0.15	False	null	null	null	null	null	null	999	False	False	False		False	False	null	null	null	null	null	null	null	38.16	20200915_Met_IDA_Neg_smk14_4	176.0083:1424 177.01165:0 178.01501:933		1262	1343	1934	1759	1584	146	569	1336	1424	786	1242	126	865	1076	1362	2356	1174	228
570	1.031	176.00836	Unknown	[M+CH3COONa-H]-	adduct linked to 357_[M+C2H3N+Na-2H]-	0.6	False	null	null	null	null	null	null	999	False	False	False		False	False	null	null	null	null	null	null	null	37.14	20200915_Met_IDA_Neg_smk56_1	176.00836:2356 177.01171:99 178.01507:0		1561	1080	2202	2106	1595	30	950	1412	1422	1486	1246	35	865	1091	1362	2356	1165	103
571	0.871	176.04472	w/o MS2:N-Formylmethionine	[M-C6H10O4-H]-	ion correlated with 7541; ion correlated with 7727; ion correlated with 8387; ion correlated with 8403; ion correlated with 8532; ion correlated with 9122; ion correlated with 4420; ion correlated with 6151; ion correlated with 7480; ion correlated with 8995; ion correlated with 2812; ion correlated with 9300; ion correlated with 6101; ion correlated with 6871; ion correlated with 6886; ion corre…	0.15	False	null	176.03868	C6H11NO3S	Methionine and derivatives	PYUSHNKNPOHWEZ-UHFFFAOYNA-N	O=C(O)C(N=CO)CCSC	530	True	True	False		False	False	null	null	83.3	null	null	null	null	72.1	20200915_Met_IDA_Neg_smk14_1	176.04472:3506 177.04807:1016 178.05143:872		87	12	51	42	72	3506	52	91	12	59	104	3108	38	76	43	58	44	2324
572	0.475	176.85803	Unknown	[M-H]-	ion correlated with 7811	0.05	False	null	null	null	null	null	null	999	False	False	False		False	False	null	null	null	null	null	null	null	35.59	20200915_Met_IDA_Neg_smk28_5	176.85803:1037 177.86138:122 178.86474:213		1157	1004	1020	848	1011	101	926	906	846	1056	1166	104	970	996	1037	1171	1188	88
573	0.419	176.8587	Unknown	[M-H]-	ion correlated with 8010; ion correlated with 6632; ion correlated with 4853; ion correlated with 1037	0.3	True	null	null	null	null	null	null	999	False	False	False		False	False	null	null	null	null	null	null	null	79.92	20200915_Met_IDA_Neg_smk0_1	176.85814:1324 177.86149:82 178.86485:245	76.98952:10 130.99315:10 132.96068:20	1324	1102	1025	1026	1263	102	1139	976	1054	1056	1320	101	1170	1008	937	1385	1188	85
574	1.258	176.88498	Unknown	[M+Cl]-	ion correlated with 581; ion correlated with 475; ion correlated with 306; adduct linked to 581_[M+Na-2H]-	0.85	True	null	null	null	null	null	null	999	False	False	False		False	False	null	null	null	null	null	null	null	117.42	20200915_Met_IDA_Neg_smk0_1	176.88593:2940 177.88928:96 178.89264:3425	78.96033:31 87.01205:10 92.99517:31 101.92724:10 130.99478:20 132.89563:194 176.82307:20 176.83809:61 176.88499:92 177.0952:20	2940	2182	3299	2764	2648	78	3409	3460	3082	3214	2257	35	4259	3780	3060	2749	2377	50
575	1.408	176.91014	Unknown	[M-H]-		0.05	True	null	null	null	null	null	null	999	False	False	False		False	False	null	null	null	null	null	null	null	16.4	20200915_Met_IDA_Neg_smk0_1	176.91014:1486 177.91349:934 178.91685:640	78.96033:31 87.01205:10 92.99517:31 101.92724:10 130.99478:20 132.89563:194 176.82307:20 176.83809:61 176.88499:92 177.0952:20	1486	1084	1282	1210	1127	314	1209	1295	1054	1109	529	295	649	580	646	1098	967	232
576	0.557	176.97749	w/o MS2:FT-PFSA; C3H5F3O3S	[M+FA-H]-	ion correlated with 168; adduct linked to 168_[M-H]-; adduct linked to 2183_[2M+Hac-H]-	0.7	False	null	176.98387	C3H5F3O3S	PFSA	XKPFLKWPESVZJF-UHFFFAOYSA-N	O=S(=O)(O)CCC(F)(F)F	530	True	True	False		False	False	null	null	81.6	null	null	null	null	38.35	20200915_Met_IDA_Neg_smk14_3	176.97749:1589 177.98084:36 178.9842:108629		1237	1513	1554	1444	1354	665	1468	1589	1393	1511	1281	672	1510	1520	1294	1394	1333	690
577	1.223	176.99696	w/o MS2:FT-PFCA; C4H3F5O2	[M-H]-	ion correlated with 1019	0.05	False	null	176.99805	C4H3F5O2	PFSA	UVLNQGHDUGHTGV-UHFFFAOYSA-N	O=C(O)CC(F)(F)C(F)(F)F	530	True	True	False		False	False	null	null	99.4	null	null	null	null	13.85	20200915_Met_IDA_Neg_smk28_2	176.99696:1578 178.00031:138 179.00367:957		326	496	306	347	35	1651	280	684	479	201	486	1578	261	257	278	496	371	1650
578	7.587	177.12807	Unknown	[M-H]-	found in higher mz's MsMs_1070	0.05	False	null	null	null	null	null	null	999	False	False	False		False	False	null	null	null	null	null	null	null	14.41	20200915_Met_IDA_Neg_smk14_1	177.12807:1108 178.13142:525 179.13478:250		572	760	744	828	762	1108	731	802	808	850	764	1255	586	750	857	815	873	1086
579	1.164	178.0509	w/o MS2:HIPPURATE	[M+FA-H]-	adduct linked to 185_[M-H]-	0.35	False	null	178.05	C9H9NO3	Hippuric acids	QIAFMBKCNZACKA-UHFFFAOYSA-N	O=C(O)CNC(=O)C=1C=CC=CC1	530	True	True	False		False	False	null	null	99.6	null	null	null	null	37.78	20200915_Met_IDA_Neg_smk0_3	178.0509:1988 179.05425:9746 180.05761:685		1618	1240	1988	1721	1487	4	526	539	825	888	1197	35	1106	706	870	706	997	30
580	6.224	178.05145	HIPPURATE	[M-H]-	ion correlated with 6997; similar chromatogram in higher mz_3058	0.15	True	null	178.05	C9H9NO3	Hippuric acids	QIAFMBKCNZACKA-UHFFFAOYSA-N	O=C(O)CNC(=O)C=1C=CC=CC1	430	True	True	True		False	False	null	null	82.5	null	76.4	82.6	50	330.32	20200915_Met_IDA_Neg_smk56_3	178.05122:11600 179.05457:3576 180.05793:576	77.04011:112 91.00829:10 121.02673:10 132.05663:10 134.05981:245 178.05011:265	18	16	32	18	20	12112	5	24	10	18	21	13339	6	10	14	30	11	11600
581	1.26	178.88309	Unknown	[M+Na-2H]-	ion correlated with 574; ion correlated with 475; adduct linked to 333_[M-3H]-; adduct linked to 574_[M+Cl]-	0.85	True	null	null	null	null	null	null	999	False	False	False		False	False	null	null	null	null	null	null	null	232.41	20200915_Met_IDA_Neg_smk0_3	178.88185:3242 179.8852:0 180.88856:1133	91.0024:41 134.89034:245 134.98538:71 178.88446:82 179.10718:20	2675	2155	3242	2872	2360	114	3426	3378	2940	3490	2390	99	4551	3703	3009	2680	2217	96
582	1.173	178.92023	Unknown	[M+K-2H]-	ion correlated with 859; adduct linked to 1547_[M+FA-H]-	0.15	True	null	null	null	null	null	null	999	False	False	False		False	False	null	null	null	null	null	null	null	109.74	20200915_Met_IDA_Neg_smk14_1	178.92023:8596 179.92358:555 180.92694:3219	59.02044:10 80.97172:10 87.00992:51 89.01765:52 89.02697:293 90.99848:51 103.91853:10 106.90219:61 106.93575:41 119.98432:20 122.89301:31 135.00227:61 178.9212:61 178.97217:31	2422	1918	1539	1677	2097	8596	1539	2524	1614	2200	1787	8278	1235	1244	1585	3234	2328	8590
583	6.233	178.97678	w/o MS2:Difluoro(perfluoromethoxy)acetic acid	[M-H]-		0.5	False	null	178.97731	C3HF5O3	PFSA	IHYMJUVQLSNPPP-UHFFFAOYSA-N	O=C(O)C(F)(F)OC(F)(F)F	530	True	True	False		False	False	null	null	99.9	null	null	null	null	173.43	20200915_Met_IDA_Neg_smk0_1	178.97678:30440 179.98013:1189 180.98349:6430		30440	28197	28742	27295	25958	14536	27686	27941	28461	27086	28097	12322	28053	27817	26428	30079	27596	12727
584	6.748	178.97684	w/o MS2:Difluoro(perfluoromethoxy)acetic acid	[M-H]-		0.05	False	null	178.97731	C3HF5O3	PFSA	IHYMJUVQLSNPPP-UHFFFAOYSA-N	O=C(O)C(F)(F)OC(F)(F)F	530	True	True	False		False	False	null	null	99.9	null	null	null	null	28.68	20200915_Met_IDA_Neg_smk14_1	178.97684:11227 179.98019:136 180.98355:9824		21920	21469	21357	20746	19746	11227	21652	21042	20683	20205	20486	10898	20602	21514	20305	22342	19627	12198
585	3.141	178.97688	w/o MS2:Difluoro(perfluoromethoxy)acetic acid	[M-H]-		0.05	False	null	178.97731	C3HF5O3	PFSA	IHYMJUVQLSNPPP-UHFFFAOYSA-N	O=C(O)C(F)(F)OC(F)(F)F	530	True	True	False		False	False	null	null	99.9	null	null	null	null	66.83	20200915_Met_IDA_Neg_smk56_3	178.97688:30425 179.98023:1157 180.98359:2985		26575	25604	26421	24692	23010	27371	25970	25086	25755	24310	23265	25383	24484	24793	24410	24552	22724	30425
586	0.036	178.97697	w/o MS2:Difluoro(perfluoromethoxy)acetic acid	[M-H]-		0.1	False	null	178.97731	C3HF5O3	PFSA	IHYMJUVQLSNPPP-UHFFFAOYSA-N	O=C(O)C(F)(F)OC(F)(F)F	530	True	True	False		False	False	null	null	99.9	null	null	null	null	67.72	20200915_Met_IDA_Neg_smk14_1	178.97697:35043 179.98032:1467 180.98368:6327		7	6	12	5	4	35043	3	4	9	18	11	36363	23	8	10	3	11	34082
587	7.658	178.97733	w/o MS2:Difluoro(perfluoromethoxy)acetic acid	[M-H]-		0.05	True	null	178.97731	C3HF5O3	PFSA	IHYMJUVQLSNPPP-UHFFFAOYSA-N	O=C(O)C(F)(F)OC(F)(F)F	530	True	True	False		False	False	null	null	74.5	null	null	null	null	33.49	20200915_Met_IDA_Neg_smk28_5	178.97733:9048 179.98068:593 180.98404:5489	76.98537:10 90.99576:102 134.98497:143 140.93991:10 178.97783:51 179.10808:31	7623	7184	7597	7612	7530	4313	7381	8297	7680	7212	7097	5114	8367	8209	9048	7592	7614	4405
588	6.167	178.97745	w/o MS2:Difluoro(perfluoromethoxy)acetic acid	[M-H]-		0.2	False	null	178.97731	C3HF5O3	PFSA	IHYMJUVQLSNPPP-UHFFFAOYSA-N	O=C(O)C(F)(F)OC(F)(F)F	530	True	True	False		False	False	null	null	100	null	null	null	null	54.9	20200915_Met_IDA_Neg_smk0_2	178.97745:29304 179.9808:1285 180.98416:4757		30198	29304	27353	28084	25527	14441	28047	28584	27928	26496	27701	13797	28479	27783	26866	29161	27095	14411
589	0.457	178.97754	w/o MS2:Difluoro(perfluoromethoxy)acetic acid	[M+Na-2H]-	adduct linked to 1037_[M+C2H3N+Na-2H]-	0.85	True	null	178.97731	C3HF5O3	PFSA	IHYMJUVQLSNPPP-UHFFFAOYSA-N	O=C(O)C(F)(F)OC(F)(F)F	530	True	True	False		False	False	null	null	77.8	null	null	null	null	1106.76	20200915_Met_IDA_Neg_smk0_2	178.97754:113921 179.98089:4354 180.98425:32399	58.97756:153 60.98788:41 76.98561:82 84.99562:41 90.72056:51 90.92626:82 90.97066:59 90.99892:3145 92.99474:31 134.57187:51 134.91084:41 134.96165:56 134.98787:3693 178.81578:92 178.97617:1341	106471	113921	112896	101630	98701	29747	109774	108932	103908	104954	97375	29574	110652	109051	99691	107453	96906	29279
590	6.298	178.97763	w/o MS2:Difluoro(perfluoromethoxy)acetic acid	[M+CH3COONa-H]-	adduct linked to 922_[M+TFA-H]-	0.1	False	null	178.97731	C3HF5O3	PFSA	IHYMJUVQLSNPPP-UHFFFAOYSA-N	O=C(O)C(F)(F)OC(F)(F)F	530	True	True	False		False	False	null	null	99.9	null	null	null	null	229.33	20200915_Met_IDA_Neg_smk14_3	178.97763:28688 179.98098:1157 180.98434:5471		29813	28786	28245	27862	25276	14270	28367	28688	27720	26345	27511	11749	28042	26902	26219	29637	26358	12681
591	7.774	178.97766	w/o MS2:Difluoro(perfluoromethoxy)acetic acid	[M-H]-		0.05	True	null	178.97731	C3HF5O3	PFSA	IHYMJUVQLSNPPP-UHFFFAOYSA-N	O=C(O)C(F)(F)OC(F)(F)F	530	True	True	False		False	False	null	null	72.8	null	null	null	null	54.79	20200915_Met_IDA_Neg_smk0_2	178.97766:7879 179.98101:0 180.98437:5882	71.019:10 90.96725:20 90.99954:122 134.98848:194 135.07864:31 178.97484:41	6421	7879	6539	6175	6447	4474	5522	6994	7514	6305	6678	4341	6809	6716	7760	6954	6943	4638
592	7.19	178.97826	w/o MS2:Difluoro(perfluoromethoxy)acetic acid	[M-H]-		0.05	False	null	178.97731	C3HF5O3	PFSA	IHYMJUVQLSNPPP-UHFFFAOYSA-N	O=C(O)C(F)(F)OC(F)(F)F	530	True	True	False		False	False	null	null	99.6	null	null	null	null	53.28	20200915_Met_IDA_Neg_smk0_4	178.97826:14507 179.98161:606 180.98497:7398		13949	15285	14007	14507	12382	6007	12284	13461	13753	13385	13114	6640	13791	14233	15105	13173	12545	7418
593	6.388	178.97849	w/o MS2:Difluoro(perfluoromethoxy)acetic acid	[M+K-2H]-	adduct linked to 2076_[2M-H]-	0.05	True	null	178.97731	C3HF5O3	PFSA	IHYMJUVQLSNPPP-UHFFFAOYSA-N	O=C(O)C(F)(F)OC(F)(F)F	530	True	True	False		False	False	null	null	73.7	null	null	null	null	53.12	20200915_Met_IDA_Neg_smk56_3	178.97849:14448 179.98184:520 180.9852:6809	90.72181:21 90.99747:461 134.98421:316 178.97736:122	29373	27818	28003	27464	25007	15089	27111	27366	26237	25985	27079	13151	26437	26480	26186	27820	25791	14448
594	0.731	178.97861	w/o MS2:Difluoro(perfluoromethoxy)acetic acid	[M-H]-		0.05	False	null	178.97731	C3HF5O3	PFSA	IHYMJUVQLSNPPP-UHFFFAOYSA-N	O=C(O)C(F)(F)OC(F)(F)F	530	True	True	False		False	False	null	null	99.2	null	null	null	null	334.13	20200915_Met_IDA_Neg_smk28_2	178.97861:25477 179.98196:995 180.98532:2203		61977	69954	64964	64523	58418	24592	66388	65884	67500	62656	58849	25477	66952	67895	63489	63851	61042	23707
595	2.262	178.9787	w/o MS2:Difluoro(perfluoromethoxy)acetic acid	[M-H]-		0.05	True	null	178.97731	C3HF5O3	PFSA	IHYMJUVQLSNPPP-UHFFFAOYSA-N	O=C(O)C(F)(F)OC(F)(F)F	530	True	True	False		False	False	null	null	75.9	null	null	null	null	225.15	20200915_Met_IDA_Neg_smk56_3	178.9787:23947 179.98205:966 180.98541:2350	90.99881:299 134.98584:377 178.97736:133 179.10948:41	20355	21666	21270	20182	18988	24381	19838	20575	20560	19923	16818	22672	18974	18513	19110	18361	17273	23947
596	4.784	178.97871	w/o MS2:Difluoro(perfluoromethoxy)acetic acid	[M-H]-	similar chromatogram in higher mz_882	0.05	False	null	178.97731	C3HF5O3	PFSA	IHYMJUVQLSNPPP-UHFFFAOYSA-N	O=C(O)C(F)(F)OC(F)(F)F	530	True	True	False		False	False	null	null	99	null	null	null	null	21.86	20200915_Met_IDA_Neg_smk0_3	178.97871:34295 179.98206:1440 180.98542:4087		30122	30852	34295	28150	26948	25953	28646	29056	28988	28400	27946	25573	29342	28646	28428	30557	27573	24990
597	0.61	178.97888	w/o MS2:Difluoro(perfluoromethoxy)acetic acid	[M-H]-		0.05	False	null	178.97731	C3HF5O3	PFSA	IHYMJUVQLSNPPP-UHFFFAOYSA-N	O=C(O)C(F)(F)OC(F)(F)F	530	True	True	False		False	False	null	null	98.8	null	null	null	null	115.59	20200915_Met_IDA_Neg_smk14_1	178.97888:31056 179.98223:1245 180.98559:5056		82663	96439	88865	86832	80840	31056	89694	90631	89127	85661	77578	29791	91239	90686	86325	87712	83121	29381
598	4.315	178.97902	w/o MS2:Difluoro(perfluoromethoxy)acetic acid	[M-H]-		0.05	False	null	178.97731	C3HF5O3	PFSA	IHYMJUVQLSNPPP-UHFFFAOYSA-N	O=C(O)C(F)(F)OC(F)(F)F	530	True	True	False		False	False	null	null	98.6	null	null	null	null	56.4	20200915_Met_IDA_Neg_smk0_2	178.97902:33575 179.98237:1245 180.98573:4378		29137	33575	29697	27232	26070	26520	28431	28482	28175	27051	27547	25365	28113	27825	27489	28785	26665	24111
599	0.521	178.99046	Unknown	[M-H]-		0.05	True	null	null	null	null	null	null	999	False	False	False		False	False	null	null	null	null	null	null	null	261.28	20200915_Met_IDA_Neg_smk56_1	178.99046:32312 179.99381:3532 180.99717:13759	56.70287:10 58.97734:163 74.97002:31 76.98419:92 78.92101:31 80.91869:31 90.72578:31 90.92611:92 90.98666:26 90.99876:2902 92.99596:31 104.97565:31 134.56366:32 134.91409:82 134.98784:3329 135.97801:22 178.80836:92 178.83855:41 178.97629:1450	32192	38628	27826	24651	34313	10649	34701	30209	30420	27739	24703	7694	35213	34618	38002	32312	33197	11388
600	1.101	179.05426	w/o MS2:D-FRUCTOSE	[M+CH3COONa-H]-	adduct linked to 406_[M+C2H3N+Na-2H]-	0.05	True	null	179.056	C6H12O6	Monosaccharides	BJHIKXHVCXFQLS-ZXEDONINSA-N	O=C(CO)C(O)C(O)C(O)CO	530	True	True	False		False	False	null	null	98.5	null	null	null	null	13.47	20200915_Met_IDA_Neg_smk56_3	179.05426:2649 180.05761:7535 181.06097:706	87.92875:10 89.02483:31 90.99361:20 122.89798:10 134.98442:41 143.86354:31 151.8828:10 176.90382:20 178.85118:31	53602	21113	50016	60549	52881	1972	40101	35245	34891	36660	63462	2360	50379	61659	41627	43856	50067	2649
601	1.037	179.05594	w/o MS2:D-(+)-Sorbose	[M+C2H3N+Na-2H]-	adduct linked to 1212_[M+TFA-H]-	0.85	True	null	179.05611	C6H12O6	Monosaccharides	LKDRXBCSQODPBY-IANNHFEVSA-N	OCC1(O)OC[C@@H](O)[C@H](O)[C@H]1O	530	True	True	False		False	False	null	null	68.8	null	null	null	null	657.62	20200915_Met_IDA_Neg_smk0_4	179.05594:73575 180.05929:7052 181.06265:1650	58.01161:31 59.01628:82 71.0133:31 85.03554:10 87.91898:21 89.02432:432 92.99566:31 94.92928:31 106.89773:41 113.02007:31 119.03259:31 132.95107:10 178.80742:20 178.91873:61	73012	54441	73248	73575	72650	1962	53259	52650	49480	51875	64684	1839	72031	70896	65053	62497	61630	2015
602	0.847	179.05617	w/o MS2:Galactose	[M+Hac-H]-	adduct linked to 123_[M-H]-	0.15	True	null	179.05611	C6H12O6	Hexoses	WQZGKKKJIJFFOK-UHFFFAOYNA-N	OCC1OC(O)C(O)C(O)C1O	530	True	True	False		False	False	null	null	100	null	null	null	null	269.12	20200915_Met_IDA_Neg_smk14_1	179.05617:27346 180.05952:6944 181.06288:1274	59.00953:20 59.01928:41 71.01309:31 89.02021:20 119.04803:10 134.88251:31 134.88905:71 141.86346:10 144.87186:20 151.0735:10 178.85312:61	16861	1317	11836	17480	10641	27346	13758	17025	7658	13883	14585	14642	19943	15886	11723	16657	14357	26134
603	9.343	179.10347	Unknown	[M-H]-		0.05	False	null	null	null	null	null	null	999	False	False	False		False	False	null	null	null	null	null	null	null	21.94	20200915_Met_IDA_Neg_smk14_5	179.10347:2828 180.10682:284 181.11018:0		519	368	267	2228	3441	268	2522	1089	208	2828	491	455	3097	4304	263	1166	191	365
604	7.043	179.10513	Unknown	[M+CH3COONa-H]-	ion correlated with 1551; ion correlated with 5178; adduct linked to 931_[M+TFA-H]-; adduct linked to 814_[3M-H]-	0.15	False	null	null	null	null	null	null	999	False	False	False		False	False	null	null	null	null	null	null	null	19.3	20200915_Met_IDA_Neg_smk28_2	179.10513:3119 180.10848:78 181.11184:468		348	175	248	276	203	2178	312	139	223	173	335	3119	302	231	301	277	333	2829
605	9.641	179.10631	Unknown	[M-C6H10O5-H]-	ion correlated with 9895; ion correlated with 8820; found in higher mz's MsMs_2913; found in higher mz's MsMs_8519; found in higher mz's MsMs_4521; found in higher mz's MsMs_3779; found in higher mz's MsMs_2893; adduct linked to 4261_[M+Cl]-; found in higher mz's MsMs_4953	0.05	False	null	null	null	null	null	null	999	False	False	False		False	False	null	null	null	null	null	null	null	38.35	20200915_Met_IDA_Neg_smk0_2	179.10631:4671 180.10966:567 181.11302:0		295	4671	430	224	183	203	269	240	314	231	353	364	250	200	315	370	533	437
606	9.46	179.10733	Unknown	[M-C6H10O5-H]-	found in higher mz's MsMs_2910; adduct linked to 4519_[M+FA-H]-; found in higher mz's MsMs_4519; found in higher mz's MsMs_3778	0.45	True	null	null	null	null	null	null	999	False	False	False		False	False	null	null	null	null	null	null	null	32.21	20200915_Met_IDA_Neg_smk0_1	179.10497:4873 180.10832:1012 181.11168:202	81.00685:10 84.98825:20 118.92624:10 134.98393:31 166.57214:10 179.10413:20	4873	402	4806	2346	1647	299	937	2865	2794	858	4515	287	1942	1837	4923	4124	3759	396
607	9.385	179.10822	Unknown	[M-H]-	ion correlated with 3816; found in higher mz's MsMs_2911; found in higher mz's MsMs_8522; found in higher mz's MsMs_6036	0.3	True	null	null	null	null	null	null	999	False	False	False		False	False	null	null	null	null	null	null	null	27.61	20200915_Met_IDA_Neg_smk28_3	179.10791:4299 180.11126:516 181.11462:172	122.04023:10 179.10133:31 179.12212:20	2362	386	1274	3544	3675	263	2782	2801	460	3111	1716	458	4299	4728	1387	2226	852	396
608	9.841	179.10962	Unknown	[M-H]-	ion correlated with 4262; ion correlated with 4949; ion correlated with 3814; ion correlated with 2895; ion correlated with 3776; ion correlated with 4900; ion correlated with 5264; ion correlated with 6138; ion correlated with 8818; ion correlated with 6035; ion correlated with 4952; found in higher mz's MsMs_2915; found in higher mz's MsMs_4524; found in higher mz's MsMs_8521; found in higher m…	0.15	True	null	null	null	null	null	null	999	False	False	False		False	False	null	null	null	null	null	null	null	31.32	20200915_Met_IDA_Neg_smk28_2	179.10962:5055 180.11297:808 181.11633:606	179.10089:51	250	299	139	268	180	3098	256	279	200	248	244	5055	241	129	176	209	242	4693
609	1.127	180.06561	w/o MS2:Tyrosine (Not validated); PlaSMA ID-212	[M-H2O-H]-	adduct linked to 1679_[M+C2H3N+Na-2H]-	0.15	False	1.79	180.0654	C9H11NO3	Amino acids	OUYCCCASQSFEME-UHFFFAOYNA-N	O=C(O)C(N)CC1=CC=C(O)C=C1	530	True	True	False		False	False	null	null	100	100	null	null	null	49.81	20200915_Met_IDA_Neg_smk56_3	180.06561:4070 181.06896:686 182.07232:190		3378	1657	2371	2714	3200	3598	2423	1842	1360	1942	3176	3737	2632	2669	2252	2111	2780	4070
610	0.387	180.88934	Unknown	[M-H]-	found in higher mz's MsMs_3194; found in higher mz's MsMs_3066; adduct linked to 2337_[M+TFA-H]-	0.3	True	null	null	null	null	null	null	999	False	False	False		False	False	null	null	null	null	null	null	null	711.28	20200915_Met_IDA_Neg_smk0_2	180.88934:11881 181.89269:2179 182.89605:21787	92.92265:92 92.99474:383 103.92614:10 136.98174:369 180.97096:163	6307	11881	4810	7712	4570	176	9320	8688	8379	4510	10466	183	11428	3900	3835	7514	7983	178
611	1.857	180.89746	Unknown	[M-H]-	ion correlated with 891; ion correlated with 867; ion correlated with 379; ion correlated with 890	0.2	True	null	null	null	null	null	null	999	False	False	False		False	False	null	null	null	null	null	null	null	58.43	20200915_Met_IDA_Neg_smk0_1	180.89746:6051 181.90081:532 182.90417:2221	85.93102:10 87.92767:51 90.90375:21 92.91759:358 92.99512:92 106.89877:51 136.90999:163 136.98428:102 180.98001:51	6051	5557	5361	4868	5311	1265	5380	5420	5335	4758	5612	1268	5065	5313	5333	5482	4740	1308
612	1.764	180.89828	Unknown	[M-H]-		0.05	True	null	null	null	null	null	null	999	False	False	False		False	False	null	null	null	null	null	null	null	66.47	20200915_Met_IDA_Neg_smk0_2	180.89828:6824 181.90163:508 182.90499:2492	84.98684:10 87.9237:41 92.92298:293 92.99371:92 94.27554:10 104.9342:10 106.89857:51 118.56912:10 136.90779:163 136.97878:61 145.06291:10 180.97697:31	5375	6824	4962	4592	4370	1326	4739	4600	5125	4240	4572	1329	4292	4700	4351	5091	4501	1312
613	1.892	180.90102	Unknown	[M-H]-	ion correlated with 379	0.2	True	null	null	null	null	null	null	999	False	False	False		False	False	null	null	null	null	null	null	null	58.42	20200915_Met_IDA_Neg_smk0_5	180.89935:5514 181.9027:491 182.90606:2145	87.92535:31 90.99954:21 92.91782:428 92.99126:41 96.97549:10 106.89725:112 136.87459:20 136.90594:122 148.90393:10 180.84721:20 180.97433:41	6520	5848	5882	5551	5514	1522	5642	6031	5900	5937	6243	1714	5580	5587	5862	5753	5177	1866
614	0.429	180.96893	Unknown	[M+C2H3N+Na-2H]-	ion correlated with 894; adduct linked to 1233_[M+TFA-H]-	0.85	True	null	null	null	null	null	null	999	False	False	False		False	False	null	null	null	null	null	null	null	206.66	20200915_Met_IDA_Neg_smk56_1	180.96727:25291 181.97062:1406 182.97398:1975	181.04509:10	30486	29309	27755	23457	25660	3824	29168	23245	23256	25703	24772	3182	26574	27572	24753	25291	24947	2956
615	0.985	180.97038	w/o MS2:4-O-Methylphloracetophenone	[M-H]-	found in higher mz's MsMs_4204; found in higher mz's MsMs_5784	0.05	False	null	180.9747	C9H10O4	Alkyl-phenylketones	GKSGTWUNURZTKD-UHFFFAOYSA-N	O=C(C1=C(O)C=C(OC)C=C1O)C	530	True	True	False		False	False	null	null	91.1	null	null	null	null	61.25	20200915_Met_IDA_Neg_smk0_2	180.97038:8980 181.97373:3971 182.97709:108		7696	8980	8283	7658	7757	76	11115	11094	11366	11529	4731	49	5886	5566	5651	6714	6213	37
616	8.574	180.97217	w/o MS2:4-O-Methylphloracetophenone	[M-H]-		0.05	True	null	180.9747	C9H10O4	Alkyl-phenylketones	GKSGTWUNURZTKD-UHFFFAOYSA-N	O=C(C1=C(O)C=C(OC)C=C1O)C	530	True	True	False		False	False	null	null	96.8	null	null	null	null	23.07	20200915_Met_IDA_Neg_smk0_5	180.97217:3317 181.97552:87 182.97888:1740	87.92323:10 92.99317:102 112.98411:31 124.00874:10 136.98416:82 180.96744:31 180.99211:31	3385	2913	2775	2785	3317	2018	2463	2852	2364	3090	2639	1587	3037	3070	2647	2833	2337	1924
617	7.458	180.97224	w/o MS2:4-O-Methylphloracetophenone	[M-H]-	ion correlated with 618	0.05	False	null	180.9747	C9H10O4	Alkyl-phenylketones	GKSGTWUNURZTKD-UHFFFAOYSA-N	O=C(C1=C(O)C=C(OC)C=C1O)C	530	True	True	False		False	False	null	null	97	null	null	null	null	16.12	20200915_Met_IDA_Neg_smk28_3	180.97224:5046 181.97559:168 182.97895:2333		6244	5116	3699	4071	3822	3310	4234	4414	3518	3719	5225	2757	5046	5178	4068	4376	3599	2519
618	7.407	180.97252	w/o MS2:4-O-Methylphloracetophenone	[M-H]-	ion correlated with 617	0.05	False	null	180.9747	C9H10O4	Alkyl-phenylketones	GKSGTWUNURZTKD-UHFFFAOYSA-N	O=C(C1=C(O)C=C(OC)C=C1O)C	530	True	True	False		False	False	null	null	97.6	null	null	null	null	26.62	20200915_Met_IDA_Neg_smk28_4	180.97252:5420 181.97587:24 182.97923:2580		5738	5116	3699	3767	3820	3382	4027	4511	3131	3768	4730	2824	4627	5420	3556	4397	3599	2649
619	0.8	180.97346	w/o MS2:4-O-Methylphloracetophenone	[M+TFA-H]-	ion correlated with 60; ion correlated with 1435; ion correlated with 2854; ion correlated with 4462; ion correlated with 5996; ion correlated with 7642; ion correlated with 6903; found in higher mz's MsMs_2854; found in higher mz's MsMs_5996; found in higher mz's MsMs_4462; adduct linked to 60_[M-H]-; found in higher mz's MsMs_7642; found in higher mz's MsMs_6903; found in higher mz's MsMs_8477;…	0.15	False	null	180.9747	C9H10O4	Alkyl-phenylketones	GKSGTWUNURZTKD-UHFFFAOYSA-N	O=C(C1=C(O)C=C(OC)C=C1O)C	530	True	True	False		False	False	null	null	99.2	null	null	null	null	479.55	20200915_Met_IDA_Neg_smk56_3	180.97346:52801 181.97681:5058 182.98017:1518		11403	12196	11244	10126	10147	46662	10902	10091	10433	8911	10702	52089	10099	10852	10884	10939	9448	52801
620	13.173	180.9877	w/o MS2:VERATRIC ACID	[M-H2O-H]-	ion correlated with 57; adduct linked to 1400_[M+FA-H]-; found in higher mz's MsMs_1400	0.05	True	null	180.98567	C9H10O4	P-methoxybenzoic acids and derivatives	DAUAQNGYDSHRET-UHFFFAOYSA-N	O=C(O)C1=CC=C(OC)C(OC)=C1	530	True	True	False		False	False	null	null	98	null	null	null	null	20.06	20200915_Met_IDA_Neg_smk0_5	180.9877:4014 181.99105:311 182.99441:1657	80.91626:10 112.98411:31 180.98645:41	1816	1148	1913	2162	4014	2819	2019	1706	2287	2637	1535	2045	2490	2441	2443	1263	1854	3014
621	12.271	180.98837	w/o MS2:VERATRIC ACID	[M-H]-		0.05	False	null	180.98567	C9H10O4	P-methoxybenzoic acids and derivatives	DAUAQNGYDSHRET-UHFFFAOYSA-N	O=C(O)C1=CC=C(OC)C(OC)=C1	530	True	True	False		False	False	null	null	96.4	null	null	null	null	14.48	20200915_Met_IDA_Neg_smk14_4	180.98837:5167 181.99172:119 182.99508:2499		4324	1984	3434	4551	4722	4922	3494	2449	5167	4648	2556	3287	4631	4605	5004	3067	3325	5232
622	1.106	180.98882	w/o MS2:VERATRIC ACID	[M+Na-2H]-	ion correlated with 3522; adduct linked to 751_[M+Cl]-; similar chromatogram in higher mz_2957	0.7	True	null	180.98567	C9H10O4	P-methoxybenzoic acids and derivatives	DAUAQNGYDSHRET-UHFFFAOYSA-N	O=C(O)C1=CC=C(OC)C(OC)=C1	530	True	True	False		False	False	null	null	94.9	null	null	null	null	96.17	20200915_Met_IDA_Neg_smk0_4	180.98889:13074 181.99224:1099 182.9956:364	79.95961:10 87.92846:10 92.91835:112 101.78409:10 106.89651:20 124.01695:10 136.90872:61 136.97972:51 145.06218:31 152.88402:20 180.85658:31	12668	10397	11495	13074	16366	58	9973	12346	11090	15239	9927	67	11900	13315	15290	10610	11346	84
623	6.554	180.99033	w/o MS2:VERATRIC ACID	[M-H2O-H]-	adduct linked to 1402_[M+FA-H]-; found in higher mz's MsMs_1402; found in higher mz's MsMs_7207; found in higher mz's MsMs_6592; found in higher mz's MsMs_5211; found in higher mz's MsMs_1396	1	True	null	180.98567	C9H10O4	P-methoxybenzoic acids and derivatives	DAUAQNGYDSHRET-UHFFFAOYSA-N	O=C(O)C1=CC=C(OC)C(OC)=C1	530	True	True	False		False	False	null	null	89.7	null	null	null	null	399.4	20200915_Met_IDA_Neg_smk28_5	180.99033:62319 181.99368:3883 182.99704:338	92.9231:51 92.99247:112 136.90894:20 136.98488:112 180.97198:51 180.98528:245	44553	43366	45327	54002	59823	53396	42194	45763	49867	55806	45924	47753	44192	53426	62319	44727	43632	52957
624	1.072	181.00983	Unknown	[M-H]-		0.15	False	null	null	null	null	null	null	999	False	False	False		False	False	null	null	null	null	null	null	null	86.4	20200915_Met_IDA_Neg_smk14_2	181.00983:12682 182.01318:624 183.01654:0		8028	2132	7873	7834	7306	431	12682	14522	11761	13852	7534	357	7268	7760	6681	8694	9198	508
625	19.36	181.07179	w/o MS2:Mannitol	[M-H]-		0.05	False	null	181.07176	C6H14O6	Sugar alcohols	FBPFZTCFMRRESA-UHFFFAOYNA-N	OCC(O)C(O)C(O)C(O)CO	530	True	True	False		False	False	null	null	100	null	null	null	null	10.63	20200915_Met_IDA_Neg_smk56_2	181.07179:1628 182.07514:510 183.0785:237		85	70	119	119	116	114	89	69	101	167	122	86	130	94	103	116	1628	75
626	7.421	181.08723	Unknown	[M-H]-	ion correlated with 1579; found in higher mz's MsMs_2256	0.05	True	null	null	null	null	null	null	999	False	False	False		False	False	null	null	null	null	null	null	null	28.94	20200915_Met_IDA_Neg_smk56_3	181.08723:2218 182.09058:403 183.09394:122	90.99639:10 92.92145:41 92.99354:61 113.05663:10 124.01723:51 136.97995:71 180.97238:41 180.98756:20	403	547	471	402	407	2093	346	465	536	514	373	1013	434	413	414	398	555	2218
627	0.871	181.96558	Unknown	[M+Br]-	ion correlated with 2401; ion correlated with 2446; ion correlated with 2180; ion correlated with 1188; ion correlated with 1282; ion correlated with 2156; ion correlated with 2586; ion correlated with 5997; adduct linked to 13_[M-H]-; found in higher mz's MsMs_1361	0.15	True	null	null	null	null	null	null	999	False	False	False		False	False	null	null	null	null	null	null	null	423.07	20200915_Met_IDA_Neg_smk14_1	181.96558:18455 182.96893:1670 183.97229:16825	63.96322:10 79.71213:32 79.95919:1154 80.96523:41 86.8401:10 102.06006:51 106.97352:20 106.98373:61 121.99367:10 123.62114:41 124.00887:2746 128.03612:71 146.04413:51 164.83064:10 181.96637:61	4139	708	3301	4320	3227	18455	3718	4802	2638	4271	3915	18601	3708	3693	3015	3654	4600	21968
628	1.09	181.96637	Unknown	[M+Br]-	ion correlated with 4419; adduct linked to 135_[M-H]-	0.85	False	null	null	null	null	null	null	999	False	False	False		False	False	null	null	null	null	null	null	null	275.56	20200915_Met_IDA_Neg_smk56_4	181.96637:15188 182.96972:901 183.97308:2760		11815	13325	12360	12370	11201	123	11408	12383	12012	12088	11971	147	11611	11571	12452	14035	14741	170
629	6.081	182.04553	w/o MS2:3,5-Dihydroxyphenylglycine	[M-H]-	ion correlated with 2750; ion correlated with 6889; ion correlated with 7664; ion correlated with 238; ion correlated with 5344	0.05	True	null	182.04588	C8H9NO4	NA	IFXDBKRFNXPGNO-UHFFFAOYSA-N	O=C(O)CNC=1C=C(O)C=C(O)C1	530	True	True	False		False	False	null	null	99.9	null	null	null	null	27.6	20200915_Met_IDA_Neg_smk28_2	182.04553:1272 183.04888:279 184.05224:65	123.03239:306 138.05347:255	2	3	7	4	0	721	2	10	13	4	3	1272	3	9	0	5	4	317
630	0.382	182.89406	Unknown	[M+CH3COONa-H]-	ion correlated with 1249; adduct linked to 229_[M+Cl]-; adduct linked to 131_[M-H]-; found in higher mz's MsMs_3194	0.85	False	null	null	null	null	null	null	999	False	False	False		False	False	null	null	null	null	null	null	null	97.73	20200915_Met_IDA_Neg_smk0_4	182.89406:7488 183.89741:1863 184.90077:7803		5015	6844	5376	7488	5786	292	5167	6804	5351	6184	7326	259	6453	5610	5878	5333	5193	233
631	6.92	182.98813	w/o MS2:Carbamimidothioic acid	[2M-H]-	found in higher mz's MsMs_1198; adduct linked to 47_[M-C6H10O4-H]-	1	True	null	182.99001	C3H8N2O3S2	Organosulfonic acids	LTHWZZOUNJCHES-UHFFFAOYSA-N	O=S(=O)(O)CCSC(=N)N	530	True	True	False		False	False	null	null	98.3	null	null	null	null	435.24	20200915_Met_IDA_Neg_smk14_3	182.98813:37908 183.99148:1609 184.99484:721	68.99751:1572 92.99854:10 103.9157:10 112.98566:1160 132.99013:71 136.94972:61 182.98718:82	33373	35338	35843	33425	24482	32710	33994	37908	34736	34488	24024	32587	35187	35459	35703	35208	24151	33792
632	6.875	183.10167	Unknown	[M-H2O-H]-	ion correlated with 1677; ion correlated with 1653; adduct linked to 1277_[M+Cl]-	0.1	False	null	null	null	null	null	null	999	False	False	False		False	False	null	null	null	null	null	null	null	52.49	20200915_Met_IDA_Neg_smk14_1	183.10167:2894 184.10502:540 185.10838:1723		270	413	293	291	312	2894	298	422	351	247	297	1265	341	342	349	319	358	2575
633	7.307	183.10307	Unknown	[M+Na-2H]-	ion correlated with 5627; ion correlated with 781; ion correlated with 4137; adduct linked to 4110_[2M+FA-H]-	0.15	True	null	null	null	null	null	null	999	False	False	False		False	False	null	null	null	null	null	null	null	33.93	20200915_Met_IDA_Neg_smk14_1	183.10162:2256 184.10497:546 185.10833:1433	68.99589:82 92.99963:10 109.02018:10 112.98258:61 123.0055:20 137.09355:31 139.10785:20 147.88609:10 182.99741:61 183.09665:51	120	150	81	48	108	2256	164	102	109	96	63	1987	127	121	87	156	55	2499
634	6.761	183.10332	Unknown	[M+Cl]-	ion correlated with 4561; ion correlated with 2496; ion correlated with 1413; ion correlated with 5177; adduct linked to 654_[M-H]-	0.05	True	null	null	null	null	null	null	999	False	False	False		False	False	null	null	null	null	null	null	null	38.05	20200915_Met_IDA_Neg_smk28_2	183.10332:2070 184.10667:460 185.11003:7131	68.78787:21 68.99747:338 89.93329:10 94.91573:31 108.90407:21 112.98579:290 165.09511:20 182.9857:20	190	175	177	143	104	2551	71	122	227	121	126	2070	79	68	178	136	134	1828
635	0.594	183.91165	Unknown	[M-H]-	ion correlated with 5957; ion correlated with 4499; ion correlated with 5772; ion correlated with 636	0.3	True	null	null	null	null	null	null	999	False	False	False		False	False	null	null	null	null	null	null	null	41.49	20200915_Met_IDA_Neg_smk0_1	183.91165:2259 184.915:401 185.91836:451	87.92779:10 138.0217:10 147.89122:92 165.90112:61	2259	2322	2311	2321	2160	589	2305	2179	2285	2335	2117	587	2300	2302	2291	2179	2213	568
636	0.632	183.91402	Unknown	[M-H]-	ion correlated with 4499; ion correlated with 635; ion correlated with 5772	0.2	True	null	null	null	null	null	null	999	False	False	False		False	False	null	null	null	null	null	null	null	35.62	20200915_Met_IDA_Neg_smk14_3	183.91281:2252 184.91616:486 185.91952:389	119.94221:10 147.8907:82 165.8985:41	2264	2322	2304	2334	2367	583	2360	2252	2284	2338	2088	556	2366	2291	2330	2135	2230	554
637	12.477	183.93431	Unknown	[M-H]-		0.05	False	null	null	null	null	null	null	999	False	False	False		False	False	null	null	null	null	null	null	null	22.18	20200915_Met_IDA_Neg_smk56_1	183.93431:2206 184.93766:393 185.94102:131		2208	614	1867	2107	1912	1226	2086	1424	2191	1939	2246	945	2339	2328	2099	2206	1971	1195
638	0.871	183.96158	Unknown	[M+Br]-	ion correlated with 7512; ion correlated with 3991; ion correlated with 4034; ion correlated with 7340; ion correlated with 2617; ion correlated with 3758; ion correlated with 4241; ion correlated with 5585; ion correlated with 5782; ion correlated with 6588; ion correlated with 6728; ion correlated with 7218; ion correlated with 7324; ion correlated with 5347; ion correlated with 6604; ion corre…	0.15	False	null	null	null	null	null	null	999	False	False	False		False	False	null	null	null	null	null	null	null	115.85	20200915_Met_IDA_Neg_smk56_3	183.96158:8263 184.96493:569 185.96829:991		1104	214	967	994	546	6950	1278	1500	813	965	1006	6952	1017	817	1004	1221	1458	8263
639	1.096	183.96284	Unknown	[M+K-2H]-	adduct linked to 2260_[2M-H]-	0.85	False	null	null	null	null	null	null	999	False	False	False		False	False	null	null	null	null	null	null	null	60.68	20200915_Met_IDA_Neg_smk56_1	183.96284:5075 184.96619:0 185.96955:156		3453	3884	3270	3875	4099	23	2974	3705	3718	3887	3213	36	3480	3738	3233	5075	4441	32
640	6.459	184.0975	w/o MS2:Ecgonine	[M-H2O-H]-	ion correlated with 5267; ion correlated with 2079; ion correlated with 2771; ion correlated with 860; ion correlated with 3947; adduct linked to 827_[M-H]-	0.15	True	null	184.09792	C9H15NO3	Tropane alkaloids	PHMBVCPLDPDESM-UHFFFAOYNA-N	O=C(O)C1C(O)CC2N(C)C1CC2	530	True	True	False		False	False	null	null	99.9	null	null	null	null	35.6	20200915_Met_IDA_Neg_smk28_2	184.0975:1764 185.10085:696 186.10421:0	68.01553:20 80.05051:10 82.07256:31 84.08489:20 118.93751:10 122.09995:41 138.94003:10 140.09981:20 147.89996:10 184.10207:20	3	2	2	6	6	1112	11	12	0	6	8	1764	3	8	11	12	9	1334
641	1.963	184.8752	Unknown	[M-H]-	ion correlated with 642	0.1	True	null	null	null	null	null	null	999	False	False	False		False	False	null	null	null	null	null	null	null	134.83	20200915_Met_IDA_Neg_smk14_5	184.8752:2120 185.87855:1148 186.88191:4214	78.9632:41 138.92531:133 140.94289:102 156.94188:31 166.88731:20 184.92963:51	2281	1873	2048	2039	2137	551	2022	2067	1928	2120	1992	558	1950	1779	1877	1931	1854	523
642	1.917	184.87701	Unknown	[M-H]-	ion correlated with 641	0.2	True	null	null	null	null	null	null	999	False	False	False		False	False	null	null	null	null	null	null	null	103.64	20200915_Met_IDA_Neg_smk0_1	184.87701:2305 185.88036:910 186.88372:4211	58.98296:10 78.95897:31 104.53872:10 120.89881:31 138.92787:153 140.93713:82 156.89554:20 167.03116:10 184.93178:51	2305	1888	2101	2071	2143	574	2044	2125	1993	2141	2025	614	2021	1802	1829	1977	1850	546
643	0.378	184.88898	Unknown	[M-H]-		0.15	False	null	null	null	null	null	null	999	False	False	False		False	False	null	null	null	null	null	null	null	74.66	20200915_Met_IDA_Neg_smk14_3	184.88898:1895 185.89233:809 186.89569:2093		903	1809	1136	1830	1415	132	962	1895	1398	1329	1220	123	1971	960	1357	1436	1298	121
644	2.207	184.93208	Unknown	[M-H]-		0.15	True	null	null	null	null	null	null	999	False	False	False		False	False	null	null	null	null	null	null	null	29.75	20200915_Met_IDA_Neg_smk56_4	184.93208:2503 185.93543:184 186.93879:1101	58.9707:10 78.95697:20 96.9672:10 116.9298:10 138.92911:143 140.94337:122 152.9057:10 156.94073:31 184.85951:41 184.93431:51	1540	1892	1920	1585	1401	923	2005	2102	1820	1913	1743	908	2290	2345	2085	2276	2281	940
645	2.118	184.93443	w/o MS2:Unknown (carbon number 3); PlaSMA ID-218	[M-H]-		0.05	False	4.24	184.939	C3H6O3S3	Unknown			530	True	True	False		False	False	null	null	90.1	100	null	null	null	24.72	20200915_Met_IDA_Neg_smk14_5	184.93443:2233 185.93778:243 186.94114:976		1882	1817	1976	1898	1506	927	1997	2006	1937	2233	1830	1084	2247	2058	2034	2401	2056	1029
646	1.204	184.93547	w/o MS2:Unknown (carbon number 3); PlaSMA ID-218	[M+Br]-	adduct linked to 2857_[M+Br]-	0.3	False	4.24	184.939	C3H6O3S3	Unknown			530	True	True	False		False	False	null	null	94	100	null	null	null	22.5	20200915_Met_IDA_Neg_smk56_4	184.93547:1775 185.93882:0 186.94218:1798		674	1252	1242	1120	717	996	1340	1675	1378	1061	1073	1022	1195	1256	1650	1651	1248	879
647	1.276	184.93552	w/o MS2:Unknown (carbon number 3); PlaSMA ID-218	[M-H]-		0.05	False	4.24	184.939	C3H6O3S3	Unknown			530	True	True	False		False	False	null	null	94.1	100	null	null	null	19.27	20200915_Met_IDA_Neg_smk28_3	184.93552:1330 185.93887:154 186.94223:1132		598	961	1242	644	631	940	1034	1113	1173	858	965	970	1330	1198	1469	1146	1202	887
648	0.574	184.94853	Unknown	[M-H]-	ion correlated with 6508	0.25	True	null	null	null	null	null	null	999	False	False	False		False	False	null	null	null	null	null	null	null	47.66	20200915_Met_IDA_Neg_smk0_2	184.94853:2982 185.95188:984 186.95524:552	120.89662:10 122.9497:20 135.91225:10 138.92038:20 138.9287:82 138.94365:61 140.94632:71 148.89532:31 149.88335:10 156.89447:20 166.90236:20 167.88617:10 184.92844:41	2722	2982	2651	2495	2441	1101	2715	2453	2356	2521	2671	1018	2652	2523	2432	2809	2408	1095
649	6.905	184.98436	w/o MS2:Perfluoropropanol	[M-H]-		0.1	False	null	184.98428	C3HF7O	PFSA	WBXAHKZHOCTGLP-UHFFFAOYSA-N	FC(F)(F)C(F)(F)C(F)(F)O	530	True	True	False		False	False	null	null	100	null	null	null	null	18.84	20200915_Met_IDA_Neg_smk28_2	184.98436:1292 185.98771:69 186.99107:39		704	857	872	725	779	1143	809	855	802	689	706	1292	895	872	819	499	804	1148
650	1.237	185.02095	Unknown	[M-H]-	ion correlated with 651	0.3	False	null	null	null	null	null	null	999	False	False	False		False	False	null	null	null	null	null	null	null	35.83	20200915_Met_IDA_Neg_smk0_5	185.02095:3180 186.0243:0 187.02766:494		2629	2224	2820	3098	3180	109	1726	1513	1587	1872	1063	51	929	962	643	579	556	50
651	1.288	185.02103	Unknown	[M-H]-	ion correlated with 650	0.1	True	null	null	null	null	null	null	999	False	False	False		False	False	null	null	null	null	null	null	null	33.34	20200915_Met_IDA_Neg_smk0_1	185.02103:2641 186.02438:0 187.02774:692	75.0168:10 78.96026:143 110.98769:112 156.93976:20 169.90967:20 173.90123:10 184.93181:41 185.02199:82	2641	2172	2820	2783	2822	69	1560	1513	1598	1563	1063	51	737	829	760	579	558	46
652	0.894	185.02319	w/o MS2:m-Xylene-4-sulfonic acid	[M-H]-	ion correlated with 3655; ion correlated with 6224; ion correlated with 1715; ion correlated with 2190; adduct linked to 1407_[M+Hac-H]-	0.1	False	null	185.02779	C8H10O3S	p-Methylbenzenesulfonates	CHZLVSBMXZSPNN-UHFFFAOYSA-N	CC=1C=CC(=C(C)C1)S(O)(=O)=O	530	True	True	False		False	False	null	null	90	null	null	null	null	37.15	20200915_Met_IDA_Neg_smk14_1	185.02319:3126 186.02654:185 187.0299:802		250	133	452	187	196	3126	207	128	158	156	102	1996	1	117	54	146	61	727
653	0.916	185.05417	w/o MS2:2,3-Dihydroxybiphenyl	[M-H]-	ion correlated with 2521; ion correlated with 2814; ion correlated with 3277; ion correlated with 1254; ion correlated with 6388; found in higher mz's MsMs_836	0.05	False	null	185.06081	C12H10O2	Biphenyls and derivatives	YKOQAAJBYBTSBS-UHFFFAOYSA-N	C1=CC=C(C=C1)C=2C=CC=C(C2O)O	530	True	True	False		False	False	null	null	80.2	null	null	null	null	21.45	20200915_Met_IDA_Neg_smk56_3	185.05417:1431 186.05752:106 187.06088:212		57	33	34	10	65	714	38	51	62	56	18	424	68	8	58	10	48	1431
654	6.767	185.0825	Unknown (carbon number 9); PlaSMA ID-219	[M-H]-	ion correlated with 1201; found in higher mz's MsMs_1413; adduct linked to 634_[M+Cl]-	0.15	True	4.48	185.0816	C9H14O4	Unknown			430	True	True	True		False	False	null	null	81.1	100	65.9	66.7	100	170.99	20200915_Met_IDA_Neg_smk56_3	185.08253:8838 186.08588:2183 187.08924:1753	120.05891:10 141.09196:419 185.08157:204	125	104	107	116	126	12291	86	153	136	70	97	15057	104	131	108	117	135	8838
655	6.822	185.11719	Unknown	[M-H]-		0.15	True	null	null	null	null	null	null	999	False	False	False		False	False	null	null	null	null	null	null	null	30.37	20200915_Met_IDA_Neg_smk14_4	185.11838:1575 186.12173:273 187.12509:1546	113.09354:10 116.93019:20 138.94453:51 167.1037:31 184.94836:20	329	710	727	235	193	2388	161	254	1575	107	329	2733	106	159	674	237	657	637
656	7.052	185.11792	Unknown	[M-H]-		0.05	True	null	null	null	null	null	null	999	False	False	False		False	False	null	null	null	null	null	null	null	75.5	20200915_Met_IDA_Neg_smk0_2	185.11792:4291 186.12127:801 187.12463:1536	71.3033:10 72.99647:20 120.94981:10 139.11372:61 167.10507:51 185.11679:71	171	4291	245	261	201	1947	232	263	364	155	217	840	234	185	322	133	292	1415
657	7.616	185.11903	Unknown	[M-H]-	ion correlated with 8240; ion correlated with 679; adduct linked to 1058_[M+Cl]-; similar chromatogram in higher mz_7393	0.15	True	null	null	null	null	null	null	999	False	False	False		False	False	null	null	null	null	null	null	null	135.69	20200915_Met_IDA_Neg_smk14_1	185.11903:10397 186.12238:1675 187.12574:4573	72.99048:20 113.09794:10 138.94635:41 139.10936:41 141.1216:41 167.10597:51 185.11789:61	179	237	302	194	325	10397	222	401	335	306	305	8191	242	301	309	402	210	9460
658	0.455	185.94748	Unknown	[M-H]-	ion correlated with 6929; ion correlated with 5482; ion correlated with 382; ion correlated with 3003; ion correlated with 29; ion correlated with 5773; ion correlated with 1789	0.85	False	null	null	null	null	null	null	999	False	False	False		False	False	null	null	null	null	null	null	null	61.42	20200915_Met_IDA_Neg_smk0_1	185.94748:2144 186.95083:959 187.95419:7355		2144	2037	1778	2023	2098	140	2106	1845	1997	2116	2002	136	2043	1958	2028	2108	1962	142
659	1.119	185.99049	Unknown	[M+TFA-H]-	adduct linked to 184_[M+Hac-H]-	0.3	False	null	null	null	null	null	null	999	False	False	False		False	False	null	null	null	null	null	null	null	91.68	20200915_Met_IDA_Neg_smk56_4	185.99049:5780 186.99384:477 187.9972:2813		3669	5328	4267	4702	5054	2181	3448	4022	3505	3210	2726	2474	3423	3482	3683	5235	5078	3443
660	1.097	186.04427	Unknown	[M+Na-2H]-	adduct linked to 441_[M-H]-; similar chromatogram in higher mz_9944	0.85	False	null	null	null	null	null	null	999	False	False	False		False	False	null	null	null	null	null	null	null	172.39	20200915_Met_IDA_Neg_smk56_4	186.04427:15410 187.04762:106494 188.05098:9078		8524	9504	8190	7504	6906	918	6403	7281	5755	5937	11828	1413	11383	11506	12453	11808	12333	1490
661	6.336	186.1145	w/o MS2:3-(2-amino-2-oxoethyl)-5-methyl-hexanoic acid	[M-2H]-	adduct linked to 1426_[M+FA-H]-	0.15	True	null	186.11099	C9H17NO3	Medium-chain fatty acids	NPDKTSLVWGFPQG-UHFFFAOYSA-N	O=C(O)CC(CC(=N)O)CC(C)C	530	True	True	False		False	False	null	null	94	null	null	null	null	239.68	20200915_Met_IDA_Neg_smk56_3	186.1145:20478 187.11785:6387 188.12121:710	97.06523:92 107.04845:61 120.75379:10 123.07782:92 125.08612:31 125.09559:665 142.1225:71 156.88519:10 169.08688:133 186.1114:1039	78	45	36	50	50	19918	30	82	56	52	77	7302	20	57	49	58	90	20478
662	1.913	186.85445	Unknown	[M-H]-	ion correlated with 663	0.25	True	null	null	null	null	null	null	999	False	False	False		False	False	null	null	null	null	null	null	null	169.34	20200915_Met_IDA_Neg_smk0_5	186.85641:4889 187.85976:666 188.86312:2448	72.01654:10 78.95826:51 93.00352:10 106.90455:10 122.89526:153 130.92152:10 142.95158:20 168.90012:10 186.85139:194	4417	3672	4252	4244	4889	1084	4378	4770	5433	4632	5973	1235	5318	5676	6458	6301	6402	1212
663	1.87	186.85529	Unknown	[M-H]-	ion correlated with 662	0.1	True	null	null	null	null	null	null	999	False	False	False		False	False	null	null	null	null	null	null	null	157.37	20200915_Met_IDA_Neg_smk0_2	186.85538:4345 187.85873:634 188.86209:2154	64.94717:10 78.95656:31 122.88588:20 122.8937:153 142.9417:41 186.85413:245	4266	4345	4293	3684	3868	1161	4467	4490	5433	4313	5552	1315	4841	5336	6456	6066	5906	1322
664	2.045	186.85609	Unknown	[M-H]-	ion correlated with 666	0.15	True	null	null	null	null	null	null	999	False	False	False		False	False	null	null	null	null	null	null	null	281.73	20200915_Met_IDA_Neg_smk0_1	186.85442:4641 187.85777:706 188.86113:2384	78.95889:51 120.93751:10 122.8924:153 142.93544:41 186.85323:224 186.92651:31	4641	3838	4714	4681	4507	846	5190	5268	5094	5532	6561	976	6410	5909	5825	6366	5970	969
665	1.219	186.85629	Unknown	[M+Cl]-	ion correlated with 927; ion correlated with 899; adduct linked to 684_[M+K-2H]-	0.15	True	null	null	null	null	null	null	999	False	False	False		False	False	null	null	null	null	null	null	null	157.58	20200915_Met_IDA_Neg_smk14_1	186.85445:3787 187.8578:143 188.86116:2129	75.00509:10 78.96075:133 96.9577:51 96.97021:143 103.92704:10 114.94946:10 122.89442:112 130.89818:10 140.91566:20 151.03012:20 171.9127:31 186.85915:173 186.92471:31	669	739	1145	724	722	3787	447	461	672	630	224	3759	161	206	276	705	485	4242
666	1.986	186.85654	Unknown	[M-H]-	ion correlated with 664	0.45	True	null	null	null	null	null	null	999	False	False	False		False	False	null	null	null	null	null	null	null	194.85	20200915_Met_IDA_Neg_smk0_3	186.85397:4496 187.85732:538 188.86068:2316	78.95953:61 89.87943:10 96.95622:20 119.2187:20 122.89103:112 140.88846:20 142.94382:41 166.87212:10 186.85837:235	5157	4208	4496	4808	4886	1070	5216	5279	5126	5759	6561	1120	6410	6118	6405	6499	6242	1116
667	0.428	186.93025	Unknown	[M-H]-	found in higher mz's MsMs_1233	0.2	False	null	null	null	null	null	null	999	False	False	False		False	False	null	null	null	null	null	null	null	38.93	20200915_Met_IDA_Neg_smk0_4	186.93025:1090 187.9336:7898 188.93696:5759		1102	1027	1048	1090	967	195	830	957	940	811	1044	250	735	815	726	996	916	212
668	6.352	187.00671	w/o MS2:FT-thioether; C5H7F3O2S	[M-H]-	ion correlated with 6185; found in higher mz's MsMs_1947	0.15	True	null	187.00461	C5H7F3O2S	PFSA	CQMLMWKTDBCIEK-UHFFFAOYSA-N	O=C(O)CSCCC(F)(F)F	530	True	True	False		False	False	null	null	61.8	null	null	null	null	116.03	20200915_Met_IDA_Neg_smk56_3	187.00671:10044 188.01006:1832 189.01342:1666	79.95731:82 81.06999:31 87.04852:10 106.04359:31 107.0498:411 142.9881:31 187.00716:184	62	75	45	69	36	3842	38	40	59	56	19	3352	25	42	56	36	39	10044
669	1.102	187.02406	w/o MS2:2,4-diaminobenzenesulfonic acid	[M+Hac-H]-	adduct linked to 519_[M-H]-; found in higher mz's MsMs_859	0.15	False	null	187.01828	C6H8N2O3S	NA	JVMSQRAXNZPDHF-UHFFFAOYSA-N	C1=CC(=C(C=C1N)N)S(O)(=O)=O	530	True	True	False		False	False	null	null	84.6	null	null	null	null	263.7	20200915_Met_IDA_Neg_smk14_1	187.02406:11866 188.02741:2896 189.03077:12082		3484	3006	3315	3345	3356	11866	2779	3255	2828	3282	2961	10099	3596	3097	3637	2799	2823	9617
670	1.099	187.04236	w/o MS2:1-Hydroxy-2-naphthoic acid	[M+CH3COONa-H]-	adduct linked to 28_[M-H]-	0.85	True	null	187.04007	C11H8O3	Naphthalenecarboxylic acids	SJJCQDRGABAVBB-UHFFFAOYSA-N	O=C(O)C=1C=CC=2C=CC=CC2C1O	530	True	True	False		False	False	null	null	65.7	null	null	null	null	855.57	20200915_Met_IDA_Neg_smk56_4	187.04236:64875 188.04571:8228 189.04907:8389	71.01447:122 72.99683:10 87.01117:10 89.02422:61 102.95554:31 107.05218:61 114.66501:73 115.0218:3613 125.09645:61 143.05161:71 186.46284:51 187.04121:3445	34339	37459	30094	27337	26363	3807	24011	29973	26222	29088	46489	5381	43051	45550	50866	48333	49205	6483
671	6.662	187.09743	Azelaic acid	[M-H]-	ion correlated with 816; ion correlated with 672; adduct linked to 904_[M+Na-2H]-	0.65	True	null	187.0976	C9H16O4		BDJRBEYXGGNYIS-UHFFFAOYSA-N	O=C(O)CCCCCCCC(=O)O	430	True	True	True		False	False	null	null	88.8	null	74.8	87.3	100	189.39	20200915_Met_IDA_Neg_smk28_2	187.09743:99088 188.10078:30693 189.10414:24938	57.0307:20 57.04029:92 80.02654:31 95.04506:41 95.05056:51 97.06507:241 121.06862:10 123.07932:347 124.71555:21 125.09711:2052 142.98828:31 143.10471:112 169.08334:234 186.51793:31 187.09445:1160	1367	1372	1405	1380	1330	99931	1562	1533	1548	1388	1503	99088	1425	1422	1473	1505	1439	55920
672	6.689	187.0975	w/o MS2:3-Isobutylglutaric acid	[M-H]-	ion correlated with 671	0.3	True	null	187.09801	C9H16O4	Methyl-branched fatty acids	QMZIONVGEYVZHY-UHFFFAOYSA-N	O=C(O)CC(CC(=O)O)C(C)(C)C	530	True	True	False		False	False	null	null	99.8	null	null	null	null	544.63	20200915_Met_IDA_Neg_smk0_2	187.09859:1396 188.10194:313 189.1053:5	78.96305:10 125.09943:31	1367	1396	1406	1377	1318	99931	1565	1536	1544	1385	1496	99088	1413	1404	1473	1485	1440	55920
673	1.173	187.0985	w/o MS2:3-Isobutylglutaric acid	[M+Hac-H]-	adduct linked to 149_[M-H]-; similar chromatogram in higher mz_1006	0.85	False	null	187.09801	C9H16O4	Methyl-branched fatty acids	QMZIONVGEYVZHY-UHFFFAOYSA-N	O=C(O)CC(CC(=O)O)C(C)(C)C	530	True	True	False		False	False	null	null	99.9	null	null	null	null	148.83	20200915_Met_IDA_Neg_smk14_4	187.0985:6657 188.10185:882 189.10521:3941		4752	4476	5232	4005	4261	36	6222	5508	6657	5491	5506	25	6063	5421	6280	2613	3218	28
674	7.45	187.13281	w/o MS2:10-Hydroxydecanoic acid	[M-H]-	ion correlated with 8118; ion correlated with 5312; ion correlated with 1528	0.05	True	null	187.13397	C10H20O3	Medium-chain hydroxy acids and derivatives	YJCJVMMDTBEITC-UHFFFAOYSA-N	O=C(O)CCCCCCCCCO	530	True	True	False		False	False	null	null	64.9	null	null	null	null	88.37	20200915_Met_IDA_Neg_smk0_2	187.13281:3763 188.13616:607 189.13952:92	137.10088:10 141.12579:143 187.13554:92	87	3763	65	98	52	224	64	136	399	86	95	115	67	67	79	127	217	126
675	7.261	187.13336	w/o MS2:10-HYDROXYDECANOATE	[M+Na-2H]-	ion correlated with 7627; ion correlated with 1328; adduct linked to 937_[M+FA-H]-	0.1	False	null	187.133	C10H20O3	Medium-chain hydroxy acids and derivatives	YJCJVMMDTBEITC-UHFFFAOYSA-N	O=C(O)CCCCCCCCCO	530	True	True	False		False	False	null	null	99.9	null	null	null	null	75.97	20200915_Met_IDA_Neg_smk14_4	187.13336:3693 188.13671:665 189.14007:18		1473	292	1453	776	355	377	985	1028	3693	197	1023	157	150	264	1525	1269	1868	372
676	7.115	187.13353	w/o MS2:10-HYDROXYDECANOATE	[M+Na-2H]-	adduct linked to 936_[M+FA-H]-	0.2	True	null	187.133	C10H20O3	Medium-chain hydroxy acids and derivatives	YJCJVMMDTBEITC-UHFFFAOYSA-N	O=C(O)CCCCCCCCCO	530	True	True	False		False	False	null	null	100	null	null	null	null	54.47	20200915_Met_IDA_Neg_smk0_2	187.13312:2241 188.13647:200 189.13983:14	59.01805:20 125.09312:10 141.86613:41 187.12631:10	1415	2241	1501	1342	1443	249	2400	2678	1491	1248	1182	98	951	1083	892	2140	2040	227
677	7.184	187.13402	w/o MS2:10-Hydroxydecanoic acid	[M-H]-		0.2	True	null	187.13397	C10H20O3	Medium-chain hydroxy acids and derivatives	YJCJVMMDTBEITC-UHFFFAOYSA-N	O=C(O)CCCCCCCCCO	530	True	True	False		False	False	null	null	71.3	null	null	null	null	49.8	20200915_Met_IDA_Neg_smk0_1	187.13252:1900 188.13587:199 189.13923:50	141.12018:41 187.1277:51	1900	1161	2045	1458	1010	230	2398	2672	2519	479	1438	109	535	921	1540	2349	2671	301
678	7.919	187.13414	10-Hydroxydecanoic acid	[M-H]-	ion correlated with 4254; ion correlated with 1526; ion correlated with 1332	0.15	True	null	187.13397	C10H20O3	Medium-chain hydroxy acids and derivatives	YJCJVMMDTBEITC-UHFFFAOYSA-N	O=C(O)CCCCCCCCCO	430	True	True	True		False	False	null	null	81.8	null	75.2	75.1	60	144.86	20200915_Met_IDA_Neg_smk14_1	187.13414:9436 188.13749:1490 189.14085:627	139.1244:10 141.12837:265 169.1144:31 187.13107:265	87	160	339	187	163	9436	250	209	174	179	263	4506	214	253	274	209	212	7391
679	7.654	187.13432	w/o MS2:10-Hydroxydecanoic acid	[M-H]-	ion correlated with 657	0.05	True	null	187.13397	C10H20O3	Medium-chain hydroxy acids and derivatives	YJCJVMMDTBEITC-UHFFFAOYSA-N	O=C(O)CCCCCCCCCO	530	True	True	False		False	False	null	null	99.9	null	null	null	null	253.7	20200915_Met_IDA_Neg_smk28_2	187.13432:8170 188.13767:2757 189.14103:920	59.01561:41 87.0012:10 99.92697:10 151.0408:10 187.13699:41	71	224	85	96	96	9332	150	174	226	112	168	8170	176	189	81	138	100	6485
680	0.424	187.94087	Unknown	[M+FA-H]-	ion correlated with 2759; ion correlated with 1241; ion correlated with 1699; ion correlated with 322; found in higher mz's MsMs_1233; adduct linked to 5482_[3M-H]-	0.85	False	null	null	null	null	null	null	999	False	False	False		False	False	null	null	null	null	null	null	null	269.03	20200915_Met_IDA_Neg_smk14_4	187.94087:8639 188.94422:5715 189.94758:1704		8489	8069	7919	8448	7979	442	7796	8235	8639	8157	8582	418	8172	8019	8224	8572	7958	421
681	1.105	187.99089	Unknown	[M-C6H10O5-H]-	adduct linked to 848_[M-C6H10O4-H]-	0.1	False	null	null	null	null	null	null	999	False	False	False		False	False	null	null	null	null	null	null	null	28.07	20200915_Met_IDA_Neg_smk56_1	187.99089:1514 188.99424:5313 189.9976:796		1272	1502	1582	998	1342	737	639	744	888	984	984	968	918	1067	478	1514	1207	1370
682	7.074	188.07292	3-Indolepropionic acid	[M-H]-	ion correlated with 956; ion correlated with 2859; ion correlated with 1551; ion correlated with 5178	0.15	True	null	188.0717	C11H11NO2	Indolyl carboxylic acids and derivatives	GOLXRNDWAUTYKT-UHFFFAOYSA-N	O=C(O)CCC1=CNC=2C=CC=CC21	430	True	True	True		False	False	null	null	81.4	null	74	78.7	60	62.39	20200915_Met_IDA_Neg_smk28_2	188.06955:2531 189.0729:1441 190.07626:0	59.02095:31 116.04299:20 141.8671:20 188.07222:41	8	15	2	5	16	4337	7	4	2	8	3	2531	0	4	2	5	0	2403
683	6.152	188.09033	Unknown	[M-C6H8O6-H]-	ion correlated with 2261; ion correlated with 2034; ion correlated with 9504; ion correlated with 9333; ion correlated with 1647; ion correlated with 1883; ion correlated with 7180; ion correlated with 690; ion correlated with 9654; ion correlated with 3217; ion correlated with 8955; adduct linked to 3948_[M-2H]-	0.15	True	null	null	null	null	null	null	999	False	False	False		False	False	null	null	null	null	null	null	null	65.25	20200915_Met_IDA_Neg_smk56_3	188.09033:4140 189.09368:1102 190.09704:83	109.03082:10 116.07324:51 126.09782:10 144.10367:31 188.08723:112	0	3	1	1	1	1419	9	2	1	1	5	1937	9	6	7	2	6	4140
684	1.211	188.85365	Unknown	[M+K-2H]-	ion correlated with 688; ion correlated with 1019; adduct linked to 665_[M+Cl]-; found in higher mz's MsMs_688	0.15	True	null	null	null	null	null	null	999	False	False	False		False	False	null	null	null	null	null	null	null	118.91	20200915_Met_IDA_Neg_smk14_1	188.85182:1677 189.85517:263 190.85853:120	71.02267:10 82.03005:10 100.95439:20 108.89805:10 114.9057:61 122.8961:10 124.88718:31 128.92374:10 143.06584:10 144.96027:31 160.88986:20 170.8878:41 188.85089:71	594	226	408	406	272	1677	371	252	326	229	68	1545	72	94	149	332	264	1753
685	2.026	188.85385	Unknown	[M-H]-	ion correlated with 686	0.1	True	null	null	null	null	null	null	999	False	False	False		False	False	null	null	null	null	null	null	null	49.84	20200915_Met_IDA_Neg_smk28_3	188.85226:2659 189.85561:311 190.85897:256	80.9661:20 80.99784:10 85.92706:31 100.94938:31 114.89722:20 114.90175:61 122.89351:20 124.8877:61 144.93689:20 153.87155:10 170.87878:71 176.74278:10 188.84708:112	2095	1534	1839	1860	1879	362	2170	2077	1985	2264	2589	431	2659	2398	2576	2625	2523	421
686	1.976	188.85426	Unknown	[M-H]-	ion correlated with 685	0.45	True	null	null	null	null	null	null	999	False	False	False		False	False	null	null	null	null	null	null	null	86.23	20200915_Met_IDA_Neg_smk14_3	188.85333:2077 189.85668:192 190.86004:414	57.00596:10 78.95958:31 85.92889:20 95.94209:10 100.95278:41 108.90366:10 114.90386:41 124.88359:20 124.88832:51 144.90018:20 154.01051:10 160.91409:20 170.87395:20 170.88133:41 188.84781:82 188.95251:20	2123	1660	1849	1858	1900	414	2171	2077	2065	2264	2589	466	2709	2647	2504	2630	2685	486
687	0.407	188.93155	Unknown	[M+Br]-	ion correlated with 126; adduct linked to 271_[M+Cl]-	0.75	False	null	null	null	null	null	null	999	False	False	False		False	False	null	null	null	null	null	null	null	117.51	20200915_Met_IDA_Neg_smk0_1	188.93155:4928 189.9349:1056 190.93826:71602		4928	4820	3813	4872	4457	596	4080	3598	4205	4454	4843	558	4865	4552	4557	4269	4263	515
688	1.219	188.94682	Unknown	[M-H]-	ion correlated with 1001; ion correlated with 684; ion correlated with 1019	0.15	True	null	null	null	null	null	null	999	False	False	False		False	False	null	null	null	null	null	null	null	63.01	20200915_Met_IDA_Neg_smk56_3	188.94867:2269 189.95202:290 190.95538:690	80.96468:10 96.97913:10 100.95203:31 103.93047:10 114.90458:31 122.88705:20 124.88276:20 124.88749:31 144.93665:20 160.91852:10 188.84485:61 188.85066:71	67	43	72	9	76	2433	81	46	75	46	97	2103	9	79	74	130	132	2269
689	1.119	188.9843	Unknown	[M+Na-2H]-	adduct linked to 2026_[M-H]-	0.5	False	null	null	null	null	null	null	999	False	False	False		False	False	null	null	null	null	null	null	null	96.17	20200915_Met_IDA_Neg_smk0_2	188.9843:9561 189.98765:887 190.99101:133		6274	9561	5928	5712	6311	157	1342	1839	2068	1968	2310	112	1445	1757	2107	4020	3279	178
690	6.179	188.98547	Unknown	[M+CH3COONa-H]-	ion correlated with 9504; ion correlated with 516; ion correlated with 683; ion correlated with 1647; ion correlated with 1883; ion correlated with 984; ion correlated with 7180; ion correlated with 3217; ion correlated with 9659; ion correlated with 1798; ion correlated with 2167; ion correlated with 4946; adduct linked to 485_[M+C2H3N+Na-2H]-	0.05	False	null	null	null	null	null	null	999	False	False	False		False	False	null	null	null	null	null	null	null	36.24	20200915_Met_IDA_Neg_smk56_3	188.98547:1898 189.98882:0 190.99218:166		109	104	111	98	110	1202	74	83	72	85	61	976	88	64	72	91	98	1898
691	1.123	189.03973	Unknown	[M+Na-2H]-	adduct linked to 6731_[3M-H]-; adduct linked to 158_[M-H]-	0.3	False	null	null	null	null	null	null	999	False	False	False		False	False	null	null	null	null	null	null	null	113.58	20200915_Met_IDA_Neg_smk28_2	189.03973:10195 190.04308:2115 191.04644:77058		2753	3603	2531	2952	2073	7753	1781	1957	1487	2095	3611	10195	3470	2626	3859	1470	1975	6095
692	1.779	189.03986	Unknown	[M-H]-		0.15	True	null	null	null	null	null	null	999	False	False	False		False	False	null	null	null	null	null	null	null	57.02	20200915_Met_IDA_Neg_smk14_1	189.04005:2958 190.0434:329 191.04676:315	55.02293:10 83.0528:31 88.96567:10 99.00349:20 100.94866:20 101.06351:61 111.00743:20 114.90715:41 122.89134:10 124.89657:20 127.03725:102 144.93982:20 170.88219:41 171.02975:112 178.72112:10 188.84694:31 189.03116:31	69	63	38	38	40	2958	26	41	38	0	56	4250	32	48	35	57	10	2043
693	1.102	189.05731	w/o MS2:6,8-Dimethyl-4-hydroxycoumarin	[M-H]-	similar chromatogram in higher mz_8537	0.2	False	null	189.05573	C11H10O3	4-hydroxycoumarins	HVHIQQVTLCUBKA-UHFFFAOYSA-N	CC1=CC(C)=C2OC(=O)C=C(O)C2=C1	530	True	True	False		False	False	null	null	98.7	null	null	null	null	63.51	20200915_Met_IDA_Neg_smk28_1	189.05731:3507 190.06066:481 191.06402:160		2501	2222	2364	3161	2263	988	1163	1673	1306	1026	3507	1365	2622	3081	3380	2260	2025	952
694	6.451	189.07649	w/o MS2:Hydroxysuberic acid; PlaSMA ID-224	[M-H]-	ion correlated with 3142; ion correlated with 1910; ion correlated with 509; ion correlated with 2079; ion correlated with 860; ion correlated with 1153; ion correlated with 5424; ion correlated with 3226; ion correlated with 254; ion correlated with 395; adduct linked to 5424_[2M+FA-H]-	0.15	True	4.05	189.0766	C8H14O5	Organic acids	ARJZZFJXSNJKGR-UHFFFAOYNA-N	O=C(O)CCCCC(O)CC(=O)O	530	True	True	False		False	False	null	null	72.1	100	null	null	null	52.78	20200915_Met_IDA_Neg_smk14_1	189.07675:2941 190.0801:266 191.08346:58	56.96714:31 99.08179:51 100.9526:41 109.0302:31 117.05663:20 127.0703:20 127.07826:31 129.05312:71 131.91347:10 143.07216:82 144.94116:20 187.09998:10 188.98422:20 189.07538:61	28	31	48	40	32	2941	47	53	54	59	39	2483	57	60	72	34	40	3070
695	1.18	189.11337	Unknown	[M-H]-	adduct linked to 934_[M+Na-2H]-; adduct linked to 1151_[M+K-2H]-	0.85	False	null	null	null	null	null	null	999	False	False	False		False	False	null	null	null	null	null	null	null	90.27	20200915_Met_IDA_Neg_smk28_5	189.11337:3810 190.11672:469 191.12008:129		3174	3004	3063	2774	3049	0	2935	2412	3305	3048	2877	5	2963	2891	3810	1456	1529	5
696	6.649	189.11365	Unknown	[M+Hac-H]-	ion correlated with 2929; ion correlated with 671; ion correlated with 672; similar chromatogram in higher mz_9809; adduct linked to 159_[M-H]-; similar chromatogram in higher mz_9151	0.15	True	null	null	null	null	null	null	999	False	False	False		False	False	null	null	null	null	null	null	null	563.77	20200915_Met_IDA_Neg_smk14_1	189.11357:35478 190.11692:6615 191.12028:1083	58.01017:31 59.017:498 73.03751:31 83.05521:10 99.08195:204 100.95275:31 125.09513:61 127.07684:41 127.11182:82 129.09015:316 141.09143:10 143.10608:41 171.09782:183 189.11243:296	87	208	180	142	195	35478	138	155	160	22	164	36922	106	69	86	102	104	17867
697	7.696	189.12944	Unknown	[M+Na-2H]-	similar chromatogram in higher mz_1246; found in higher mz's MsMs_1246; found in higher mz's MsMs_1995; adduct linked to 960_[M+FA-H]-	1	True	null	null	null	null	null	null	999	False	False	False		False	False	null	null	null	null	null	null	null	71.64	20200915_Met_IDA_Neg_smk0_1	189.1272:3818 190.13055:1169 191.13391:110	85.93272:31 100.95286:20 114.91015:10 132.05482:20 143.86505:20 189.12247:31	3818	3312	3232	2727	2776	5670	3073	3340	2797	2775	3635	4745	2893	2583	2484	3471	3290	3822
698	9.499	189.16229	w/o MS2:Caryophyllene [T(-)]	[M-H]-		0.05	False	null	189.16487	C14H22	Branched unsaturated hydrocarbons	INOSMXBKABLUIL-CHWSQXEVSA-N	C=C1CC=C(C)CCC2C1CC2(C)C	530	True	True	False		False	False	null	null	96.7	null	null	null	null	29	20200915_Met_IDA_Neg_smk0_3	189.16229:1021 190.16564:388 191.169:0		410	93	1021	187	124	42	96	341	513	52	512	66	246	205	624	856	643	88
699	9.882	189.16678	w/o MS2:Caryophyllene [T(-)]	[M-H]-	ion correlated with 9112; ion correlated with 5721; ion correlated with 7057; ion correlated with 9710; ion correlated with 5206	0.05	True	null	189.16487	C14H22	Branched unsaturated hydrocarbons	INOSMXBKABLUIL-CHWSQXEVSA-N	C=C1CC=C(C)CCC2C1CC2(C)C	530	True	True	False		False	False	null	null	98.2	null	null	null	null	22.69	20200915_Met_IDA_Neg_smk56_3	189.16678:1282 190.17013:190 191.17349:0	57.96556:10 59.01642:10 83.02336:10 85.93029:10 85.9316:10 86.93099:10 89.92637:10 90.22092:10 96.98965:10 97.06052:10 99.92921:10 100.92732:10 100.94008:10 100.94149:10 100.95:10 100.95567:10 101.94748:10 101.95318:10 127.02888:10 129.11551:10 132.06082:10 143.07355:10 143.88805:10 144.94594:10 145.93611:10 161.05354:10 188.97551:10 189.00848:10 189.03563:10 189.07831:10	4	51	17	2	3	610	0	0	5	0	7	514	4	2	3	7	6	1282
700	0.431	189.86682	Unknown	[M-H]-	ion correlated with 2209; adduct linked to 2548_[M+TFA-H]-; adduct linked to 6095_[3M-H]-	0.45	False	null	null	null	null	null	null	999	False	False	False		False	False	null	null	null	null	null	null	null	61.24	20200915_Met_IDA_Neg_smk56_5	189.86682:1392 190.87017:480 191.87353:433		1109	816	984	1230	1186	99	848	977	1156	1178	1137	87	904	1099	813	1016	852	99
701	0.394	189.92407	Unknown	[M-H]-		0.1	False	null	null	null	null	null	null	999	False	False	False		False	False	null	null	null	null	null	null	null	81.47	20200915_Met_IDA_Neg_smk0_4	189.92407:2047 190.92742:98921 191.93078:6851		1355	2030	1286	2047	1356	106	1833	1781	1667	1175	2214	89	1892	1268	1344	1878	1802	87
702	0.872	189.98589	Unknown	[M-H2O-H]-	ion correlated with 9541; ion correlated with 9805; ion correlated with 8808; ion correlated with 9228; ion correlated with 9285; ion correlated with 9293; ion correlated with 9049; ion correlated with 9246; ion correlated with 9605; ion correlated with 7562; ion correlated with 9130; ion correlated with 3561; ion correlated with 6406; ion correlated with 7851; ion correlated with 8966; ion corre…	0.1	False	null	null	null	null	null	null	999	False	False	False		False	False	null	null	null	null	null	null	null	38.46	20200915_Met_IDA_Neg_smk56_3	189.98589:1386 190.98924:236 191.9926:1421		63	45	60	75	59	792	42	27	47	56	40	1372	8	48	84	47	42	1386
703	0.403	190.92345	Unknown	[M-H2O-H]-	adduct linked to 1872_[M+C2H3N+Na-2H]-; found in higher mz's MsMs_3370; found in higher mz's MsMs_3004; found in higher mz's MsMs_2692	0.85	True	null	null	null	null	null	null	999	False	False	False		False	False	null	null	null	null	null	null	null	1147.87	20200915_Met_IDA_Neg_smk0_1	190.92342:59021 191.92677:5179 192.93013:12072	54.22292:3 58.96158:649 65.01776:10 71.93121:18 72.93977:31 79.00066:8 80.99934:20 87.65828:13 87.92529:1938 88.93353:66 89.93013:13 90.95245:8 93.00764:59 100.9315:64 101.00237:13 102.94839:4412 102.99993:16 103.92117:201 104.92743:33 105.92982:8 118.96796:15 128.99573:10 133.95512:8 144.99252:10 146.48273:18 146.93726:1531 148.16595:8 162.89133:10 172.98192:13 190.84155:13 190.92535:46 191.1008…	59021	65467	57067	60933	59146	7551	55416	62024	58042	60293	65359	7188	63556	58525	58032	65255	56016	6937
704	8.116	190.92618	Unknown	[M+K-2H]-	adduct linked to 539_[M+Na-2H]-	0.05	True	null	null	null	null	null	null	999	False	False	False		False	False	null	null	null	null	null	null	null	20.97	20200915_Met_IDA_Neg_smk0_1	190.92618:5472 191.92953:252 192.93289:921	58.95847:71 86.31629:10 87.9267:163 88.93894:10 102.94845:417 103.02719:41 111.01033:31 146.93549:122 191.1026:31	5472	2954	3972	3719	3767	3720	3714	4266	3308	3453	4794	3410	3557	3582	3417	4416	4064	3169
705	2.179	190.9277	Unknown	[M-H]-		0.05	True	null	null	null	null	null	null	999	False	False	False		False	False	null	null	null	null	null	null	null	100.4	20200915_Met_IDA_Neg_smk0_4	190.9277:8177 191.93105:632 192.93441:620	58.95577:41 58.9601:71 85.03052:31 87.00619:31 87.01145:72 87.92712:197 88.93935:21 102.94877:505 103.92298:41 111.0106:71 116.90147:31 146.94061:184 146.96114:61 191.0242:41	9776	9558	8624	8177	8045	5195	8286	8480	7957	7758	7930	4609	7604	7413	7512	8159	7352	4573
706	0.704	190.92772	Unknown	[M-H]-	ion correlated with 294	0.05	False	null	null	null	null	null	null	999	False	False	False		False	False	null	null	null	null	null	null	null	104.7	20200915_Met_IDA_Neg_smk56_3	190.92772:8766 191.93107:664 192.93443:770		33715	35227	33386	32413	32957	8314	33698	32522	32837	32017	34983	7850	32764	33306	31529	34561	33077	8766
707	2.095	190.9278	Unknown	[M-H]-		0.05	True	null	null	null	null	null	null	999	False	False	False		False	False	null	null	null	null	null	null	null	88.21	20200915_Met_IDA_Neg_smk0_5	190.9278:8306 191.93115:659 192.93451:673	58.95782:41 58.96215:143 85.06784:10 87.00707:51 87.92667:315 101.0291:10 102.94957:673 103.91515:31 111.00837:61 146.93768:265 146.96162:51 191.01651:20	9769	9332	8739	8202	8306	5138	8464	8082	8132	7792	7772	4730	7615	7459	7561	8242	7158	4560
708	8.663	190.92996	Unknown	[2M+Hac-H]-	adduct linked to 292_[M+CH3COONa-H]-	0.05	True	null	null	null	null	null	null	999	False	False	False		False	False	null	null	null	null	null	null	null	38.63	20200915_Met_IDA_Neg_smk0_1	190.92996:4935 191.93331:256 192.93667:1058	58.95839:51 87.92395:133 94.99773:10 102.9469:433 103.0285:82 145.09256:10 146.93875:102	4935	3151	3112	3003	3000	3934	3417	3033	2976	2552	3483	3785	2706	2716	2631	4085	3229	3711
709	1.008	190.9743	w/o MS2:(1S,3R,4S,5R)-1,3,4,5-tetrahydroxycyclohexane-1-carboxylic acid	[M+Cl]-	ion correlated with 1968; ion correlated with 950; ion correlated with 73; adduct linked to 3810_[2M+FA-H]-; adduct linked to 950_[M+Na-2H]-	0.15	True	null	190.974	C7H12O6	Quinic acids and derivatives	AAWZDTNXLSGCEK-WYWMIBKRSA-N	O=C(O)C1(O)CC(O)C(O)C(O)C1	530	True	True	False		False	False	null	null	100	null	null	null	null	79.41	20200915_Met_IDA_Neg_smk28_2	190.9743:4660 191.97765:360 192.98101:3438	71.01562:153 71.57906:10 72.99438:51 72.99679:61 73.03054:41 85.02765:20 106.99682:20 111.01026:133 112.99146:21 115.00227:473 117.02166:41 124.89001:10 133.01436:808 148.95125:10 154.99091:31 173.00519:61 191.01198:41	102	124	103	52	116	2702	97	234	214	198	134	4660	227	334	364	195	46	3620
710	1.18	191.0183	CITRATE	[M-H]-		0.5	True	null	191.019	C6H8O7	Tricarboxylic acids and derivatives	KRKNYBCHXYNGOX-UHFFFAOYSA-N	O=C(O)CC(O)(C(=O)O)CC(=O)O	430	True	True	True		False	False	null	null	89.1	null	76.1	93.1	87.5	142.14	20200915_Met_IDA_Neg_smk28_1	191.01953:16946 192.02288:1740 193.02624:1201	57.03864:51 67.01691:51 71.01298:31 83.0475:10 85.02746:143 87.011:214 101.0293:10 103.04143:21 111.00874:474 115.00074:51 129.01799:41 133.01447:102 173.00745:31 191.02032:122	11235	10255	11410	9416	8434	44898	14248	14682	12989	13493	16946	48133	17555	15362	12956	12864	14140	43787
711	1.211	191.01981	w/o MS2:Citric acid	[M+Na-2H]-	adduct linked to 6784_[M+Br]-	0.35	False	null	191.01973	C6H8O7	Tricarboxylic acids and derivatives	KRKNYBCHXYNGOX-UHFFFAOYSA-N	O=C(O)CC(O)(C(=O)O)CC(=O)O	530	True	True	False		False	False	null	null	100	null	null	null	null	130.87	20200915_Met_IDA_Neg_smk28_4	191.01981:15511 192.02316:653 193.02652:533		11218	9550	11379	9255	8325	13506	14461	14617	12766	13774	16898	19901	17599	15511	12918	12892	14264	12203
712	1.102	191.0213	CITRATE	[M-H]-	adduct linked to 1842_[M+Br]-	0.15	True	null	191.019	C6H8O7	Tricarboxylic acids and derivatives	KRKNYBCHXYNGOX-UHFFFAOYSA-N	O=C(O)CC(O)(C(=O)O)CC(=O)O	430	True	True	True		False	False	null	null	93.3	null	88.7	93.4	87.5	1261.29	20200915_Met_IDA_Neg_smk14_1	191.01955:100977 192.0229:23238 193.02626:6804	57.03954:509 59.02009:71 60.85933:21 67.02137:588 73.0265:31 83.01264:31 84.77123:31 85.02861:1785 86.74129:41 87.01085:3715 101.02349:61 101.91024:10 103.03986:41 106.92222:10 110.66405:61 111.00862:5839 112.08886:31 113.0243:31 115.03694:41 121.36008:10 129.0195:385 129.05316:31 130.99963:143 131.03517:51 147.02757:71 155.00166:92 173.01115:224 173.04456:61 190.42612:53 191.02036:1445	6001	9012	7067	4115	4057	100977	6125	7294	7279	6490	9152	130432	8695	6363	8122	6172	6473	104849
713	7.659	191.10637	w/o MS2:D-(?)-Quinic acid	[M+Hac-H]-	adduct linked to 4735_[3M-H]-	0.05	True	null	191.10658	C7H12O6	Quinic acids and derivatives	AAWZDTNXLSGCEK-WYWMIBKRSA-N	O=C(O)C1(O)CC(O)C(O)C(O)C1	530	True	True	False		False	False	null	null	100	null	null	null	null	34.68	20200915_Met_IDA_Neg_smk0_2	191.10637:2648 192.10972:689 193.11308:330	58.95853:41 87.92647:133 100.94109:21 102.94661:251 102.97094:41 103.02821:20 146.93965:92 146.96359:31 191.10883:61	205	2648	122	122	208	315	141	123	260	138	211	246	129	176	181	117	241	226
714	7.375	191.10657	w/o MS2:D-(?)-Quinic acid	[M-H]-		0.15	True	null	191.10658	C7H12O6	Quinic acids and derivatives	AAWZDTNXLSGCEK-WYWMIBKRSA-N	O=C(O)C1(O)CC(O)C(O)C(O)C1	530	True	True	False		False	False	null	null	100	null	null	null	null	22.1	20200915_Met_IDA_Neg_smk28_1	191.10657:2404 192.10992:209 193.11328:110	57.04279:10 58.96055:41 87.9278:163 88.93073:10 102.94671:302 102.97105:41 103.92091:31 144.41154:10 146.93835:143 191.10957:41	1129	72	1243	859	483	58	484	665	980	79	2404	100	788	1031	2572	858	884	111
715	7.434	191.10738	w/o MS2:D-(?)-Quinic acid	[M-H]-	similar chromatogram in higher mz_4244	0.15	True	null	191.10658	C7H12O6	Quinic acids and derivatives	AAWZDTNXLSGCEK-WYWMIBKRSA-N	O=C(O)C1(O)CC(O)C(O)C(O)C1	530	True	True	False		False	False	null	null	99.7	null	null	null	null	22.07	20200915_Met_IDA_Neg_smk28_5	191.10738:2662 192.11073:588 193.11409:192	58.95909:71 71.93652:10 87.92548:163 102.9511:224 103.91525:20 108.86076:10 145.89468:10 146.93596:92 146.96333:31 191.10802:61	868	77	1119	503	228	35	231	394	1383	60	2182	90	174	538	2662	558	779	128
716	8.095	191.10756	w/o MS2:D-(?)-Quinic acid	[M+K-2H]-	adduct linked to 963_[M+Hac-H]-	0.15	True	null	191.10658	C7H12O6	Quinic acids and derivatives	AAWZDTNXLSGCEK-WYWMIBKRSA-N	O=C(O)C1(O)CC(O)C(O)C(O)C1	530	True	True	False		False	False	null	null	99.5	null	null	null	null	55.71	20200915_Met_IDA_Neg_smk28_2	191.10756:6704 192.11091:1635 193.11427:112	58.96041:31 85.03084:10 87.92611:133 101.0045:10 102.94765:204 103.03212:41 145.06242:10 146.93405:92 146.96143:31 191.10634:112	127	218	291	152	202	3439	567	264	392	442	259	6704	172	265	189	418	138	2575
717	7.281	191.1078	w/o MS2:D-(?)-Quinic acid	[M-H]-		0.1	True	null	191.10658	C7H12O6	Quinic acids and derivatives	AAWZDTNXLSGCEK-WYWMIBKRSA-N	O=C(O)C1(O)CC(O)C(O)C(O)C1	530	True	True	False		False	False	null	null	99.3	null	null	null	null	20.02	20200915_Met_IDA_Neg_smk28_3	191.1078:1570 192.11115:132 193.11451:52	58.95963:31 87.92635:184 102.94068:63 102.94641:428 103.91917:41 106.01635:10 146.93579:92 146.95802:41 191.10423:41	845	123	888	861	940	268	757	916	583	368	1559	539	1570	1527	1211	771	922	278
718	8.184	191.10899	w/o MS2:D-(?)-Quinic acid	[M+FA-H]-	adduct linked to 2225_[2M-H]-	0.85	True	null	191.10658	C7H12O6	Quinic acids and derivatives	AAWZDTNXLSGCEK-WYWMIBKRSA-N	O=C(O)C1(O)CC(O)C(O)C(O)C1	530	True	True	False		False	False	null	null	97.5	null	null	null	null	21.34	20200915_Met_IDA_Neg_smk0_2	191.10884:1635 192.11219:360 193.11555:180	87.92403:92 100.95832:10 102.94683:224 102.97117:41 103.92535:31 146.93822:102 191.10915:112	1408	1635	1350	1481	1386	2516	1538	1591	1464	1713	1359	2505	1649	1505	1415	1475	1306	2267
719	11.914	191.17946	Unknown	[M+Na-2H]-	adduct linked to 1208_[M+Hac-H]-; similar chromatogram in higher mz_8683	0.4	True	null	null	null	null	null	null	999	False	False	False		False	False	null	null	null	null	null	null	null	28.52	20200915_Met_IDA_Neg_smk0_3	191.18205:2154 192.1854:607 193.18876:0	103.02502:41 175.07355:10	2471	524	2154	1557	828	1	1914	1313	2385	581	1884	0	2131	1910	2206	2003	2214	0
720	11.985	191.1803	Unknown	[M+Na-2H]-	adduct linked to 1207_[M+Hac-H]-	0.05	False	null	null	null	null	null	null	999	False	False	False		False	False	null	null	null	null	null	null	null	20.79	20200915_Met_IDA_Neg_smk0_2	191.1803:1545 192.18365:0 193.18701:202		701	1545	262	313	113	388	173	89	989	152	582	91	250	168	420	529	635	390
721	11.865	191.18039	Unknown	[M+Na-2H]-	similar chromatogram in higher mz_3059; adduct linked to 1206_[M+Hac-H]-; similar chromatogram in higher mz_9224; similar chromatogram in higher mz_9259; similar chromatogram in higher mz_9529	0.4	False	null	null	null	null	null	null	999	False	False	False		False	False	null	null	null	null	null	null	null	25.93	20200915_Met_IDA_Neg_smk0_5	191.18039:2832 192.18374:404 193.1871:202		1973	51	2152	2345	2832	1	1914	1316	2280	1422	1884	0	2131	1953	2206	1995	1854	0
722	12.068	191.18207	Unknown	[M-C6H10O4-H]-	ion correlated with 9274; ion correlated with 9339; ion correlated with 5897; ion correlated with 9260; ion correlated with 2045; ion correlated with 3923; ion correlated with 6005; ion correlated with 1209; ion correlated with 5413; ion correlated with 9157; ion correlated with 6258; ion correlated with 6844; ion correlated with 3592; ion correlated with 7067; ion correlated with 6652; ion corre…	0.15	False	null	null	null	null	null	null	999	False	False	False		False	False	null	null	null	null	null	null	null	25.72	20200915_Met_IDA_Neg_smk56_3	191.18207:1811 192.18542:876 193.18878:0		32	285	46	6	0	1666	35	22	63	40	39	1344	40	14	34	20	40	1811
723	6.377	192.06764	PHENATURIC ACID	[M-H]-	ion correlated with 6185; ion correlated with 822; ion correlated with 509; similar chromatogram in higher mz_8289; similar chromatogram in higher mz_9138	0.15	True	null	192.06662	C10H11NO3	N-acyl-alpha amino acids	UTYVDVLMYQPLQB-UHFFFAOYSA-N	OC(=O)CN=C(O)CC1=CC=CC=C1	430	True	True	True		False	False	null	null	81.9	null	83.7	68.6	50	103.66	20200915_Met_IDA_Neg_smk56_3	192.06764:6036 193.07099:1851 194.07435:335	74.02783:237 89.92279:10	23	6	14	7	11	3587	8	11	10	1	4	5381	10	7	12	8	12	6036
724	8.025	192.11526	Unknown	[M-C6H10O5-H]-	ion correlated with 118; ion correlated with 3204; ion correlated with 4604; ion correlated with 7827; ion correlated with 8088; ion correlated with 2243; ion correlated with 4425; ion correlated with 5301; ion correlated with 5600; ion correlated with 8630; ion correlated with 3667; ion correlated with 5501; ion correlated with 8134; ion correlated with 8373; ion correlated with 8433; ion correl…	0.1	False	null	null	null	null	null	null	999	False	False	False		False	False	null	null	null	null	null	null	null	42.89	20200915_Met_IDA_Neg_smk14_1	192.11526:2190 193.11861:910 194.12197:65		19	131	16	57	18	2190	73	56	52	38	0	1420	30	64	58	11	42	2164
725	7.591	192.11586	Unknown	[M+Hac-H]-	ion correlated with 1885; ion correlated with 7994; ion correlated with 1265; ion correlated with 2245; ion correlated with 4380; ion correlated with 4602; ion correlated with 4652; ion correlated with 5302; ion correlated with 7625; ion correlated with 7828; ion correlated with 7897; ion correlated with 9162; ion correlated with 4835; ion correlated with 7086; ion correlated with 7428; ion corre…	0.05	False	null	null	null	null	null	null	999	False	False	False		False	False	null	null	null	null	null	null	null	20.47	20200915_Met_IDA_Neg_smk0_2	192.11586:1047 193.11921:447 194.12257:0		27	1047	95	86	65	149	69	84	53	51	33	53	33	78	39	44	26	43
726	1.461	192.8817	Unknown	[M-H]-		0.2	True	null	null	null	null	null	null	999	False	False	False		False	False	null	null	null	null	null	null	null	102.5	20200915_Met_IDA_Neg_smk0_3	192.8817:1724 193.88505:220 194.88841:1160	78.96072:92 96.9659:20 156.9111:31 157.03128:10 158.84677:194 174.91975:31	1561	1279	1724	1654	1622	114	1555	1602	1663	1630	768	72	1005	951	966	1267	951	105
727	1.398	192.88228	Unknown	[M-H]-	ion correlated with 204	0.35	True	null	null	null	null	null	null	999	False	False	False		False	False	null	null	null	null	null	null	null	97.63	20200915_Met_IDA_Neg_smk0_1	192.8784:1547 193.88175:24 194.88511:608	62.96252:10 78.95901:41 108.96677:10 129.01305:10 138.94455:31 154.93147:20 156.9115:20 157.03523:10 158.84364:173 162.24525:10 174.90919:20 192.87933:51	1547	1347	1607	1719	1631	133	1428	1703	1638	1540	772	100	890	794	934	1381	1096	93
728	0.382	192.92938	Unknown	[M+Br]-	adduct linked to 52_[M-H]-; found in higher mz's MsMs_2692	0.85	False	null	null	null	null	null	null	999	False	False	False		False	False	null	null	null	null	null	null	null	440.92	20200915_Met_IDA_Neg_smk0_4	192.92938:21387 193.93273:4067 194.93609:20795		14540	19586	17232	21387	17620	507	14204	19763	17832	18599	16719	469	20619	17028	18853	17121	15208	455
729	12.249	192.92964	Unknown	[M-H]-		0.1	False	null	null	null	null	null	null	999	False	False	False		False	False	null	null	null	null	null	null	null	18.77	20200915_Met_IDA_Neg_smk56_5	192.92964:1158 193.93299:71 194.93635:923		766	69	923	1125	1005	951	991	488	1033	959	571	435	1148	941	559	912	877	1046
730	1.418	192.93471	Unknown	[M-2H]-	ion correlated with 1177; ion correlated with 1211; ion correlated with 831; ion correlated with 19; adduct linked to 1211_[M+Cl]-	0.1	True	null	null	null	null	null	null	999	False	False	False		False	False	null	null	null	null	null	null	null	41.51	20200915_Met_IDA_Neg_smk14_1	192.9355:2053 193.93885:349 194.94221:1450	89.92372:31 90.95004:10 106.89053:20 106.89928:31 124.18034:10 146.91679:20 148.94666:31 149.02069:61 150.02986:10 158.84398:31 175.53505:10	246	149	148	143	164	2053	194	237	161	116	194	2609	134	171	182	103	118	1087
731	1.009	192.96999	Unknown	[M-H]-	ion correlated with 1392; ion correlated with 3316	0.1	False	null	null	null	null	null	null	999	False	False	False		False	False	null	null	null	null	null	null	null	44.81	20200915_Met_IDA_Neg_smk28_2	192.96999:1729 193.97334:90 194.9767:468		64	53	100	148	78	1066	148	48	93	148	249	1729	384	180	115	176	99	1219
732	1.149	192.9874	w/o MS2:isoferulic acid	[M-H]-	ion correlated with 735	0.35	False	null	192.98077	C10H10O4	Hydroxycinnamic acids	QURCVMIEKCOAJU-HWKANZROSA-N	O=C(O)C=CC1=CC=C(OC)C(O)=C1	530	True	True	False		False	False	null	null	80.3	null	null	null	null	26.13	20200915_Met_IDA_Neg_smk56_1	192.9874:1861 193.99075:0 194.99411:10939		1237	980	1086	1331	1438	90	843	1233	1440	1428	856	44	818	859	1061	1861	1494	70
733	6.8	192.98801	w/o MS2:Caffeine	[M+FA-H]-	adduct linked to 2345_[2M-H]-	1	True	null	192.99434	C8H10N4O2	Xanthines	RYYVLZVUVIJVGH-UHFFFAOYSA-N	O=C1C2=C(N=CN2C)N(C(=O)N1C)C	530	True	True	False		False	False	null	null	81.8	null	null	null	null	63.31	20200915_Met_IDA_Neg_smk14_1	192.98801:4758 193.99136:176 194.99472:2681	81.07685:10 89.92611:31 102.92828:20 104.95048:20 150.03468:20 165.04967:20 192.99078:51 193.04958:102 193.10251:31	3265	3152	3461	3242	3758	4758	3384	3488	3385	3394	3451	4196	2884	3125	3411	3456	3407	4322
734	0.915	192.98827	w/o MS2:Caffeine	[M+Hac-H]-	ion correlated with 176; ion correlated with 1237; ion correlated with 530; ion correlated with 571; ion correlated with 2235; ion correlated with 2551; ion correlated with 5080; ion correlated with 1905; ion correlated with 453; ion correlated with 775; ion correlated with 902; ion correlated with 1422; ion correlated with 1577; ion correlated with 4046; ion correlated with 1252; ion correlated …	0.05	False	null	192.99434	C8H10N4O2	Xanthines	RYYVLZVUVIJVGH-UHFFFAOYSA-N	O=C1C2=C(N=CN2C)N(C(=O)N1C)C	530	True	True	False		False	False	null	null	83.2	null	null	null	null	48.06	20200915_Met_IDA_Neg_smk14_1	192.98827:2469 193.99162:171 194.99498:2161		127	129	134	185	87	2469	265	318	388	314	118	1616	122	109	121	266	258	2074
735	1.106	192.99088	w/o MS2:Caffeine	[M-H]-	ion correlated with 732	0.2	False	null	192.99434	C8H10N4O2	Xanthines	RYYVLZVUVIJVGH-UHFFFAOYSA-N	O=C1C2=C(N=CN2C)N(C(=O)N1C)C	530	True	True	False		False	False	null	null	94.2	null	null	null	null	26.86	20200915_Met_IDA_Neg_smk56_4	192.99088:1711 193.99423:0 194.99759:22408		1281	1014	1086	1328	1184	279	998	1249	1660	1434	893	55	787	646	1077	1819	1523	78
736	0.918	193.01396	w/o MS2:Quebrachitol	[M+Cl]-	ion correlated with 4549; ion correlated with 144; ion correlated with 1844; ion correlated with 2551; ion correlated with 4190; ion correlated with 4698; ion correlated with 702; ion correlated with 3502; ion correlated with 186; ion correlated with 870; ion correlated with 453; ion correlated with 1395; ion correlated with 1510; ion correlated with 160; ion correlated with 775; ion correlated w…	0.1	False	null	193.02039	C7H14O6	Cyclohexanols	DSCFFEYYQKSRSV-UHFFFAOYSA-N	OC1C(O)C(O)C(OC)C(O)C1O	530	True	True	False		False	False	null	null	81.4	null	null	null	null	32.63	20200915_Met_IDA_Neg_smk56_3	193.01396:2175 194.01731:0 195.02067:1378		29	35	15	36	11	1299	93	113	43	102	30	1556	77	39	105	74	55	2175
737	7.722	193.08789	Butylparaben	[M-H]-	adduct linked to 5927_[2M+Hac-H]-	1	True	null	193.08702	C11H14O3	p-Hydroxybenzoic acid alkyl esters	QFOHBWFCKVYLES-UHFFFAOYSA-N	CCCCOC(C1=CC=C(C=C1)O)=O	430	True	True	True		False	False	null	null	83.3	null	75.1	80	66.7	115.3	20200915_Met_IDA_Neg_smk0_4	193.08591:5688 194.08926:1966 195.09262:373	136.01205:10 177.04799:20 178.05556:31 193.08067:224	5562	6279	5866	5688	5837	9672	6067	5712	5631	5684	5459	9860	5995	5808	5608	5580	5914	9363
738	9.226	193.12349	w/o MS2:4-Hexylresorcinol	[M-H]-		0.05	False	null	193.1234	C12H18O2	Resorcinols	WFJIVOKAWHGMBH-UHFFFAOYSA-N	OC1=CC=C(C(O)=C1)CCCCCC	530	True	True	False		False	False	null	null	100	null	null	null	null	33.5	20200915_Met_IDA_Neg_smk56_2	193.12349:1145 194.12684:384 195.1302:128		656	142	556	270	118	4	134	329	388	84	543	2	123	79	628	972	1145	0
739	9.635	193.12352	w/o MS2:4-Hexylresorcinol	[M-H]-	ion correlated with 1417; ion correlated with 9575; ion correlated with 6790	0.05	False	null	193.1234	C12H18O2	Resorcinols	WFJIVOKAWHGMBH-UHFFFAOYSA-N	OC1=CC=C(C(O)=C1)CCCCCC	530	True	True	False		False	False	null	null	100	null	null	null	null	44.92	20200915_Met_IDA_Neg_smk56_3	193.12352:1140 194.12687:150 195.13023:0		6	67	48	9	19	691	14	13	25	0	11	792	8	0	0	14	65	1140
740	8.058	193.15761	Unknown	[M-H]-	adduct linked to 1305_[M+FA-H]-	0.1	True	null	null	null	null	null	null	999	False	False	False		False	False	null	null	null	null	null	null	null	35.84	20200915_Met_IDA_Neg_smk56_4	193.15942:1026 194.16277:135 195.16613:45	80.99976:10 89.92372:20 90.92985:20 96.99245:10 102.93558:31 136.08728:41 149.0939:20 193.09155:51	807	94	759	345	123	47	125	151	1152	9	443	26	17	77	491	388	948	7
741	8.569	193.15848	Unknown	[M-H]-		0.05	False	null	null	null	null	null	null	999	False	False	False		False	False	null	null	null	null	null	null	null	55.44	20200915_Met_IDA_Neg_smk56_3	193.15848:1379 194.16183:324 195.16519:27		33	572	22	12	22	1504	31	36	48	16	56	786	46	4	50	19	56	1379
742	8.002	193.1591	Unknown	[M-H]-	adduct linked to 1304_[M+FA-H]-	0.05	True	null	null	null	null	null	null	999	False	False	False		False	False	null	null	null	null	null	null	null	40.77	20200915_Met_IDA_Neg_smk0_1	193.1591:1046 194.16245:0 195.16581:0	89.9223:31 89.93167:31 102.93285:31 104.99412:10 136.08472:20 146.92888:20 193.08362:51	1046	30	1012	886	354	0	371	802	583	77	442	26	82	190	511	755	971	12
743	8.865	193.16052	Unknown	[M-H2O-H]-	ion correlated with 7629; ion correlated with 9656; adduct linked to 2283_[M+CH3COONa-H]-; found in higher mz's MsMs_2283; found in higher mz's MsMs_3888; similar chromatogram in higher mz_5191; similar chromatogram in higher mz_7350; similar chromatogram in higher mz_7373; similar chromatogram in higher mz_9172; found in higher mz's MsMs_9517	0.05	False	null	null	null	null	null	null	999	False	False	False		False	False	null	null	null	null	null	null	null	59.39	20200915_Met_IDA_Neg_smk56_3	193.16052:1484 194.16387:726 195.16723:0		0	7	2	104	0	1286	0	0	91	101	0	378	61	138	0	59	62	1484
744	0.94	193.81412	Unknown	[M+Cl]-	ion correlated with 1407; ion correlated with 227; ion correlated with 1577; ion correlated with 1881; ion correlated with 384; ion correlated with 465; ion correlated with 1008; ion correlated with 337; ion correlated with 430; ion correlated with 825; ion correlated with 1968; adduct linked to 774_[M+K-2H]-	0.15	False	null	null	null	null	null	null	999	False	False	False		False	False	null	null	null	null	null	null	null	349.43	20200915_Met_IDA_Neg_smk14_1	193.81412:7088 194.81747:0 195.82083:132226		10	14	0	0	14	7088	0	6	1	0	0	6677	18	7	0	0	0	6423
745	1.219	193.81564	Unknown	[M+Cl]-	adduct linked to 773_[M+K-2H]-	0.85	True	null	null	null	null	null	null	999	False	False	False		False	False	null	null	null	null	null	null	null	813.67	20200915_Met_IDA_Neg_smk0_3	193.81564:16717 194.81899:0 195.82235:280930	147.90631:42 155.98662:21 158.84691:1355 193.81622:275	15506	14087	16717	15341	15574	3469	15196	14600	15149	16206	15451	3530	15748	15934	16036	15525	15223	3801
746	8.465	194.08356	w/o MS2:N-Methyltyrosine	[M-H]-		0.15	False	null	194.08226	C10H13NO3	Tyrosine and derivatives	AXDLCFOOGCNDST-UHFFFAOYNA-N	O=C(O)C(NC)CC1=CC=C(O)C=C1	530	True	True	False		False	False	null	null	99.2	null	null	null	null	12.14	20200915_Met_IDA_Neg_smk14_1	194.08356:1413 195.08691:460 196.09027:276		1035	1102	1235	1445	884	1413	1276	1078	1348	1352	1159	1868	1263	1324	1293	1224	1309	1409
747	0.43	194.86758	Unknown	[M-H]-		0.05	False	null	null	null	null	null	null	999	False	False	False		False	False	null	null	null	null	null	null	null	116.99	20200915_Met_IDA_Neg_smk0_3	194.86758:1281 195.87093:86 196.87429:903		1560	1133	1281	1040	1143	114	1031	793	1108	991	1056	92	1054	1026	1099	1335	1065	80
748	0.56	194.8688	Unknown	[M-H]-	ion correlated with 4032; ion correlated with 1670; ion correlated with 944; ion correlated with 6822; ion correlated with 3446	0.15	True	null	null	null	null	null	null	999	False	False	False		False	False	null	null	null	null	null	null	null	84.18	20200915_Met_IDA_Neg_smk14_3	194.86916:1034 195.87251:108 196.87587:1523	88.99619:10 92.92746:20 96.96175:20 104.9259:20 120.99039:10 131.00752:20 148.9803:20 150.90123:31	1215	1187	1020	949	1044	110	1037	1034	1072	1036	1198	68	1065	873	967	1120	1098	79
749	0.642	194.90599	Unknown	[M+FA-H]-	adduct linked to 943_[M+C2H3N+Na-2H]-	0.05	False	null	null	null	null	null	null	999	False	False	False		False	False	null	null	null	null	null	null	null	100.03	20200915_Met_IDA_Neg_smk0_2	194.90599:8242 195.90934:1154 196.9127:5514		7305	8242	6974	7278	7619	2096	7159	7471	7514	7508	7522	1815	7400	6858	7225	7095	7177	1896
750	0.393	194.98376	w/o MS2:2,3,3,4,4,4-Hexafluorobutanoic acid	[M+CH3COONa-H]-	ion correlated with 1398; found in higher mz's MsMs_3194; adduct linked to 52_[M-H]-	0.85	True	null	194.98862	C4H2F6O2	PFSA	YOCXVTUVGZFVTK-UHFFFAOYSA-N	O=C(O)C(F)C(F)(F)C(F)(F)F	530	True	True	False		False	False	null	null	88.9	null	null	null	null	162.81	20200915_Met_IDA_Neg_smk0_1	194.98376:12663 195.98711:1586 196.99047:274	125.99867:5 130.99913:51 179.05249:10 195.08719:25	12663	25146	12424	14548	12809	303	11031	13137	20445	11806	17500	322	12571	12268	16827	13131	13395	319
751	1.113	194.98802	w/o MS2:2,3,3,4,4,4-Hexafluorobutanoic acid	[M+Cl]-	adduct linked to 622_[M+Na-2H]-	0.85	False	null	194.98862	C4H2F6O2	PFSA	YOCXVTUVGZFVTK-UHFFFAOYSA-N	O=C(O)C(F)C(F)(F)C(F)(F)F	530	True	True	False		False	False	null	null	99.8	null	null	null	null	162.29	20200915_Met_IDA_Neg_smk14_5	194.98802:17751 195.99137:934 196.99473:0		15800	11472	14606	15955	17298	339	12242	12235	14216	17751	14511	162	13263	16153	16377	13527	13762	251
752	6.321	194.98825	w/o MS2:2,3,3,4,4,4-Hexafluorobutanoic acid	[M-H]-	ion correlated with 753	0.5	True	null	194.98862	C4H2F6O2	PFSA	YOCXVTUVGZFVTK-UHFFFAOYSA-N	O=C(O)C(F)C(F)(F)C(F)(F)F	530	True	True	False		False	False	null	null	99.9	null	null	null	null	257.8	20200915_Met_IDA_Neg_smk28_5	194.98825:26505 195.9916:1386 196.99496:396	88.73384:10 100.85585:10 130.59358:43 130.9921:1744 148.98431:51 150.98325:20 194.98637:143	22154	19672	21380	23226	25003	18519	19694	21910	23472	26370	22515	16155	21704	25500	26505	21261	20944	14663
753	6.349	194.98851	w/o MS2:2,3,3,4,4,4-Hexafluorobutanoic acid	[M-H]-	ion correlated with 752	0.55	True	null	194.98862	C4H2F6O2	PFSA	YOCXVTUVGZFVTK-UHFFFAOYSA-N	O=C(O)C(F)C(F)(F)C(F)(F)F	530	True	True	False		False	False	null	null	100	null	null	null	null	223.45	20200915_Met_IDA_Neg_smk56_5	194.98851:26398 195.99186:1236 196.99522:180	104.99379:31 110.97287:10 130.99266:1791 140.93143:10 148.97977:31 194.98311:92	22323	20008	21351	23311	25118	18695	19980	21926	23316	26543	22151	17406	21837	25174	26494	21252	20943	18042
754	13.173	194.98918	w/o MS2:2,3,3,4,4,4-Hexafluorobutanoic acid	[M+CH3COONa-H]-	ion correlated with 3523; adduct linked to 57_[M-H]-	0.05	True	null	194.98862	C4H2F6O2	PFSA	YOCXVTUVGZFVTK-UHFFFAOYSA-N	O=C(O)C(F)C(F)(F)C(F)(F)F	530	True	True	False		False	False	null	null	99.8	null	null	null	null	35.25	20200915_Met_IDA_Neg_smk0_5	194.98918:4999 195.99253:408 196.99589:90	127.00204:10 130.98994:265 176.89337:31 194.98393:41	2317	1468	2356	2616	4999	3842	2341	2158	2792	3240	1939	2380	3265	3106	3181	1502	2167	3804
755	12.197	194.99234	w/o MS2:2,3,3,4,4,4-Hexafluorobutanoic acid	[M-H]-		0.05	True	null	194.98862	C4H2F6O2	PFSA	YOCXVTUVGZFVTK-UHFFFAOYSA-N	O=C(O)C(F)C(F)(F)C(F)(F)F	530	True	True	False		False	False	null	null	93.3	null	null	null	null	24.82	20200915_Met_IDA_Neg_smk28_5	194.99234:7837 195.99569:935 196.99905:562	92.92629:51 92.93446:10 106.04455:10 130.99284:424 176.89667:41 194.98737:51	5994	3302	4833	7287	6528	6749	5550	4057	6740	6621	4228	4272	5765	6003	7837	5228	4580	7617
756	1.145	195.04956	w/o MS2:GLUCONIC ACID	[M-H]-		0.1	False	null	195.05099	C6H12O7	Medium-chain hydroxy acids and derivatives	RGHNJXZEOKUKBD-UHFFFAOYSA-N	O=C(O)C(O)C(O)C(O)C(O)CO	530	True	True	False		False	False	null	null	99	null	null	null	null	43.9	20200915_Met_IDA_Neg_smk56_5	195.04956:4403 196.05291:806 197.05627:0		2162	2992	2410	2015	2616	187	2798	2440	2264	1861	3304	77	3038	2651	2650	4940	4375	250
757	0.886	195.04961	w/o MS2:GLUCONIC ACID	[M+Hac-H]-	ion correlated with 1139; ion correlated with 850; ion correlated with 227; ion correlated with 324; ion correlated with 367; adduct linked to 227_[M-H]-	0.15	False	null	195.05099	C6H12O7	Medium-chain hydroxy acids and derivatives	RGHNJXZEOKUKBD-UHFFFAOYSA-N	O=C(O)C(O)C(O)C(O)C(O)CO	530	True	True	False		False	False	null	null	99	null	null	null	null	86.01	20200915_Met_IDA_Neg_smk56_3	195.04961:11160 196.05296:551 197.05632:688		98	74	186	76	131	6330	138	98	448	22	182	6833	98	172	161	101	311	11160
758	7.712	195.10297	w/o MS2:Unknown (carbon number 11); PlaSMA ID-254	[M-H]-	ion correlated with 1835; ion correlated with 8505; similar chromatogram in higher mz_1838	0.1	True	3.81	195.1012	C11H16O3	Unknown			530	True	True	False		False	False	null	null	98.4	99.9	null	null	null	93.13	20200915_Met_IDA_Neg_smk14_1	195.10297:2938 196.10632:613 197.10968:507	80.03008:31 93.03519:10 98.96714:10 107.04817:10 130.99202:173 151.10837:31 151.11357:51 195.08406:41 195.10179:51	137	305	237	138	119	2938	172	146	222	194	343	4153	218	137	170	349	221	1502
759	7.828	195.13728	w/o MS2:Chrysanthemic Acid, Ethyl Ester	[M-H]-	found in higher mz's MsMs_1300	0.2	True	null	195.13905	C12H20O2	Monocyclic monoterpenoids	VIMXTGUGWLAOFZ-UHFFFAOYSA-N	O=C(OCC)C1C(C=C(C)C)C1(C)C	530	True	True	False		False	False	null	null	98.4	null	null	null	null	38.15	20200915_Met_IDA_Neg_smk14_4	195.13728:2930 196.14063:179 197.14399:22	89.92385:10 122.97097:10 130.99002:194 194.98831:31 195.142:61	1302	2451	1325	783	391	236	280	699	2930	138	1367	182	170	430	1545	1238	2030	232
760	8.481	195.13779	w/o MS2:Chrysanthemic Acid, Ethyl Ester	[M-H]-		0.05	True	null	195.13905	C12H20O2	Monocyclic monoterpenoids	VIMXTGUGWLAOFZ-UHFFFAOYSA-N	O=C(OCC)C1C(C=C(C)C)C1(C)C	530	True	True	False		False	False	null	null	99.2	null	null	null	null	31.88	20200915_Met_IDA_Neg_smk14_5	195.13779:1266 196.14114:112 197.1445:0	104.93415:31 118.93633:10 130.99391:184 137.0229:10 179.0434:20 195.08524:51	143	311	328	525	689	1453	897	655	382	1266	405	656	1013	858	271	384	401	740
761	7.593	195.13783	w/o MS2:Chrysanthemic Acid, Ethyl Ester	[M-H]-		0.05	False	null	195.13905	C12H20O2	Monocyclic monoterpenoids	VIMXTGUGWLAOFZ-UHFFFAOYSA-N	O=C(OCC)C1C(C=C(C)C)C1(C)C	530	True	True	False		False	False	null	null	99.3	null	null	null	null	27.72	20200915_Met_IDA_Neg_smk14_5	195.13783:1781 196.14118:259 197.14454:130		1175	77	1344	868	1062	1429	1580	1155	2083	1781	554	1038	921	692	1165	1167	1312	977
762	8.241	195.13826	w/o MS2:Chrysanthemic Acid, Ethyl Ester	[M+Na-2H]-	ion correlated with 2173; found in higher mz's MsMs_3916; found in higher mz's MsMs_1295; adduct linked to 913_[M+Cl]-	0.1	True	null	195.13905	C12H20O2	Monocyclic monoterpenoids	VIMXTGUGWLAOFZ-UHFFFAOYSA-N	O=C(OCC)C1C(C=C(C)C)C1(C)C	530	True	True	False		False	False	null	null	99.7	null	null	null	null	68.7	20200915_Met_IDA_Neg_smk14_1	195.13826:4970 196.14161:1676 197.14497:280	78.95565:10 104.93469:20 128.01056:10 130.99339:184 153.12823:10 179.10789:31 195.1371:235	70	114	74	52	84	4970	91	117	84	81	94	2887	106	53	123	86	56	4500
763	9.062	195.13832	w/o MS2:Chrysanthemic Acid, Ethyl Ester	[M-C6H10O4-H]-	found in higher mz's MsMs_2382; found in higher mz's MsMs_3207; adduct linked to 9116_[2M+FA-H]-; adduct linked to 9194_[2M+Hac-H]-; similar chromatogram in higher mz_5280; similar chromatogram in higher mz_8658; found in higher mz's MsMs_2329	0.2	True	null	195.13905	C12H20O2	Monocyclic monoterpenoids	VIMXTGUGWLAOFZ-UHFFFAOYSA-N	O=C(OCC)C1C(C=C(C)C)C1(C)C	530	True	True	False		False	False	null	null	99.3	null	null	null	null	33.1	20200915_Met_IDA_Neg_smk28_2	195.13786:1650 196.14121:144 197.14457:0	78.95759:10 91.92582:31 121.06413:10 130.99384:122 148.93646:10 179.03439:10 195.06024:20	634	150	1195	310	172	728	447	251	1161	127	1083	1650	352	299	732	653	1359	863
764	7.771	195.13846	w/o MS2:Chrysanthemic Acid, Ethyl Ester	[M-H]-	found in higher mz's MsMs_1300	0.25	True	null	195.13905	C12H20O2	Monocyclic monoterpenoids	VIMXTGUGWLAOFZ-UHFFFAOYSA-N	O=C(OCC)C1C(C=C(C)C)C1(C)C	530	True	True	False		False	False	null	null	99.8	null	null	null	null	27.87	20200915_Met_IDA_Neg_smk56_2	195.13846:2073 196.14181:384 197.14517:21	89.92808:10 92.92663:41 104.99298:20 126.01242:10 130.99051:122 176.88889:10 179.10983:20 195.13113:41	1659	1775	1911	1530	783	101	1281	1493	1958	216	1386	92	350	775	1545	1859	2073	130
765	8.4	195.13852	w/o MS2:Chrysanthemic Acid, Ethyl Ester	[M-C6H8O6-H]-	ion correlated with 1711; ion correlated with 4365; found in higher mz's MsMs_1299; adduct linked to 4129_[M-H]-	0.15	True	null	195.13905	C12H20O2	Monocyclic monoterpenoids	VIMXTGUGWLAOFZ-UHFFFAOYSA-N	O=C(OCC)C1C(C=C(C)C)C1(C)C	530	True	True	False		False	False	null	null	99.9	null	null	null	null	65.2	20200915_Met_IDA_Neg_smk14_1	195.13852:4982 196.14187:1138 197.14523:264	91.91869:31 99.07948:10 111.08047:10 130.98883:143 148.9192:20 153.05173:10 176.89473:10 193.09714:10 194.98959:31 195.13934:153	626	732	952	651	674	4982	830	691	796	757	846	3672	898	786	621	740	773	4800
766	8.97	195.1387	w/o MS2:Chrysanthemic Acid, Ethyl Ester	[M-C6H10O4-H]-	adduct linked to 3970_[M+TFA-H]-; found in higher mz's MsMs_3970; found in higher mz's MsMs_3210; found in higher mz's MsMs_2331; found in higher mz's MsMs_3724; found in higher mz's MsMs_4333; similar chromatogram in higher mz_8723	0.15	True	null	195.13905	C12H20O2	Monocyclic monoterpenoids	VIMXTGUGWLAOFZ-UHFFFAOYSA-N	O=C(OCC)C1C(C=C(C)C)C1(C)C	530	True	True	False		False	False	null	null	99.4	null	null	null	null	22.32	20200915_Met_IDA_Neg_smk0_4	195.14018:1153 196.14353:0 197.14689:0	125.00985:10 130.98993:163 180.06181:10	407	73	895	1153	684	138	931	964	416	512	799	87	598	797	460	1245	785	182
767	8.542	195.13899	w/o MS2:Chrysanthemic Acid, Ethyl Ester	[M-H]-		0.2	False	null	195.13905	C12H20O2	Monocyclic monoterpenoids	VIMXTGUGWLAOFZ-UHFFFAOYSA-N	O=C(OCC)C1C(C=C(C)C)C1(C)C	530	True	True	False		False	False	null	null	100	null	null	null	null	25.99	20200915_Met_IDA_Neg_smk28_4	195.13899:1297 196.14234:99 197.1457:99		361	194	445	695	685	163	1225	1249	220	668	561	196	1260	1297	470	804	295	193
768	7.682	195.13925	w/o MS2:Chrysanthemic Acid, Ethyl Ester	[M-H]-		0.3	True	null	195.13905	C12H20O2	Monocyclic monoterpenoids	VIMXTGUGWLAOFZ-UHFFFAOYSA-N	O=C(OCC)C1C(C=C(C)C)C1(C)C	530	True	True	False		False	False	null	null	98.2	null	null	null	null	34.04	20200915_Met_IDA_Neg_smk14_2	195.13715:2278 196.1405:23 197.14386:115	124.00971:10 130.99422:173 148.9799:31 165.13025:10 177.01698:10 195.1395:41	874	77	1060	1509	1554	1438	2278	2311	1414	957	626	409	1208	1166	512	1252	795	400
769	8.028	195.14127	w/o MS2:Chrysanthemic Acid, Ethyl Ester	[M-H]-	ion correlated with 1708; ion correlated with 8534; ion correlated with 8640; ion correlated with 9237; ion correlated with 8946; ion correlated with 7613; ion correlated with 4225; found in higher mz's MsMs_1297	0.05	True	null	195.13905	C12H20O2	Monocyclic monoterpenoids	VIMXTGUGWLAOFZ-UHFFFAOYSA-N	O=C(OCC)C1C(C=C(C)C)C1(C)C	530	True	True	False		False	False	null	null	97.6	null	null	null	null	40.2	20200915_Met_IDA_Neg_smk0_2	195.14127:2746 196.14462:476 197.14798:0	92.92746:20 123.04118:10 130.99307:194 132.07062:10 194.98643:31	106	2746	85	20	27	231	24	36	94	51	45	141	24	39	36	52	61	155
770	9.454	195.14168	w/o MS2:Chrysanthemic Acid, Ethyl Ester	[M+FA-H]-	ion correlated with 8139; ion correlated with 9887; ion correlated with 9905; found in higher mz's MsMs_2379; found in higher mz's MsMs_3969; found in higher mz's MsMs_3211; adduct linked to 502_[M+Na-2H]-	0.05	True	null	195.13905	C12H20O2	Monocyclic monoterpenoids	VIMXTGUGWLAOFZ-UHFFFAOYSA-N	O=C(OCC)C1C(C=C(C)C)C1(C)C	530	True	True	False		False	False	null	null	96.6	null	null	null	null	44.98	20200915_Met_IDA_Neg_smk56_3	195.14168:1789 196.14503:606 197.14839:202	127.34611:10 130.99202:224 194.99271:20	120	110	174	176	139	773	30	12	78	87	122	1014	31	116	218	114	74	1789
771	1.313	195.20348	Unknown	[M-H]-	ion correlated with 408	0.1	False	null	null	null	null	null	null	999	False	False	False		False	False	null	null	null	null	null	null	null	31.07	20200915_Met_IDA_Neg_smk28_3	195.20348:1430 196.20683:0 197.21019:1907		1265	1164	1165	1182	1378	303	1194	1162	1258	1437	1035	200	1430	1012	1281	1221	1202	238
772	1.224	195.2079	Unknown	[M-H]-		0.35	False	null	null	null	null	null	null	999	False	False	False		False	False	null	null	null	null	null	null	null	53.97	20200915_Met_IDA_Neg_smk14_4	195.2079:1736 196.21125:36 197.21461:1272		1418	1320	1511	1409	1401	377	1038	1312	1736	1512	1421	388	1406	1520	1349	1491	1298	427
773	1.216	195.81029	Unknown	[M+K-2H]-	ion correlated with 410; ion correlated with 427; adduct linked to 745_[M+Cl]-	0.85	True	null	null	null	null	null	null	999	False	False	False		False	False	null	null	null	null	null	null	null	12198.46	20200915_Met_IDA_Neg_smk0_1	195.81058:254886 196.81393:6184 197.81729:309696	131.99455:20 151.9798:21 158.84543:677 160.3407:143 160.44612:33 160.84128:24042 161.29784:32 161.834:31 162.84239:20 195.20409:45 195.79585:85 195.80968:4520	254886	241477	283641	255780	254518	55517	251923	251752	247918	258993	245693	57170	267145	260868	255286	251326	247789	61411
774	0.94	195.81075	Unknown	[M+K-2H]-	ion correlated with 428; ion correlated with 411; ion correlated with 788; ion correlated with 809; adduct linked to 744_[M+Cl]-	0.15	False	null	null	null	null	null	null	999	False	False	False		False	False	null	null	null	null	null	null	null	5230.12	20200915_Met_IDA_Neg_smk14_1	195.81075:120078 196.8141:2644 197.81746:164106		338	48	256	632	190	120078	503	314	142	238	250	113623	388	720	231	168	124	109753
775	0.894	196.07484	w/o MS2:Carnitine (Dl) Hydrochloride	[M+Na-2H]-	ion correlated with 9605; ion correlated with 3465; ion correlated with 9380; ion correlated with 9596; ion correlated with 3512; ion correlated with 4910; ion correlated with 6168; ion correlated with 6867; ion correlated with 6896; ion correlated with 6919; ion correlated with 7293; ion correlated with 7399; ion correlated with 7536; ion correlated with 7989; ion correlated with 8064; ion corre…	0.15	False	null	196.07458	C7H16ClNO3	Carnitines	JXXCENBLGFBQJM-UHFFFAOYSA-N	Cl.O=C([O-])CC(O)C[N+](C)(C)C	530	True	True	False		False	False	null	null	100	null	null	null	null	80.56	20200915_Met_IDA_Neg_smk28_2	196.07484:3678 197.07819:275 198.08155:2692		51	10	16	42	0	3264	19	117	23	114	20	3678	35	37	98	50	6	3573
776	2.224	196.88495	Unknown	[M-H]-	ion correlated with 777	0.4	True	null	null	null	null	null	null	999	False	False	False		False	False	null	null	null	null	null	null	null	141.46	20200915_Met_IDA_Neg_smk0_2	196.88304:5931 197.88639:413 198.88975:834	58.97569:10 76.98841:10 80.96996:31 108.96803:41 152.89351:153 152.95108:51 160.84045:316 161.84573:123 162.83974:845 196.81451:51	6933	5931	6226	5796	5566	3129	7148	7120	6586	6699	7123	2920	7813	7256	6989	8106	7198	3091
777	2.166	196.88501	Unknown	[M-H]-	ion correlated with 776	0.45	True	null	null	null	null	null	null	999	False	False	False		False	False	null	null	null	null	null	null	null	264.06	20200915_Met_IDA_Neg_smk0_1	196.88394:6864 197.88729:440 198.89065:1023	65.00373:10 78.95763:41 103.92075:31 106.98907:31 122.93775:20 150.98645:10 152.89059:184 152.95515:41 160.8304:31 160.84113:286 161.84464:103 162.83684:635 183.87802:10 196.81171:41	6864	6354	5851	6222	5378	3329	7239	6603	6461	6794	7176	2880	7801	7214	7100	8106	7173	3225
778	0.741	196.89197	Unknown	[M-H]-		0.45	True	null	null	null	null	null	null	999	False	False	False		False	False	null	null	null	null	null	null	null	150.22	20200915_Met_IDA_Neg_smk0_1	196.89197:7423 197.89532:1011 198.89868:1134	78.95918:31 88.93742:31 96.95885:61 103.91964:20 106.98357:20 122.94124:31 150.90884:41 150.98164:41 152.89622:440 164.89598:10 196.87944:31	7423	7194	6941	6637	6582	472	6947	6200	6893	6224	6177	753	6886	6492	6731	6638	6488	787
779	1.166	197.08176	w/o MS2:5-(4-methyl-5-oxo-2H-furan-3-yl)pentanoic acid	[M-H2O-H]-	adduct linked to 2404_[M+CH3COONa-H]-	0.15	False	null	197.08192	C10H14O4	Medium-chain fatty acids	CGUVFWCRUYAIOJ-UHFFFAOYSA-N	O=C1OCC(=C1C)CCCCC(=O)O	530	True	True	False		False	False	null	null	100	null	null	null	null	20.46	20200915_Met_IDA_Neg_smk28_5	197.08176:1619 198.08511:669 199.08847:48		738	636	493	464	526	3	295	445	302	372	1435	2	1301	1268	1619	267	227	31
780	6.696	197.08218	(-)-Camphanic acid	[M-H]-	ion correlated with 932; adduct linked to 1940_[M+CH3COONa-H]-; adduct linked to 932_[M+Cl]-	0.15	True	null	197.08192	C10H14O4	Delta valerolactones	KPWKPGFLZGMMFX-UHFFFAOYSA-N	O=C(O)C12OC(=O)C(C)(CC1)C2(C)C	430	True	True	True		False	False	null	null	83	null	71.9	82.2	66.7	173.81	20200915_Met_IDA_Neg_smk14_1	197.08215:4952 198.0855:1537 199.08886:6525	83.01413:31 106.99682:10 151.07338:10 153.08627:102 197.08095:41	326	286	373	303	333	4952	249	340	311	287	334	19721	231	281	238	291	297	5053
781	7.329	197.11589	Unknown	[M-C6H10O4-H]-	ion correlated with 3974; ion correlated with 5627; ion correlated with 633; ion correlated with 7946; found in higher mz's MsMs_3097; adduct linked to 3996_[M+Na-2H]-	0.1	True	null	null	null	null	null	null	999	False	False	False		False	False	null	null	null	null	null	null	null	36.61	20200915_Met_IDA_Neg_smk28_2	197.11589:2162 198.11924:270 199.1226:675	136.01089:10 150.97505:20 197.11095:20	88	160	77	69	134	1644	124	81	139	243	103	2162	269	167	23	80	105	1786
782	12.528	197.11597	Unknown	[M-H]-	ion correlated with 4626; ion correlated with 1998; ion correlated with 9360; ion correlated with 9814; ion correlated with 3879; ion correlated with 6032	0.05	False	null	null	null	null	null	null	999	False	False	False		False	False	null	null	null	null	null	null	null	22.5	20200915_Met_IDA_Neg_smk14_1	197.11597:1117 198.11932:808 199.12268:606		110	207	83	97	59	1117	40	83	181	65	128	298	82	44	60	114	197	692
783	8.304	197.11786	Unknown	[M-3H]-	adduct linked to 6132_[M+CH3COONa-H]-	0.05	False	null	null	null	null	null	null	999	False	False	False		False	False	null	null	null	null	null	null	null	30.69	20200915_Met_IDA_Neg_smk28_2	197.11786:1504 198.12121:401 199.12457:493		117	188	71	26	112	1249	136	121	94	41	33	1504	196	99	65	45	77	601
784	7.954	197.15536	w/o MS2:Rhodinyl Acetate	[M-H]-	ion correlated with 4808; ion correlated with 5614; ion correlated with 8302; ion correlated with 4604; ion correlated with 8088	0.05	True	null	197.15469	C12H22O2	Fatty alcohol esters	JOZKFWLRHCDGJA-UHFFFAOYSA-N	O=C(OCCC(C)CCC=C(C)C)C	530	True	True	False		False	False	null	null	99.8	null	null	null	null	30.87	20200915_Met_IDA_Neg_smk56_3	197.15536:1422 198.15871:151 199.16207:60	93.91946:10 180.01901:10 197.15808:31	17	50	27	18	27	1440	14	26	71	33	29	589	35	9	16	40	11	1422
785	1.262	197.19167	Unknown	[M-H]-		0.15	False	null	null	null	null	null	null	999	False	False	False		False	False	null	null	null	null	null	null	null	31.9	20200915_Met_IDA_Neg_smk56_4	197.19167:1715 198.19502:32 199.19838:452		1609	1788	1528	1701	1440	279	1784	1332	1550	1419	1712	262	1646	1629	1493	1420	1318	319
786	1.223	197.194	Unknown	[M-H]-		0.6	False	null	null	null	null	null	null	999	False	False	False		False	False	null	null	null	null	null	null	null	36.47	20200915_Met_IDA_Neg_smk0_2	197.194:1952 198.19735:35 199.20071:915		1615	1952	1610	1443	1600	439	1928	1664	1634	1654	1877	474	1750	1741	1582	1439	1459	485
787	1.216	197.80721	Unknown	[M+Cl]-	adduct linked to 808_[M+K-2H]-	0.85	True	null	null	null	null	null	null	999	False	False	False		False	False	null	null	null	null	null	null	null	19342.79	20200915_Met_IDA_Neg_smk0_1	197.80759:320359 198.81094:7316 199.8143:161568	124.0024:31 160.34259:92 160.84138:12982 162.33522:184 162.82449:91 162.8371:33894 163.33435:23 163.53815:31 164.00214:20 164.46317:31 164.78897:20 165.90826:20 166.03366:31 167.50023:20 191.60606:10 197.19612:71 197.80676:6676	320359	304496	358339	315385	315484	69619	313218	310522	311816	322774	307650	70919	334945	328872	322855	321665	314908	76724
788	0.94	197.80768	Unknown	[M+Cl]-	ion correlated with 428; ion correlated with 411; ion correlated with 774; adduct linked to 809_[M+K-2H]-	0.15	True	null	null	null	null	null	null	999	False	False	False		False	False	null	null	null	null	null	null	null	7589.81	20200915_Met_IDA_Neg_smk14_1	197.80768:146541 198.81103:4100 199.81439:85952	75.01611:10 79.95675:41 122.0218:10 124.00581:102 152.03397:10 160.82718:63 160.84149:5660 161.60098:23 162.33531:71 162.61943:31 162.83719:15010 197.18613:31 197.80667:3967	662	194	416	418	175	146541	728	387	437	476	554	143945	517	938	218	369	194	137294
789	0.402	197.89482	Unknown	[M-H]-	ion correlated with 375; ion correlated with 2749; ion correlated with 2954; ion correlated with 6687	0.85	True	null	null	null	null	null	null	999	False	False	False		False	False	null	null	null	null	null	null	null	96.85	20200915_Met_IDA_Neg_smk0_5	197.90289:3589 198.90624:585 199.9096:1668	79.94558:10 97.96738:10 113.94851:20 123.93143:20 135.90773:10 153.89105:20 153.97681:10	3144	2801	3614	4018	3589	322	3213	3324	4197	3332	3855	344	3510	3437	3220	3752	3354	344
790	0.894	198.07114	Unknown	[M+TFA-H]-	adduct linked to 160_[M+FA-H]-	0.1	False	null	null	null	null	null	null	999	False	False	False		False	False	null	null	null	null	null	null	null	34.6	20200915_Met_IDA_Neg_smk28_2	198.07114:1373 199.07449:92 200.07785:138		319	164	644	596	390	1132	271	282	324	314	161	1373	144	154	317	423	453	912
791	1.479	198.07349	Unknown	[M-H]-	ion correlated with 1665; ion correlated with 1748; ion correlated with 1925	0.05	True	null	null	null	null	null	null	999	False	False	False		False	False	null	null	null	null	null	null	null	28.77	20200915_Met_IDA_Neg_smk56_3	198.07349:1236 199.07684:136 200.0802:68	124.93796:41 130.08475:122 142.94792:10 154.9494:10 160.3392:52 160.83977:655 161.90428:22 162.83905:1797 163.83609:71 180.90976:21 197.80836:573	66	42	54	95	47	810	56	67	41	44	101	930	67	79	48	110	74	1236
792	1.01	198.0744	Unknown	[M+CH3COONa-H]-	adduct linked to 98_[M-H]-	0.05	False	null	null	null	null	null	null	999	False	False	False		False	False	null	null	null	null	null	null	null	39.06	20200915_Met_IDA_Neg_smk0_2	198.0744:1343 199.07775:635 200.08111:420		1234	1343	984	941	1235	71	365	571	557	494	291	117	653	522	450	900	399	72
793	1.188	198.92436	Unknown	[M+Cl]-	adduct linked to 815_[M+K-2H]-	1	True	null	null	null	null	null	null	999	False	False	False		False	False	null	null	null	null	null	null	null	277.39	20200915_Met_IDA_Neg_smk0_2	198.92487:6061 199.92822:457 200.93158:6823	80.94942:20 124.93658:41 126.90273:20 130.89075:20 140.9481:20 154.94981:41 161.8437:197 162.83591:1152 163.84018:306 164.83485:970 198.79445:20 198.80836:112	7898	6061	8287	8183	7373	2471	8692	8749	7224	9563	7425	2976	9374	9506	8377	8812	7669	2903
794	0.723	198.93668	Unknown	[M-H]-		0.35	True	null	null	null	null	null	null	999	False	False	False		False	False	null	null	null	null	null	null	null	86.04	20200915_Met_IDA_Neg_smk0_2	198.93668:2596 199.94003:286 200.94339:184	80.94424:41 80.94805:61 85.04375:10 96.94019:41 96.98881:10 114.95453:10 124.93332:153 125.5696:10 136.92395:61 142.94644:41 146.89319:10 148.89877:20 154.94443:41 166.90417:20 167.90262:10 170.9416:31 180.91592:51	2413	2596	2469	2363	2232	1066	2352	2401	2319	2218	2328	953	2544	2330	2323	2488	2288	1010
795	0.685	198.93721	Unknown	[M-H]-		0.1	True	null	null	null	null	null	null	999	False	False	False		False	False	null	null	null	null	null	null	null	42.57	20200915_Met_IDA_Neg_smk14_2	198.93721:2385 199.94056:70 200.94392:382	80.94437:71 95.93315:31 96.9431:71 98.95641:20 110.93674:10 114.95316:31 124.93189:61 124.93662:133 135.91077:10 136.92412:31 139.31488:10 142.9449:41 145.89992:20 152.916:20 154.89366:31 154.94986:41 170.93439:31 170.94362:61 180.9104:10	2412	2604	2465	2363	2232	1921	2385	2413	2333	2283	2326	1834	2544	2347	2331	2499	2278	1737
796	0.915	199.03789	w/o MS2:Camalexin	[M-H]-	ion correlated with 1116; ion correlated with 6971; ion correlated with 176; ion correlated with 2204; ion correlated with 439; ion correlated with 530; ion correlated with 571; ion correlated with 1178; ion correlated with 2235; ion correlated with 2551; ion correlated with 3448; ion correlated with 3653; ion correlated with 4698; ion correlated with 186; ion correlated with 37; ion correlated w…	0.05	False	null	199.03146	C26H44O9	Medium-chain fatty acids	MINDHVHHQZYEEK-HBBNESRFSA-N	O=C(O)CCCCCCCCOC(=O)C=C(C)CC1OCC(CC2OC2C(C)C(O)C)C(O)C1O	530	True	True	False		False	False	null	null	81.4	null	null	null	null	24.12	20200915_Met_IDA_Neg_smk14_1	199.03789:2531 200.04124:399 201.0446:2331		123	113	140	50	116	2531	11	110	66	106	82	3184	150	14	36	71	66	2365
797	0.776	199.06949	Unknown	[M-H]-	ion correlated with 1676; ion correlated with 280; ion correlated with 3278; ion correlated with 3621; ion correlated with 4690; ion correlated with 4917; ion correlated with 5210; ion correlated with 6308; ion correlated with 6526; ion correlated with 7110; ion correlated with 7252; ion correlated with 7864; ion correlated with 8041; ion correlated with 8648; ion correlated with 8798; ion correl…	0.15	False	null	null	null	null	null	null	999	False	False	False		False	False	null	null	null	null	null	null	null	90.25	20200915_Met_IDA_Neg_smk56_3	199.06949:7462 200.07284:1791 201.0762:200		7	4	7	9	1	3944	2	6	3	6	10	4346	10	4	2	0	7	7462
798	12.342	199.09715	Unknown	[M-H]-		0.1	False	null	null	null	null	null	null	999	False	False	False		False	False	null	null	null	null	null	null	null	11.4	20200915_Met_IDA_Neg_smk0_4	199.09715:1491 200.1005:202 201.10386:404		1086	246	889	1491	992	195	1055	1142	818	1390	809	189	1055	972	540	735	761	164
799	6.836	199.0976	Unknown	[M-H]-	ion correlated with 4485; ion correlated with 4111; ion correlated with 279	1	True	null	null	null	null	null	null	999	False	False	False		False	False	null	null	null	null	null	null	null	17.74	20200915_Met_IDA_Neg_smk0_1	199.09721:1836 200.10056:234 201.10392:148	80.94328:20 99.00587:41 99.08168:92 108.99329:10 121.93726:10 124.93719:41 126.94785:20 155.10176:31 199.09428:20	1836	1908	1991	1827	1892	4461	1683	2001	1723	1898	1815	4811	1544	1876	1925	1822	2027	3750
800	7.558	199.09767	Unknown	[M-H]-	ion correlated with 8240; ion correlated with 657	0.55	True	null	null	null	null	null	null	999	False	False	False		False	False	null	null	null	null	null	null	null	10.17	20200915_Met_IDA_Neg_smk14_3	199.0984:1423 200.10175:183 201.10511:30	99.0049:61 99.08072:51 113.01994:10 124.92936:20 136.90651:10 155.10309:31 170.95868:10 199.09305:20	1294	1397	1433	1249	1335	2472	1309	1423	1404	1221	1230	2451	1299	1298	1268	1303	1349	2257
801	12.406	199.09875	Unknown	[M+Hac-H]-	adduct linked to 3380_[2M+Hac-H]-	0.05	False	null	null	null	null	null	null	999	False	False	False		False	False	null	null	null	null	null	null	null	7.77	20200915_Met_IDA_Neg_smk56_4	199.09875:1249 200.1021:0 201.10546:404		1086	306	1164	962	559	268	1090	1142	1055	756	1061	225	1055	972	942	735	950	227
802	12.532	199.09991	Unknown	[M+Hac-H]-	ion correlated with 7572; ion correlated with 5015; ion correlated with 6351; ion correlated with 7847; ion correlated with 8597; ion correlated with 8514; ion correlated with 2680; ion correlated with 3956; ion correlated with 9040; ion correlated with 9845; ion correlated with 3987; ion correlated with 6228; ion correlated with 1154; ion correlated with 4794; ion correlated with 5879; ion corre…	0.1	False	null	null	null	null	null	null	999	False	False	False		False	False	null	null	null	null	null	null	null	11.66	20200915_Met_IDA_Neg_smk56_3	199.09991:1470 200.10326:202 201.10662:809		266	508	263	259	208	1363	212	250	285	220	277	897	266	274	302	120	284	1470
803	12.332	199.16763	w/o MS2:Lauric acid	[M-H]-		0.1	False	null	199.17035	C12H24O2	Medium-chain fatty acids	POULHZVOKOAJMA-UHFFFAOYSA-N	O=C(O)CCCCCCCCCCC	530	True	True	False		False	False	null	null	96.4	null	null	null	null	9.37	20200915_Met_IDA_Neg_smk56_2	199.16763:1424 200.17098:172 201.17434:129		1172	1463	1156	659	759	445	866	1452	1375	680	1176	1076	717	904	1044	1151	1424	178
804	9.964	199.17024	w/o MS2:Lauric acid	[M+FA-H]-	adduct linked to 1767_[M+TFA-H]-; found in higher mz's MsMs_3145; found in higher mz's MsMs_1767	0.4	True	null	199.17035	C12H24O2	Medium-chain fatty acids	POULHZVOKOAJMA-UHFFFAOYSA-N	O=C(O)CCCCCCCCCCC	530	True	True	False		False	False	null	null	100	null	null	null	null	107.16	20200915_Met_IDA_Neg_smk14_4	199.17024:20769 200.17359:5140 201.17695:639	99.92664:20 199.16902:965	9371	440	9281	8541	3816	232	8717	15668	20769	3393	10570	218	4433	8996	9729	12383	14435	124
805	9.9	199.17041	w/o MS2:Lauric acid	[M+FA-H]-	adduct linked to 1768_[M+TFA-H]-; similar chromatogram in higher mz_3144; similar chromatogram in higher mz_6503; found in higher mz's MsMs_3285; found in higher mz's MsMs_3144; found in higher mz's MsMs_1768; found in higher mz's MsMs_3123; similar chromatogram in higher mz_3285	0.4	True	null	199.17035	C12H24O2	Medium-chain fatty acids	POULHZVOKOAJMA-UHFFFAOYSA-N	O=C(O)CCCCCCCCCCC	530	True	True	False		False	False	null	null	100	null	null	null	null	119.22	20200915_Met_IDA_Neg_smk14_3	199.17041:20574 200.17376:4964 201.17712:563	199.17116:591	6582	440	2651	8718	8652	104	19215	20574	5943	16648	5716	218	9194	9142	4750	12383	5795	107
806	10.278	199.17125	w/o MS2:Lauric acid	[M+FA-H]-	adduct linked to 1765_[M+TFA-H]-; similar chromatogram in higher mz_4047; similar chromatogram in higher mz_5335; similar chromatogram in higher mz_9070; found in higher mz's MsMs_1765; similar chromatogram in higher mz_2563	0.15	True	null	199.17035	C12H24O2	Medium-chain fatty acids	POULHZVOKOAJMA-UHFFFAOYSA-N	O=C(O)CCCCCCCCCCC	530	True	True	False		False	False	null	null	99.6	null	null	null	null	206.07	20200915_Met_IDA_Neg_smk14_1	199.17125:29768 200.1746:8238 201.17796:1012	181.15508:31 199.16847:1142	387	655	498	634	699	29768	691	709	683	757	355	14739	757	593	462	856	603	22316
807	10.097	199.17184	w/o MS2:Lauric acid	[M+FA-H]-	adduct linked to 1766_[M+TFA-H]-; found in higher mz's MsMs_1766	0.05	True	null	199.17035	C12H24O2	Medium-chain fatty acids	POULHZVOKOAJMA-UHFFFAOYSA-N	O=C(O)CCCCCCCCCCC	530	True	True	False		False	False	null	null	98.9	null	null	null	null	91.97	20200915_Met_IDA_Neg_smk0_2	199.17184:10586 200.17519:3198 201.17855:307	139.9453:10 199.1647:370	329	10586	396	191	200	474	356	421	718	247	452	405	156	172	417	395	882	364
808	1.215	199.80428	Unknown	[M+K-2H]-	adduct linked to 787_[M+Cl]-	0.85	True	null	null	null	null	null	null	999	False	False	False		False	False	null	null	null	null	null	null	null	7684.43	20200915_Met_IDA_Neg_smk28_5	199.8044:161780 200.80775:4327 201.81111:39737	162.33916:76 162.43263:25 162.83742:5797 164.32417:51 164.76572:46 164.83635:5844 175.6116:10 193.51837:10 199.19167:44 199.80539:2317 200.00883:52	161307	153406	178373	161281	160126	34108	159014	158313	156449	163998	155933	35045	167310	165514	161780	159433	156960	38023
809	0.94	199.80478	Unknown	[M+K-2H]-	ion correlated with 444; ion correlated with 774; ion correlated with 788; adduct linked to 788_[M+Cl]-	0.15	False	null	null	null	null	null	null	999	False	False	False		False	False	null	null	null	null	null	null	null	4110.01	20200915_Met_IDA_Neg_smk14_1	199.80478:75789 200.80813:1629 201.81149:19488		123	48	148	111	106	75789	182	132	177	131	217	72094	143	106	100	240	185	68986
810	0.399	199.89507	Unknown	[M-H]-		0.25	False	null	null	null	null	null	null	999	False	False	False		False	False	null	null	null	null	null	null	null	35.22	20200915_Met_IDA_Neg_smk0_4	199.89507:1387 200.89842:279 201.90178:124		1093	1213	1036	1387	1154	80	1140	992	1480	1228	1218	58	1238	1171	1200	1394	1157	52
811	8.241	200.01233	Unknown	[M+Cl]-	adduct linked to 826_[M+K-2H]-	0.1	True	null	null	null	null	null	null	999	False	False	False		False	False	null	null	null	null	null	null	null	34.17	20200915_Met_IDA_Neg_smk14_1	200.01233:8014 201.01568:1537 202.01904:4329	170.00911:31 183.0031:21 200.01315:381	5931	6294	6086	6541	5434	8014	5994	6164	5805	5733	5748	7451	5799	6288	6354	6012	5966	7317
812	12.214	200.01268	Unknown	[M-H]-		0.1	True	null	null	null	null	null	null	999	False	False	False		False	False	null	null	null	null	null	null	null	12.44	20200915_Met_IDA_Neg_smk14_1	200.0145:3678 201.01785:558 202.02121:822	99.92947:10 169.00662:10 170.01498:20 200.00954:71	2961	3201	2638	3232	2534	3678	2884	2766	3190	2296	2749	3038	2476	2408	2901	2600	3004	3943
813	6.54	200.12955	Unknown	[M-H]-	adduct linked to 1261_[M+Cl]-	0.15	True	null	null	null	null	null	null	999	False	False	False		False	False	null	null	null	null	null	null	null	44.71	20200915_Met_IDA_Neg_smk14_1	200.12781:7783 201.13116:2908 202.13452:330	111.08009:31 121.05265:20 139.11098:224 155.02806:10 156.14017:61 182.11652:41 183.10402:245 200.00291:51 200.12863:326	13	14	28	40	18	7783	18	27	68	16	20	1569	2	3	19	23	28	7968
814	7.051	200.12979	Unknown	[3M-H]-	ion correlated with 4009; ion correlated with 4149; adduct linked to 604_[M+CH3COONa-H]-	0.1	True	null	null	null	null	null	null	999	False	False	False		False	False	null	null	null	null	null	null	null	34.19	20200915_Met_IDA_Neg_smk28_2	200.12979:1534 201.13314:833 202.1365:0	108.04753:10 121.07323:31 158.11565:143 164.88313:10 181.9129:10 200.01082:92 200.11858:31	14	6	34	6	10	1233	23	39	13	37	2	1534	31	26	31	16	12	661
815	1.186	200.92111	Unknown	[M+K-2H]-	adduct linked to 793_[M+Cl]-	0.95	False	null	null	null	null	null	null	999	False	False	False		False	False	null	null	null	null	null	null	null	143.83	20200915_Met_IDA_Neg_smk28_4	200.92111:6775 201.92446:45 202.92782:2454		5457	3659	5521	5656	4803	1646	5600	5636	5098	5320	5133	1983	6705	6775	5699	6071	5523	1762
816	6.614	201.02303	w/o MS2:FT-thioether; C6H9F3O2S	[M-H]-	ion correlated with 495; ion correlated with 671	0.4	True	null	201.02026	C6H9F3O2S	PFSA	KGAUNOUXSXJJRZ-UHFFFAOYSA-N	O=C(O)CCSCCC(F)(F)F	530	True	True	False		False	False	null	null	61	null	null	null	null	438.24	20200915_Met_IDA_Neg_smk28_2	201.02303:77284 202.02638:20106 203.02974:12073	72.99581:21 79.71127:22 79.95959:1339 80.96562:112 85.34172:10 106.04202:1172 108.01816:31 119.0544:10 120.69319:74 121.06544:8397 123.04169:20 138.02522:31 155.02831:92 188.56383:10 200.39421:51 201.02179:3557	1576	2605	1645	1764	1545	76467	656	740	818	797	676	77284	621	726	814	622	648	63389
817	1.127	201.03696	Unknown	[M-H]-	found in higher mz's MsMs_3623	0.15	True	null	null	null	null	null	null	999	False	False	False		False	False	null	null	null	null	null	null	null	190.92	20200915_Met_IDA_Neg_smk28_2	201.0388:12262 202.04215:1865 203.04551:2564	78.96367:10 89.02725:282 127.87685:10 128.89828:92 155.02669:61 162.92732:20 163.83975:71 164.83443:617 165.83574:92 166.83279:214 200.79401:20 201.03397:61	60502	13662	58284	76215	53494	10188	53546	52170	41099	47210	73105	12262	82045	123223	58449	80252	95603	13311
818	1.055	201.0374	Unknown	[M+CH3COONa-H]-	adduct linked to 125_[M-H]-	0.85	True	null	null	null	null	null	null	999	False	False	False		False	False	null	null	null	null	null	null	null	1917.1	20200915_Met_IDA_Neg_smk0_1	201.03703:103292 202.04038:8899 203.04374:4805	71.01872:31 79.95139:31 79.95896:184 87.00957:41 87.0201:20 88.75262:82 89.02396:5249 94.9276:31 106.03288:20 106.0416:133 121.06516:837 128.89798:20 155.0231:31 201.01837:429 201.1124:31	103292	42021	113031	108407	107372	3527	82358	87760	73994	95004	150424	4154	171162	176749	140243	157856	152422	4184
819	6.233	201.0769	w/o MS2:Diethyloxalpropionate	[M-H]-	ion correlated with 1687; ion correlated with 129; ion correlated with 2391; ion correlated with 1327	0.15	False	null	201.07684	C9H14O5	Gamma-keto acids and derivatives	NGRAIMFUWGFAEM-UHFFFAOYSA-N	O=C(OCC)C(=O)CCC(=O)OCC	530	True	True	False		False	False	null	null	100	null	null	null	null	32.97	20200915_Met_IDA_Neg_smk28_2	201.0769:2190 202.08025:352 203.08361:739		208	182	157	176	169	2136	151	149	118	181	142	2190	155	145	177	210	150	1815
820	1.191	201.11038	w/o MS2:Unknown (carbon number 10); PlaSMA ID-259	[M-H2O-H]-	adduct linked to 2494_[M+CH3COONa-H]-	0.15	False	5.38	201.1125	C10H18O4	Unknown			530	True	True	False		False	False	null	null	97.8	99.9	null	null	null	32.86	20200915_Met_IDA_Neg_smk0_3	201.11038:1098 202.11373:2226 203.11709:987		620	605	1098	702	718	20	1015	1083	970	697	822	20	710	817	762	468	766	12
821	6.907	201.11314	Sebacic acid; LC-ESI-QTOF; MS2; CE	[M-H]-	ion correlated with 8427	0.15	True	null	201.11324	C10H18O4	Medium-chain fatty acids	CXMXRPHRNRROMY-UHFFFAOYSA-N	OC(=O)CCCCCCCCC(O)=O	430	True	True	True		False	False	null	null	83.9	null	65.5	91.9	75	148.06	20200915_Met_IDA_Neg_smk56_3	201.11261:10947 202.11596:3476 203.11932:518	119.07287:10 121.06387:163 137.09853:10 139.11449:184 155.02457:71 183.09802:122 201.01724:41 201.10925:245	841	845	782	830	858	11530	823	923	841	874	845	7937	806	840	832	769	888	10947
822	6.368	201.11447	w/o MS2:Unknown (carbon number 10); PlaSMA ID-259	[M-H]-	ion correlated with 723; ion correlated with 509; adduct linked to 6185_[2M+Hac-H]-; adduct linked to 1426_[M+FA-H]-; found in higher mz's MsMs_2194	0.15	True	5.38	201.1125	C10H18O4	Unknown			530	True	True	False		False	False	null	null	64.3	100	null	null	null	84.04	20200915_Met_IDA_Neg_smk56_3	201.11447:3851 202.11782:1057 203.12118:514	57.04268:20 87.0472:20 98.93653:20 113.05938:20 121.10271:20 127.1169:10 136.94662:20 139.11784:20 155.02811:71 164.9427:20 182.90146:20 201.11125:51	78	94	50	37	40	2927	64	74	54	48	52	3428	36	26	81	48	51	3851
823	7.284	201.14905	Unknown	[M-H]-	ion correlated with 527	0.1	True	null	null	null	null	null	null	999	False	False	False		False	False	null	null	null	null	null	null	null	132.24	20200915_Met_IDA_Neg_smk14_1	201.14905:5676 202.1524:1375 203.15576:734	79.95519:15 106.04151:20 119.04933:5 121.0619:71 155.02455:51 183.13846:25 195.3735:5 201.14787:436	329	145	246	313	358	5676	593	559	350	255	264	996	234	272	233	378	358	5255
824	1.215	201.80136	Unknown	[M-H]-		0.85	True	null	null	null	null	null	null	999	False	False	False		False	False	null	null	null	null	null	null	null	1804.98	20200915_Met_IDA_Neg_smk0_1	201.79973:35754 202.80308:1131 203.80644:2627	122.06821:31 128.02629:21 156.85143:10 164.03635:32 164.83234:2904 166.83253:1108 173.26929:10 183.86093:21 201.79881:923 202.01932:21	35754	33364	39922	36393	37901	7699	36824	35483	36014	36828	35051	7494	37041	38238	37070	35789	36520	7471
825	0.94	201.80188	Unknown	[M+Cl]-	ion correlated with 5997; ion correlated with 367; ion correlated with 27; adduct linked to 844_[M+K-2H]-	0.15	True	null	null	null	null	null	null	999	False	False	False		False	False	null	null	null	null	null	null	null	676.02	20200915_Met_IDA_Neg_smk14_1	201.80188:17401 202.80523:748 203.80859:1146	164.83606:575 166.83081:184 173.30836:10 201.80075:235	0	9	5	6	25	17401	45	8	0	38	0	16535	0	21	34	18	4	15102
826	8.227	202.00847	Unknown	[M+K-2H]-	adduct linked to 811_[M+Cl]-; similar chromatogram in higher mz_1428	0.45	True	null	null	null	null	null	null	999	False	False	False		False	False	null	null	null	null	null	null	null	16.65	20200915_Met_IDA_Neg_smk56_4	202.01106:2276 203.01441:0 204.01777:0	64.02127:10 146.02155:10 156.02876:20 170.9939:10 202.00006:51	1915	1785	1935	2089	1850	2433	2096	2198	1978	1894	1850	2428	1885	2151	2052	2078	1859	2203
827	6.451	202.10825	w/o MS2:Unknown (carbon number 9); PlaSMA ID-263	[M-H]-	adduct linked to 640_[M-H2O-H]-	0.15	True	1.95	202.1076	C9H17NO4	Unknown			530	True	True	False		False	False	null	null	99.8	99.9	null	null	null	262.06	20200915_Met_IDA_Neg_smk56_3	202.10825:47382 203.1116:15404 204.11496:2111	66.63467:10 71.01359:31 84.08231:61 85.9018:10 114.09817:51 119.02047:10 130.08441:578 140.10292:92 156.09789:41 158.11722:361 166.08247:41 202.00661:41 202.10687:1219	6	19	11	12	12	7897	12	11	4	16	11	14936	3	16	8	26	59	47382
828	1.158	202.10883	w/o MS2:N6-(DELTA2-ISOPENTENYL)-ADENINE	[M-3H]-	adduct linked to 5070_[2M-H]-; similar chromatogram in higher mz_6528	0.7	False	null	202.10899	C10H13N5	6-alkylaminopurines	HYVABZIGRDEKCD-UHFFFAOYSA-N	N1=CN=C(NCC=C(C)C)C=2NC=NC12	530	True	True	False		False	False	null	null	100	null	null	null	null	63.86	20200915_Met_IDA_Neg_smk56_2	202.10883:6043 203.11218:1323 204.11554:171		1131	486	1614	769	1425	1909	503	280	863	702	1447	1755	1173	1060	1563	4437	6043	2108
829	1.326	202.82831	Unknown	[M-H]-	ion correlated with 830; ion correlated with 1899	0.2	True	null	null	null	null	null	null	999	False	False	False		False	False	null	null	null	null	null	null	null	112.04	20200915_Met_IDA_Neg_smk14_3	202.82831:1914 203.83166:153 204.83502:2646	59.01828:10 92.92599:10 94.92484:31 124.01939:10 142.94861:31 144.86772:194 156.94615:31 165.83099:41 166.86266:20 174.91566:31	1775	1590	1576	1912	1651	33	1913	1914	1856	1810	1763	32	1855	1936	1779	1856	1452	33
830	1.286	202.8295	Unknown	[M-H]-	ion correlated with 829	0.1	True	null	null	null	null	null	null	999	False	False	False		False	False	null	null	null	null	null	null	null	107.27	20200915_Met_IDA_Neg_smk0_1	202.82719:1804 203.83054:90 204.8339:2908	78.96043:20 89.0359:10 142.95438:10 144.86676:133 145.10799:10 156.92059:20 156.94003:20 165.83391:71 166.86378:31 167.83469:41 174.90761:31 179.29509:10 202.80043:20	1804	1751	1740	1940	1720	61	1913	1915	1856	1887	1803	46	1834	1931	1806	1872	1450	42
831	1.431	202.96373	Unknown	[M-H]-	ion correlated with 730; ion correlated with 1177; ion correlated with 1211; ion correlated with 19	0.1	True	null	null	null	null	null	null	999	False	False	False		False	False	null	null	null	null	null	null	null	62.42	20200915_Met_IDA_Neg_smk14_1	202.96419:1564 203.96754:310 204.9709:213	71.01437:10 78.95959:20 121.89724:10 130.99358:10 140.95433:20 156.90475:20 158.97021:31 166.8401:20 185.87906:10 202.963:20	42	16	73	31	65	1564	37	42	44	32	77	2067	30	61	53	67	32	799
832	1.132	203.01582	w/o MS2:Unknown (carbon number 7); PlaSMA ID-264	[M-H]-		0.85	True	1.65	203.019	C7H8O7	Unknown			530	True	True	False		False	False	null	null	95.1	100	null	null	null	110.23	20200915_Met_IDA_Neg_smk56_3	203.01582:11317 204.01917:1107 205.02253:1417	65.69624:10 68.99901:163 74.97283:10 112.98309:143 114.99535:20 116.00357:31 130.9906:92 131.02612:51 146.9836:31 149.00183:20 157.1169:41 157.13989:10 158.98801:143 159.99463:71 165.83751:41 167.02048:31 169.98343:10 174.98019:184 175.02126:41 186.97481:31 187.99084:585 202.38416:21 202.99673:64 203.01482:936	4488	5187	5645	4713	4406	10291	3671	4085	4556	3009	3755	11136	4089	4460	4148	4545	3949	11317
833	6.629	203.01775	w/o MS2:Unknown (carbon number 7); PlaSMA ID-264	[M-H]-	ion correlated with 1408; ion correlated with 1843; ion correlated with 1414; ion correlated with 1549; ion correlated with 3476; ion correlated with 3480; ion correlated with 1726; ion correlated with 5006; ion correlated with 3479; ion correlated with 904; ion correlated with 2160	0.1	False	1.65	203.019	C7H8O7	Unknown			530	True	True	False		False	False	null	null	99.2	99.9	null	null	null	61.39	20200915_Met_IDA_Neg_smk14_1	203.01775:4133 204.0211:1101 205.02446:365		164	271	140	140	168	4133	100	87	64	128	122	4164	132	92	83	94	57	3709
834	0.873	203.01952	w/o MS2:Unknown (carbon number 7); PlaSMA ID-264	[M-H]-		0.05	False	1.65	203.019	C7H8O7	Unknown			530	True	True	False		False	False	null	null	99.9	100	null	null	null	37.01	20200915_Met_IDA_Neg_smk28_2	203.01952:1981 204.02287:5042 205.02623:1481		1508	965	1138	1073	996	2630	1055	1280	1059	876	1118	1981	929	868	1155	1540	1558	2887
835	1.101	203.02034	w/o MS2:Unknown (carbon number 7); PlaSMA ID-264	[M-H]-		0.15	False	1.65	203.019	C7H8O7	Unknown			530	True	True	False		False	False	null	null	99.1	100	null	null	null	83.43	20200915_Met_IDA_Neg_smk0_4	203.02034:5144 204.02369:832 205.02705:2704		4471	5798	5642	5144	4045	9458	3670	4092	4581	3620	3687	7179	4125	4753	4089	5003	4023	9950
836	0.916	203.06448	Unknown	[M-H]-		0.1	True	null	null	null	null	null	null	999	False	False	False		False	False	null	null	null	null	null	null	null	26.8	20200915_Met_IDA_Neg_smk56_3	203.06448:2326 204.06783:636 205.07119:954	78.96033:61 84.04133:10 88.0361:41 96.9668:31 103.00365:10 105.015:61 113.03877:51 144.8622:20 144.86899:92 165.83054:41 166.82941:173 168.02687:41 179.82826:10 185.05301:51	331	1910	520	421	395	1220	316	102	293	213	281	1121	270	353	470	257	354	2326
837	4.565	203.08176	Tryptophan	[M-H]-		0.05	True	null	203.0826	C11H12N2O2	Indolyl carboxylic acids and derivatives	QIVBCDIJIAJPQS-UHFFFAOYNA-N	O=C(O)C(N)CC1=CNC=2C=CC=CC21	430	True	True	True		False	False	null	null	95.2	null	87.8	97	100	423.59	20200915_Met_IDA_Neg_smk56_3	203.08176:30480 204.08511:4369 205.08847:349	72.00993:33 74.02788:52 78.96016:6 94.94762:2 99.91851:2 99.92697:4 100.93216:4 103.92036:2 113.93423:2 114.93629:3 115.6892:4 116.05062:396 116.93069:4 118.93917:3 122.95269:2 128.04607:3 129.06017:5 129.93509:4 130.06377:20 132.07779:3 132.29189:1 138.94341:11 140.04977:3 140.94438:4 141.62518:2 142.06538:123 148.90018:2 156.95242:13 157.01076:3 157.02136:17 157.12213:12 157.92599:5 159.09291:6…	13	12	13	14	8	21879	15	5	5	18	6	27594	14	12	9	15	8	30480
838	4.453	203.0824	Tryptophan; LC-ESI-ITFT; MS2; HCD; CE 85.0 eV; [M-H]-	[M-H]-		0.1	True	null	203.0826	C11H12N2O2	Indolyl carboxylic acids and derivatives	QIVBCDIJIAJPQS-UHFFFAOYNA-N	NC(CC1=CNC2=CC=CC=C12)C(O)=O	430	True	True	True		False	False	null	null	95.2	null	86.6	98.6	100	475.31	20200915_Met_IDA_Neg_smk14_1	203.08263:22292 204.08598:3433 205.08934:352	72.00556:10 72.01155:31 74.02711:46 116.05006:380 130.06653:15 138.94469:25 142.0667:87 156.94687:15 157.02287:15 159.0909:41 162.93781:5 184.94704:15 186.04993:20 203.08324:250	8	12	11	9	12	22292	5	4	8	8	12	29302	10	14	9	7	8	28962
839	4.88	203.08249	w/o MS2:TRYPTOPHAN	[M-H]-	ion correlated with 840	0.05	False	null	203.0825	C11H12N2O2		QIVBCDIJIAJPQS-VIFPVBQESA-N	O=C(O)C(N)CC1=CNC=2C=CC=CC21	530	True	True	False		False	False	null	null	100	null	null	null	null	674.66	20200915_Met_IDA_Neg_smk56_3	203.08249:48907 204.08584:7144 205.0892:800		12	11	24	14	15	25105	10	24	13	12	12	38724	11	13	12	15	10	48907
840	4.826	203.08252	w/o MS2:TRYPTOPHAN	[M-H]-	ion correlated with 839	0.1	False	null	203.0825	C11H12N2O2		QIVBCDIJIAJPQS-VIFPVBQESA-N	O=C(O)C(N)CC1=CNC=2C=CC=CC21	530	True	True	False		False	False	null	null	100	null	null	null	null	737.79	20200915_Met_IDA_Neg_smk28_2	203.08252:45525 204.08587:7145 205.08923:631		14	11	9	14	6	35344	5	11	3	2	12	45525	11	12	12	20	20	42219
841	6.081	203.09216	Unknown	[M-H]-	ion correlated with 2261; ion correlated with 1273; ion correlated with 508; ion correlated with 8944	0.05	True	null	null	null	null	null	null	999	False	False	False		False	False	null	null	null	null	null	null	null	46.01	20200915_Met_IDA_Neg_smk56_3	203.09216:2761 204.09551:628 205.09887:205	113.091:20 116.92455:10 123.07938:10 138.94002:20 141.08502:20 157.0195:20 159.09993:20 184.95074:31 203.09096:51	212	148	182	182	210	2574	144	154	150	147	152	1715	182	152	184	176	193	2761
[truncated: 9,110 more rows]
[truncated: 10 more columns]
