# Supplementary material for: Untargeted serum metabolomic profiling for early detection of Schistosoma mekongi infection in mouse model
Source: Front Cell Infect Microbiol. 2022 Aug 18;12:910177. doi: 10.3389/fcimb.2022.910177 (PMC9433908; doi:10.3389/fcimb.2022.910177)
Supplement: Supplementary Table S3 — Metabolites with the highest fold change at 2 weeks after S. mekongi infection. [file Table_3.xlsx]

## Sheet: Sheet1
No.	Metabolite name	Adducted form	Mode	Retention time	m/z	Fold -change	P-value
1	N-arachinoyl-5-hydroxytryptamide	[M+H]+	Positive	11.7166	471.396	153.771	0.000281847
2	Lapachol	[M-H]-	Negative	8.34606	241.088	152.997	0.00944314
3	(1S)-1,5-anhydro-1-[4,5,10-trihydroxy-2-(hydroxymethyl)-9-anthryl]-D-glucitol	[M+3H]+	Positive	13.6515	441.126	141.753	0.00334697
4	Glabrol	[M+H]+	Positive	13.9378	415.188	133.63	0.00150999
5	13-dodecan-2-yl-6-(1-hydroxyethyl)-3-(hydroxymethyl)-12-methyl-9-propan-2-yl-1-oxa-4,7,10-triazacyclotridecane-2,5,8,11-tetrone	[M+H]+	Positive	15.3745	559.408	116.04	2.61014e-07
6	onopordopicrin	[M+2ACN+H]+	Positive	14.3633	366.192	114.696	0.000854146
7	5-[5-hydroxy-3-(hydroxymethyl)pentyl]-8a-(hydroxymethyl)-5,6-dimethyl-3,4,4a,6,7,8-hexahydronaphthalene-1-carboxylic acid	[M+H-2H2O]+	Positive	13.0947	377.227	100.773	0.00436392
8	3,5,7,8-tetramethoxy-2-(3,4,5-trimethoxyphenyl)chromen-4-one	[M+K]+	Positive	14.5953	471.105	98.2215	0.000173041
9	3,5,7,8-tetramethoxy-2-(3,4,5-trimethoxyphenyl)chromen-4-one	[M+2Na-H]+	Positive	14.6673	471.101	93.947	0.00471956
10	3-Buten-2-one, 4-[4-(beta-D-glucopyranosyloxy)-2-hydroxy-2,6,6-trimethylcyclohexylidene]-	[M+H]+	Positive	14.5953	409.186	86.9438	8.54333e-05
11	2-(5-methoxy-4,8,8-trimethyl-2-oxo-2,8,9,10-tetrahydropyrano[2,3-f]chromen-3-yl)-N-(pyridin-2-yl)acetamide	[M+Na]+	Positive	14.5953	431.163	85.908	0.000577328
12	6H-Pyrido[2,3-b][1,4]benzodiazepin-6-one, 11-[[2-[(diethylamino)methyl]-1-piperidinyl]acetyl]-5,11-dihydro	[M+H]+	Positive	17.4696	422.255	82.4129	4.31482e-09
13	N-arachinoyl-5-hydroxytryptamide	[2M+Na]+	Positive	11.6104	471.396	76.1195	0.00716698
14	5,6-dihydroxy-9,12,13-trimethyl-14-(2-methylpropyl)-2H,5H,6H,7H,8H,13H,13aH,14H,15H,16H,16bH-oxacyclododeca[3,2-e]isoindole-2,16-dione	[M+Na]+	Positive	13.089	435.282	70.386	0.00632673
15	MMV020388	[M+2ACN+H]+	Positive	14.4356	366.195	62.2533	0.00592773
16	5-[5-hydroxy-3-(hydroxymethyl)pentyl]-8a-(hydroxymethyl)-5,6-dimethyl-3,4,4a,6,7,8-hexahydronaphthalene-1-carboxylic acid	[M+H]+	Positive	13.9378	393.204	60.6074	0.000993681
17	Hypoxanthine	[M+Na]+	Positive	1.09514	159.028	44.0347	1.09995e-06
18	Progesterone	[M-H]-	Negative	10.8364	313.215	41.1998	0.00914205
19	(5xi,9xi)-Beyer-15-en-18-yl methyl succinate	[M+Na]+	Positive	12.4827	425.266	31.6487	0.0059913
20	GR 113808	[M+2Na-H]+	Positive	13.6057	394.187	30.0685	0.00433789
21	Terpestacin	[M+H]+	Positive	12.4827	403.284	28.7471	0.00458038
22	5-hydroxy-2,2-dimethyl-10-(2-methylbut-3-en-2-yl)pyrano[3,2-g]chromen-8-one	[M-H]-	Negative	7.79609	311.189	25.5523	0.00500398
23	(2Z)-2-[(E)-11-hydroxy-6-(hydroxymethyl)-2,4,8,10-tetramethyldodec-2-enylidene]-4-methylpentanedioic acid	[M+H]+	Positive	13.6572	435.266	18.0276	0.00138745
24	Sophoridine	[M+H]+	Positive	7.26823	271.17	11.3876	0.00644297
25	Hydroxyprogesterone	[M+Hac-H]-	Negative	8.19608	329.21	10.5736	0.00593729
26	10-methylacridone	[M+H-H2O]+	Positive	12.2162	232.076	9.79115	0.00710356
27	(S,E)-2-(4,8-dimethylnona-3,7-dien-1-yl)-5-hydroxy-2-methyl-2H-chromene-7,8-dicarbaldehyde	[M-H]-	Negative	10.4569	367.189	9.23464	0.00653
28	Fragilin	[M+Br]-	Negative	1.18533	317.014	7.07554	5.72065e-09
29	taurocholic acid	[M-H]-	Negative	1.16276	514.283	6.70014	1.05509e-07
30	18b-glycyrrhetinic acid	[M+H]+	Positive	9.60548	493.317	6.55904	0.00962683
31	Norethindrone	[M+H]+	Positive	8.10269	299.201	6.117	0.00892405
32	Glutamyltyrosine	[M+FA-H]-	Negative	1.12387	309.107	4.8253	6.87493e-05
33	Picrotin	[M+FA-H]-	Negative	1.1833	309.1	4.71939	3.70279e-07
34	1-(2-methylpropylidene)-4-(propan-2-yl)-1H,2H,3H,4H,6H-piperazino[2,1-b]quinazoline-3,6-dione	[M-H]-	Negative	1.07488	310.153	4.50648	0.00553658
35	Sodium Tetradecyl Sulfate	[M+ACN+Na]+	Positive	7.55885	334.204	4.25361	0.00176687
36	2-(7-hydroxy-6-methyloctyl)-2H-furan-5-one	[M+H]+	Positive	13.3869	244.193	4.25253	0.00861956
37	(8E)-14-Hydroxy-5,9,12,13-tetramethyl-16-methylene-4-oxatricyclo[10.3.1.0~3,5~]hexadeca-1(15),8-dien-2-one	[M+ACN+Na]+	Positive	7.41956	299.2	4.06693	0.0053595
38	[4-acetyloxy-2,5-dihydroxy-6-(hydroxymethyl)oxan-3-yl] (E)-3-(4-hydroxyphenyl)prop-2-enoate	[M-H]-	Negative	1.18197	367.062	3.79238	1.07479e-05
39	1-(2,3-dihydropyrrol-1-yl)-8,9-dihydroxy-2-methyldecane-1,3-dione	[M+H]+	Positive	13.3869	266.174	3.73732	0.00415234
40	Heptadecanoyl Ethanolamide	[M+H]+	Positive	12.839	314.304	3.5207	4.1383e-05
41	5-butyl-4-hydroxy-3-methyl-6-(3-methylbut-2-enyl)-1H-pyridin-2-one	[M+Li]+	Positive	13.3869	250.176	3.51254	0.00535587
42	Sappanone A Dimethyl Ether	[M-H]-	Negative	1.18227	311.1	3.50156	0.000747882
43	Heptadecanoyl Ethanolamide	[M+2H+Na]+	Positive	12.7768	314.306	3.35987	0.00942911
44	dehydroabietic acid	[M+Na]+	Positive	9.42695	301.216	3.29125	0.00192811
45	2-methoxy-5-methyl-3-(2-methylbut-3-en-2-yl)chromen-4-one	[M+C2H3N+Na-2H]-	Negative	1.05173	257.112	3.11172	0.00735492
46	5-[(Z)-14-(3,5-dihydroxyphenyl)tetradec-8-enyl]benzene-1,3-diol	[2M+Na]+	Positive	13.0715	413.324	3.03985	0.0068374
47	HIPPURATE	[M+FA-H]-	Negative	1.1675	178.051	2.89585	0.000740594
48	Zeranol	[M-H]-	Negative	7.9559	321.173	2.73584	0.00577735
49	Smenospongidine	[M+H]+	Positive	14.0803	310.311	2.70109	0.00154303
50	5-[(4S,8aS)-4-acetyloxy-2,5,5,8a-tetramethyl-3-oxo-4a,6,7,8-tetrahydro-4H-naphthalen-1-yl]-3-methylpentanoic acid	[M+Na-2H]-	Negative	1.20908	377.2	2.69806	0.000297175
51	3-HYDROXYBUTANOIC ACID	[M+Na-2H]-	Negative	1.09158	103.04	2.60021	0.00449371
52	MEX_236.1645_17.7	[M+K]+	Positive	13.3869	236.165	2.53057	0.00322721
53	FT-PFSA	[M-H]-	Negative	1.12655	226.978	2.51735	3.59657e-05
54	(E)-2-(4,8-dimethylnona-3,7-dien-1-yl)-5-hydroxy-2,7-dimethyl-2H-chromene-8-carbaldehyde	[M-H2O-H]-	Negative	10.6262	353.218	2.46524	0.00928046
55	2,3,4'-Trihydroxy-4-Methoxybenzophenone	[M+Na-2H]-	Negative	1.1833	259.063	2.39757	0.000640724
56	Asulam	[M+C2H3N+Na-2H]-	Negative	1.17765	229.024	2.37126	0.000485535
57	Furostane base	[M+FA-H]-	Negative	1.0885	887.46	2.35435	0.00382722
58	1,4-Cyclohexanedicarboxylic acid	[M-C6H10O5-H]-	Negative	1.17239	171.065	2.30085	0.000921008
59	Asulam	[M-H]-	Negative	1.12387	229.033	2.29935	0.00449863
60	Hymecromone Methyl Ether	[M-H]-	Negative	1.10292	189.059	2.24293	0.000638873
61	Phosphatidylcholine	[M-H]-	Negative	11.2375	580.394	2.21456	0.00166379
62	[5-acetyloxy-3-(hydroxymethyl)-2-oxo-6-propan-2-ylcyclohex-3-en-1-yl] 3-methylbutanoate	[M-3H]-	Negative	1.23034	325.164	2.20449	0.00703742
63	picein	[M-C6H10O4-H]-	Negative	1.16367	297.096	2.11821	0.00418123
64	Homoserine	[M-H]-	Negative	1.0606	118.052	2.09878	0.00292043
65	THYMIDINE 5'-MONOPHOSPHATE	[2M+Hac-H]-	Negative	1.14341	321.044	2.05594	0.00323844
66	3-Hydroxy-3-methylglutaric acid	[M-H]-	Negative	1.03622	161.047	2.03007	0.00681234
67	(2E,4E,12Z)-N-(2-methylpropyl)octadeca-2,4,12-trienamide	[M+H]+	Positive	13.3618	334.309	1.93976	3.00741e-07
68	1,4a-dimethyl-9-oxo-7-propan-2-yl-3,4,10,10a-tetrahydro-2H-phenanthrene-1-carboxylic acid	[M-H]-	Negative	8.72063	313.179	1.93856	0.0062293
69	Uric acid	[M+Na-2H]-	Negative	1.10615	167.02	1.91036	7.15456e-06
70	Trifluoroacetic acid	[M-H2O-H]-	Negative	1.08386	112.986	1.90735	7.0206e-05
71	2-(6-hydroxyhexyl)-3-methylidenebutanedioic acid	[M+FA-H]-	Negative	1.18554	229.111	1.9017	0.00803945
72	Polanrazine B_120170	[M+H]+	Positive	12.0742	377.326	1.77974	0.00313081
73	Aphidicolin	[M-H]-	Negative	8.02493	337.24	1.66434	0.00357734
74	chenodeoxycholic acid	[M+H]+	Positive	14.1611	807.575	1.60147	0.00691185
75	1-Methylpseudouridine	[M+C2H3N+Na-2H]-	Negative	1.0715	257.074	1.57482	0.00691947
76	Uvarigrin	[M+DMSO+H]+	Positive	19.3218	631.489	1.53704	0.00337411
