# Supplementary material for: Untargeted serum metabolomic profiling for early detection of Schistosoma mekongi infection in mouse model
Source: Front Cell Infect Microbiol. 2022 Aug 18;12:910177. doi: 10.3389/fcimb.2022.910177 (PMC9433908; doi:10.3389/fcimb.2022.910177)
Supplement: Supplementary Table S4 — Metabolites with the highest fold change at 4 weeks after S. mekongi infection. [file Table_4.xlsx]

## Sheet: Sheet1
No.	Metabolite name	Adducted form	Mode	Retention time	m/z	Fold -change	P-value
1	Lapachol	[M-H]-	Negative	8.34606	241.088	191.406	0.00938115
2	Gibberellin A9	[M-H]-	Negative	7.29027	315.158	41.8294	0.0077594
3	Gibberellin A9	[M-H]-	Negative	7.225	315.157	40.0163	0.00471583
4	5-hydroxy-2,2-dimethyl-10-(2-methylbut-3-en-2-yl)pyrano[3,2-g]chromen-8-one	[M-H]-	Negative	7.79609	311.189	34.0451	0.00472482
5	Picrotin	[M+FA-H]-	Negative	1.1817	309.1	30.0009	9.56595e-12
6	Picrotin	[M+CH3COONa-H]-	Negative	6.82653	309.102	22.3516	1.4434e-06
7	1-Phenanthrenecarboxylic acid, 1,2,3,4,4a,9,10,10a-octahydro-9-hydroxy-1,4a-dimethyl-7-(1-methylethyl)-, (1S,9R)-	[M+Li]+	Positive	8.56149	299.201	22.1321	0.00546341
8	Gibberellin A9	[M-H]-	Negative	7.56203	315.16	21.6478	0.00524156
9	Phosphatidylserine	[M-H]-	Negative	8.78339	808.508	14.0233	0.00941446
10	Fragilin	[M+Br]-	Negative	1.18533	317.014	12.1187	4.22967e-11
11	2,3,4'-Trihydroxy-4-Methoxybenzophenone	[M+Na-2H]-	Negative	1.1817	259.063	10.8727	3.00781e-08
12	4-[(2S)-2-hydroxy-3-methyl-3-[(2S,3R,4S,5S,6R)-3,4,5-trihydroxy-6-(hydroxymethyl)oxan-2-yl]oxybutoxy]furo[3,2-g]chromen-7-one	[M-H]-	Negative	10.4979	447.133	10.5613	0.00923952
13	(S,E)-2-(4,8-dimethylnona-3,7-dien-1-yl)-5-hydroxy-2-methyl-2H-chromene-7,8-dicarbaldehyde	[M+FA-H]-	Negative	10.4613	367.19	10.4473	0.00680306
14	Phosphatidylcholine	[M-H]-	Negative	10.4545	822.567	9.91408	0.00950667
15	5-(1,2,4a,5-tetramethyl-7-oxo-3,4,8,8a-tetrahydro-2H-naphthalen-1-yl)-3-methylpentanoic acid	[M+Na]+	Positive	10.7558	338.27	9.02632	0.00668713
16	MLS001076285-01!	[M+DMSO+H]+	Positive	1.08744	319.169	8.95225	0.00265909
17	Glutamyltyrosine	[M-H]-	Negative	1.10498	309.108	8.45805	6.11877e-08
18	Hexose	[M-H2O-H]-	Negative	10.4602	395.191	8.15611	0.00557315
19	[4-acetyloxy-2,5-dihydroxy-6-(hydroxymethyl)oxan-3-yl] (E)-3-(4-hydroxyphenyl)prop-2-enoate	[M-H]-	Negative	1.18197	367.062	7.7241	1.26069e-07
20	Norethindrone	[M+Na]+	Positive	8.10008	299.201	6.52988	0.00206176
21	(1S,4aS,5R)-5-[2-(furan-3-yl)ethyl]-1,4a-dimethyl-6-methylidene-3,4,5,7,8,8a-hexahydro-2H-naphthalene-1-carboxylic acid	[M-H]-	Negative	8.19431	315.195	6.02472	0.00496209
22	Fluvoxamine	[M+H]+	Positive	1.13377	319.173	6.00732	0.00414686
23	Triptophenolide	[M-H]-	Negative	7.06637	311.185	5.9734	0.00687619
24	Heptadecanoyl Ethanolamide	[M+H]+	Positive	12.7877	314.306	5.66993	0.00359189
25	Heptadecanoyl Ethanolamide	[M+H]+	Positive	12.839	314.304	5.56214	1.61038e-05
26	5-hydroxy-2,2-dimethyl-10-(2-methylbut-3-en-2-yl)pyrano[3,2-g]chromen-8-one	[M-H]-	Negative	7.11008	311.187	5.37752	0.0067302
27	taurocholic acid	[M-H]-	Negative	1.16276	514.283	5.27008	1.61969e-06
28	Catechin Tetramethylether	[M-C6H10O5+H]+	Positive	1.13939	347.2	5.0685	0.00278136
29	7-(2-hydroxypropan-2-yl)-1,4a-dimethyl-2,3,4,9,10,10a-hexahydrophenanthrene-1-carboxylic acid	[M-H]-	Negative	8.62013	315.197	4.94232	0.00224078
30	3-HYDROXYBUTANOIC ACID	[M-H2O-H]-	Negative	1.13032	103.04	4.93753	8.25895e-05
31	Norethindrone (Norethisterone)	[M+ACN+Na]+	Positive	7.41584	299.201	4.9105	0.00155302
32	(1R,2R,4aR,8aS)-1-[2-(furan-3-yl)ethyl]-2,4a,5-trimethyl-2,3,4,7,8,8a-hexahydronaphthalene-1-carboxylic acid	[M-H]-	Negative	8.67333	315.197	4.58307	0.000632332
33	1-(3,5-dihydroxyphenyl)-12-hydroxytridecan-2-one	[M+H]+	Positive	7.22398	323.222	4.57975	0.00719962
34	Sodium Tetradecyl Sulfate	[M+H]+	Positive	7.53547	334.204	4.30694	0.000120648
35	3-HYDROXYBUTANOIC ACID	[M+Cl]-	Negative	1.0724	103.039	4.30606	1.96176e-06
36	FA 18	[M-H]-	Negative	7.71248	307.191	4.06704	0.00134142
37	Unknown (carbon number 18)	[M-H]-	Negative	7.77808	307.192	4.05928	0.000407791
38	Sappanone A Dimethyl Ether	[M-H]-	Negative	1.18227	311.1	4.01497	0.000231085
39	(2R,3R,4S,5S,6R)-2-[(2E)-4-ethenyl-2,5-dimethylhexa-2,5-dienoxy]-6-(hydroxymethyl)oxane-3,4,5-triol	[M-H]-	Negative	1.27315	313.163	3.66963	0.00201287
40	Carnosol	[M+H]+	Positive	7.70233	331.192	3.53877	0.00270284
41	C12-AE1S (TENTATIVE)	[M-H]-	Negative	7.51702	309.172	3.47905	0.000883799
42	Cytidine-5'-monophosphate	[M-H]-	Negative	1.13165	322.045	3.43555	0.00104411
43	all-trans-Retinoic acid	[M+Li]+	Positive	9.42957	301.216	3.35277	0.00171164
44	(2S)-2-[(1S)-1-carboxyundecyl]-5-oxotetrahydrofuran-2-carboxylic acid	[M-H]-	Negative	1.24982	327.18	3.34137	0.0032595
45	Cholest-4,6-Dien-3-One	[M+H]+	Positive	18.474	383.33	3.27701	0.00201286
46	[5-acetyloxy-3-(hydroxymethyl)-2-oxo-6-propan-2-ylcyclohex-3-en-1-yl] 3-methylbutanoate	[M-H]-	Negative	1.2279	325.164	3.20863	0.000816297
47	THYMIDINE 5'-MONOPHOSPHATE	[2M+Hac-H]-	Negative	1.13917	321.044	3.15528	4.76592e-05
48	Abietic acid	[M-H]-	Negative	11.7989	301.217	3.02392	0.0045609
49	(2R,3R,4S,5S,6R)-2-[(2E)-4-ethenyl-2,5-dimethylhexa-2,5-dienoxy]-6-(hydroxymethyl)oxane-3,4,5-triol	[M-H]-	Negative	1.2235	313.163	2.89805	0.000971429
50	(1R,2R,5R,8R,9S,10R,12S)-12-Hydroxy-11-methyl-6-methylene-16-oxo-15-oxapentacyclo[9.3.2.1~5,8~.0~1,10~.0~2,8~]heptadecane-9-carboxylic acid	[M-H]-	Negative	7.51702	377.161	2.81809	0.000996077
51	Ginkgolide C	[M-H]-	Negative	7.45	439.124	2.80928	0.00387395
52	7-Oxocholesterol	[M+H]+	Positive	12.4321	401.34	2.74596	0.0011931
53	2(3H)-Furanone, 3-[2-[(1R,4aS,5R,6R,8aS)-decahydro-6-hydroxy-5-(hydroxymethyl)-5,8a-dimethyl-2-methylene-1-naphthalenyl]ethylidene]dihydro-4-hydroxy-, (3E,4R)-	[M+H]+	Positive	8.12299	333.205	2.65269	3.65856e-05
54	Cholest-4,6-Dien-3-One	[M+H]+	Positive	17.5434	383.331	2.52427	9.83661e-06
55	Pachyrrhizin	[M-H]-	Negative	1.20197	335.061	2.47443	0.000617588
56	Pachyrrhizin	[M-H]-	Negative	1.23911	335.058	2.47192	0.000594823
57	2(3H)-Furanone, 3-[2-[(1R,4aS,5R,6R,8aS)-decahydro-6-hydroxy-5-(hydroxymethyl)-5,8a-dimethyl-2-methylene-1-naphthalenyl]ethylidene]dihydro-4-hydroxy-, (3E,4R)-	[M+H]+	Positive	8.0781	333.205	2.46943	0.000826761
58	Canrenone	[M+CH3OH+H]+	Positive	9.40509	341.211	2.38153	0.00435743
59	PFSM-ammonio	[M-C6H10O5-H]-	Negative	1.08536	292.073	2.36406	0.000458306
60	Unknown (carbon number 18)	[M+Cl]-	Negative	8.25155	309.207	2.34274	0.00880086
61	Unknown (carbon number 18)	[M-H]-	Negative	10.7033	295.227	2.26921	0.00422033
62	FA 18	[M-H]-	Negative	10.6377	295.227	2.25752	0.00377776
63	Tetrabromobisphenol A	[M-H]-	Negative	0.9685	538.752	2.23285	0.00196322
64	8-(3-methoxy-2-(methoxycarbonyl)phenyl)octanoic acid	[M-H]-	Negative	7.614	307.156	2.1689	0.00842542
65	2-(6-hydroxyhexyl)-3-methylidenebutanedioic acid	[M+Hac-H]-	Negative	1.18399	229.111	2.16294	0.00229987
66	Phosphatidylcholine	[M-H]-	Negative	11.2375	580.394	2.16123	0.00175848
67	4-hydroxy-5-[(2S,3R,4S,5S,6R)-3,4,5-trihydroxy-6-(hydroxymethyl)oxan-2-yl]oxy-1H-benzo[f][2]benzofuran-3-one	[M-H]-	Negative	1.0955	377.085	2.13283	0.00511216
68	Maltol	[M+CH3OH+H]+	Positive	1.05567	149.019	2.11781	0.00484714
69	Cytarabine	[M-2H]-	Negative	1.06432	242.08	2.10626	0.000820857
70	Cholest-4,6-Dien-3-One	[M+ACN+H]+	Positive	17.6546	383.331	2.06028	0.00022468
71	HIPPURATE	[M+FA-H]-	Negative	1.16365	178.051	2.05782	0.00877869
72	Garcinolic Acid	[M-H]-	Negative	8.2697	645.303	2.00036	0.00794463
73	PFSM-ammonio	[M-H]-	Negative	1.14762	292.072	1.97091	0.00327096
74	picein	[M-C6H10O4-H]-	Negative	1.1606	297.096	1.95088	0.00959992
75	Citrulline	[M-H2O-H]-	Negative	1.08615	174.088	1.9462	0.00451879
76	(Z)-2-octylpent-2-enedioic acid	[M-H]-	Negative	6.98002	241.146	1.888	0.00179798
77	Aspicilin	[M-H2O-H]-	Negative	7.89225	373.214	1.85729	0.00135872
78	methyl (2S,4aS,6aR,7R,10aR,10bR)-2-(furan-3-yl)-7-hydroxy-6a,10b-dimethyl-4-oxo-2,4a,5,6,10,10a-hexahydro-1H-benzo[f]isochromene-7-carboxylate	[M-H]-	Negative	8.01216	373.209	1.8389	0.000402412
79	(5E)-2-heptyl-3,4,7-trihydroxy-2,3,4,7,8,9-hexahydrooxecin-10-one	[M+Na-2H]-	Negative	10.2969	299.26	1.83828	0.00596651
80	(Z)-3-Hydroxyhexadec-7-enoic acid	[M-H]-	Negative	9.82537	269.209	1.8256	0.00606117
81	Heptadecanoic acid	[M-H]-	Negative	14.0219	269.247	1.82441	0.00762949
82	Cholest-4,6-Dien-3-One	[M+NH4]+	Positive	13.4655	383.33	1.81926	0.00444803
83	Pentadecanoic acid	[M-H]-	Negative	12.4516	241.219	1.78995	0.00124828
84	Unknown (carbon number 21)	[M+Li]+	Positive	10.784	342.336	1.7289	0.00727549
85	LPC 16	[M-H]-	Negative	9.92947	540.327	1.71681	0.00714752
86	3-Phosphonopropionic acid	[M-H]-	Negative	1.22339	152.995	1.69773	0.00455959
87	[(1R,2S,3S,4R,4aS)-2,3-dihydroxy-3,4a,8,8-tetramethyl-4-[(E)-3-oxobut-1-enyl]-2,4,5,6,7,8a-hexahydro-1H-naphthalen-1-yl] acetate	[M-H]-	Negative	7.31564	351.216	1.6459	0.00265564
88	[6]-Gingerol	[M+TFA-H]-	Negative	10.6117	293.172	1.60534	0.00669808
89	4-Cholesten-3-one	[M+H]+	Positive	15.1907	385.346	1.60514	0.00170026
90	Uvarigrin	[M+DMSO+H]+	Positive	19.3226	631.489	1.57535	0.00355637
91	Cholest-4,6-Dien-3-One	[M+H]+	Positive	17.3351	383.331	1.50832	0.000400731
