# Supplementary material for: Untargeted serum metabolomic profiling for early detection of Schistosoma mekongi infection in mouse model
Source: Front Cell Infect Microbiol. 2022 Aug 18;12:910177. doi: 10.3389/fcimb.2022.910177 (PMC9433908; doi:10.3389/fcimb.2022.910177)
Supplement: Supplementary Table S5 — Metabolites with the highest fold change at 8 weeks after S. mekongi infection. [file Table_5.xlsx]

## Sheet: Sheet1
No.	Metabolite name	Adducted form	Mode	Retention time	m/z	Fold -change	P-value
1	1-Phenanthrenecarboxylic acid, 1,2,3,4,4a,9,10,10a-octahydro-1,4a-dimethyl-7-(1-methylethyl)-9-oxo-	[M+H]+	Positive	8.72983	315.197	39.7749	4.13404e-11
2	8-{(1S,5R)-4-Oxo-5-[(2Z)-2-penten-1-yl]-2-cyclopenten-1-yl}octanoic acid	[M+H]+	Positive	8.8087	315.193	31.8818	0.00782983
3	Kahweol	[M+Na]+	Positive	8.7304	337.179	31.4193	2.643e-08
4	GR 113808	[M+H]+	Positive	13.6007	394.187	30.3392	1.79362e-08
5	[(E)-3-acetyloxy-7-hydroxy-6-methoxy-7-(6-oxo-2,3-dihydropyran-2-yl)hept-4-en-2-yl] acetate	[M+H]+	Positive	8.14756	395.092	30.1215	1.27397e-11
6	Progesterone	[M-H]-	Negative	10.8364	313.215	24.8818	0.00991441
7	Epiandrosterone	[M+2ACN+H]+	Positive	10.4684	255.21	22.2359	5.37402e-09
8	Acetamide, N-[(Z)-2-(acetylamino)-1-[(7-methoxy-1,3-benzodioxol-5-yl)methyl]ethenyl]-N-(2-oxo-3-phenylpropyl)-	[M+2K-H]+	Positive	10.4494	439.187	21.3412	1.82168e-06
9	Epiandrosterone	[M+2ACN+H]+	Positive	10.4216	255.21	19.6303	4.41856e-08
10	Unknown (carbon number 13)	[M+H]+	Positive	10.4216	173.132	18.1929	2.21851e-07
11	Unknown (carbon number 13)	[M+H]+	Positive	10.4684	173.132	17.9922	9.54978e-06
12	(2S,3S,4S,5R,6R)-6-(3-benzoyloxy-2-hydroxypropoxy)-3,4,5-trihydroxyoxane-2-carboxylic acid	[M+H]+	Positive	8.25807	395.091	17.1245	0.00182515
13	Norethindrone	[M-C6H10O4+H]+	Positive	8.57297	299.2	16.3901	7.46139e-13
14	tigogenin	[M+ACN+H]+	Positive	8.19516	417.331	15.6392	1.36102e-05
15	1-Phenanthrenecarboxylic acid, 7-ethenyl-1,2,3,4,4a,4b,5,6,7,9,10,10a-dodecahydro-9-hydroxy-1,4a,7-trimethyl-	[M+2Na-H]+	Positive	8.71377	360.252	15.1489	1.83331e-06
16	Picrotin	[M+CH3COONa-H]-	Negative	6.82653	309.102	15.1445	2.50724e-06
17	Picrotin	[M+FA-H]-	Negative	1.17235	309.1	15.075	2.24329e-11
18	Methyl 3-[(1E,3E)-3,5-dimethyl-1,3-heptadien-1-yl]-8-hydroxy-6a,8-dimethyl-6-oxo-6a,8,9,9a-tetrahydro-6H-furo[2,3-h]isochromene-9-carboxylate	[M+H]+	Positive	10.4384	437.188	14.4482	2.37286e-08
19	all-trans-Retinoic acid	[M+H]+	Positive	10.4216	301.216	14.2363	2.51868e-09
20	(E)-4,5-Dihydro-6-methyl-4-[(3-pyridinylmethylene)amino]-1,2,4-triazin-3(2H)-one	[M+H]+	Positive	8.7304	218.102	13.3779	5.07866e-06
21	all-trans-Retinoic acid	[M+H]+	Positive	10.4684	301.217	13.1584	4.79046e-05
22	MLS000728639-01!	[M+2K-H]+	Positive	1.35191	347.225	12.3487	5.73013e-10
23	[3-(4-hydroxy-3-methoxybenzoyl)-2,3-dimethyloxiran-2-yl]-(4-hydroxy-3-methoxyphenyl)methanone	[M+H]+	Positive	8.43357	411.086	12.0128	3.44795e-09
24	Hydroxyprogesterone	[M+Hac-H]-	Negative	8.19608	329.21	11.9443	0.00540166
25	Calycanthine	[M+DMSO+H]+	Positive	1.32401	347.219	11.7134	6.99713e-10
26	(E)-5-(1,2,4a,5-tetramethyl-7-oxo-3,4,8,8a-tetrahydro-2H-naphthalen-1-yl)-3-methylpent-2-enoic acid	[M+H]+	Positive	9.88418	336.253	9.6651	3.22159e-10
27	Oseltamivir	[M+H]+	Positive	8.9687	313.212	9.07528	1.20889e-06
28	Dydrogesterone	[M+H]+	Positive	8.92967	313.221	9.0403	0.000243754
29	(E)-5-(1,2,4a,5-tetramethyl-7-oxo-3,4,8,8a-tetrahydro-2H-naphthalen-1-yl)-3-methylpent-2-enoic acid	[M-C6H10O4+H]+	Positive	9.84672	336.255	8.53001	8.42044e-10
30	ORMETOPRIM	[M+ACN+Na]+	Positive	1.12214	275.148	8.2782	0.0080565
31	Sophoridine	[M+H]+	Positive	7.16275	271.17	8.23867	1.87147e-08
32	(5S)-17-hydroxy-10,13-dimethyltetradecahydro-1H-cyclopenta[a]phenanthren-3(2H)-one	[M+K]+	Positive	8.16905	313.216	8.05702	1.04721e-06
33	Guggulsterone E&Z	[M+H]+	Positive	8.20468	313.217	7.89684	4.66142e-10
34	Dihydroxy (3Alpha,12Alpha)Pregnan-20-One	[M+NH4]+	Positive	9.44796	335.278	7.83963	1.05671e-06
35	5-(1,2,4a,5-tetramethyl-7-oxo-3,4,8,8a-tetrahydro-2H-naphthalen-1-yl)-3-methylpentanoic acid	[M+H]+	Positive	10.7594	338.269	7.49197	1.24013e-05
36	Catechin Tetramethylether	[M-C6H10O5+H]+	Positive	1.13939	347.2	7.25884	0.00142968
37	[4-acetyloxy-2,5-dihydroxy-6-(hydroxymethyl)oxan-3-yl] (E)-3-(4-hydroxyphenyl)prop-2-enoate	[M+Br]-	Negative	1.18197	367.062	7.25607	1.05893e-07
38	Dihydroxy (3Alpha,12Alpha)Pregnan-20-One	[M+H]+	Positive	9.39643	335.278	7.20618	0.000214468
39	Conessine	[M+H]+	Positive	9.40725	379.304	6.85991	8.98355e-07
40	Heptadecanoyl Ethanolamide	[M+H]+	Positive	12.839	314.304	6.26772	1.10414e-05
41	20(R)-Protopanaxadiol	[M+H]+	Positive	16.5687	483.377	6.20394	0.00679448
42	Sappanone A Dimethyl Ether	[M-H]-	Negative	1.18227	311.1	6.19629	6.95077e-05
43	Heptadecanoyl Ethanolamide	[M+H]+	Positive	12.7877	314.306	5.55604	0.00339643
44	2-hydroxy-1-isopentyl-4-methyl-1H-imidazol-5(4H)-one	[M+H]+	Positive	10.4377	185.134	5.33363	0.000299338
45	Propanoic acid, 3-hydroxy-2-[(4aR,8aS)-octahydro-4a-methyl-8-methylene-2(1H)-naphthalenylidene]-, methyl ester, (2E)-	[M+H]+	Positive	7.78318	287.163	5.105	6.55853e-09
46	L-(+)-Arginine	[M-H]-	Negative	1.22354	173.105	4.81668	0.000103533
47	FA 18	[M+FA-H]-	Negative	7.99494	311.222	4.80089	0.00592015
48	Unknown (carbon number 19)	[M+FA-H]-	Negative	7.92178	311.224	4.74624	0.00366548
49	19-Norethindrone	[M+Li]+	Positive	8.10943	299.202	4.71143	3.89401e-05
50	Phosphatidylethanolamine	[M+FA-H]-	Negative	10.2047	480.309	4.63971	0.00841282
51	bisdethiobis(methylthio)gliotoxin	[M-H]-	Negative	7.65932	355.21	4.56131	0.000107295
52	Sinapyl alcohol	[M+Cl]-	Negative	1.20605	209.081	4.54209	0.000116032
53	fraxin	[M+2Na-H]+	Positive	1.03599	409.057	4.35152	1.23045e-05
54	(8E)-14-Hydroxy-5,9,12,13-tetramethyl-16-methylene-4-oxatricyclo[10.3.1.0~3,5~]hexadeca-1(15),8-dien-2-one	[M+H]+	Positive	7.42669	299.2	4.24904	1.83514e-06
55	bisdethiobis(methylthio)gliotoxin	[M-H]-	Negative	7.59152	355.215	4.05943	0.000171824
56	vitamine a acetate	[M+H-H2O]+	Positive	7.89828	329.248	4.04433	8.02917e-08
57	N6-(DELTA2-ISOPENTENYL)-ADENINE	[M-3H]-	Negative	1.16042	202.109	4.03658	0.00122754
58	Unknown (carbon number 19)	[M-CH3]-	Negative	8.05472	311.223	4.0188	0.0074341
59	2-(6-hydroxyhexyl)-3-methylidenebutanedioic acid	[M+FA-H]-	Negative	1.18721	229.111	3.99462	9.7094e-06
60	Unknown (carbon number 14)	[M+H]+	Positive	1.21538	302.21	3.9316	0.000829735
61	(1S,3R,6R,7S,8S,9R,10S,13S,16S,17R)-8-tert-butyl-6,9,12,17-tetrahydroxy-16-methyl-2,4,14,19-tetraoxahexacyclo[8.7.2.0?,??.0?,?.0?,??.0??,??]nonadecane-5,15,18-trione	[M-H]-	Negative	1.2235	439.128	3.85781	0.000146428
62	1-Phenanthrenecarboxylic acid, 1,2,3,4,4a,4b,5,6,7,9,10,10a-dodecahydro-7-hydroxy-1,4a-dimethyl-7-(1-methylethyl)-9-oxo-	[M+TFA-H]-	Negative	7.93317	379.21	3.85109	0.00633153
63	THYMIDINE 5'-MONOPHOSPHATE	[M-H]-	Negative	1.14338	321.044	3.82014	6.55807e-06
64	[12-hydroxy-6-(hydroxymethyl)-10-methyl-2-(4-methylpent-3-enyl)dodeca-2,6,10-trienyl] acetate	[M+H]+	Positive	7.89857	347.257	3.79343	6.90164e-08
65	1,5-BIS(4-ALLYLDIMETHYLAMMONIUMPHENYL)PENTAN-3-ONE DIBROMIDE	[M+H]+	Positive	7.18788	406.294	3.717	0.000430879
66	7-(2-hydroxypropan-2-yl)-1,4a-dimethyl-2,3,4,9,10,10a-hexahydrophenanthrene-1-carboxylic acid	[M-H]-	Negative	8.62013	315.197	3.70715	0.00694278
67	2-Hydroxy-4,5',8a'-trimethyl-1'-oxo-4-vinyloctahydro-1'H-spiro[cyclopentane-1,2'-naphthalene]-5'-carboxylic acid	[M+TFA-H]-	Negative	8.00156	379.21	3.69949	0.00966869
68	Picrolichenic acid	[M-H]-	Negative	7.97837	441.183	3.6983	0.00589663
69	[(2R,3S,4S,5R,6S)-6-[2-(3,4-dihydroxyphenyl)-5,7-dihydroxy-4-oxochromen-3-yl]oxy-3,4,5-trihydroxyoxan-2-yl]methyl acetate	[M-H]-	Negative	1.17564	505.104	3.66926	2.68762e-05
70	Progesterone (Prometrium)	[M+ACN+Na]+	Positive	10.8134	315.232	3.61048	5.8784e-06
71	1,4a-dimethyl-9-oxo-7-propan-2-yl-3,4,10,10a-tetrahydro-2H-phenanthrene-1-carboxylic acid	[M-H]-	Negative	8.72063	313.179	3.51765	0.000488405
72	1,5-BIS(4-ALLYLDIMETHYLAMMONIUMPHENYL)PENTAN-3-ONE DIBROMIDE	[M+H]+	Positive	7.28173	406.293	3.50171	0.00281032
73	FA 18	[M-H]-	Negative	1.20816	329.232	3.4591	2.53031e-05
74	N-(5-acetamidopentyl)acetamide	[M+H]+	Positive	10.846	187.147	3.44111	2.56774e-05
75	Unknown (carbon number 18)	[M+H]+	Positive	7.79327	277.216	3.42428	0.00668651
76	Pachyrrhizin	[M-H]-	Negative	1.23869	335.058	3.42359	4.08676e-05
77	FA 18	[M-H]-	Negative	1.23442	329.232	3.4117	3.26163e-05
78	MLS001076285-01!	[M+DMSO+H]+	Positive	1.08744	319.169	3.38222	0.00993148
79	Pachyrrhizin	[M-H]-	Negative	1.20398	335.061	3.37917	4.62202e-05
80	Unknown (carbon number 20)	[M+NH4]+	Positive	10.8189	269.227	3.37552	3.99308e-06
81	Sodium Tetradecyl Sulfate	[M+H]+	Positive	7.59172	334.202	3.37346	7.12268e-05
82	(E)-8-(4-hydroxy-6-methoxy-7-methyl-3-oxo-1H-2-benzofuran-5-yl)-2,6-dimethyloct-6-enoic acid	[M-H]-	Negative	8.14705	361.238	3.351	0.000971008
83	(3S,6S,6aR,7R,7aR,8S,9R,10S,11aR,12R,13S,14R)-1-ethyl-3-(hydroxymethyl)-6,8,10,13-tetramethoxytetradecahydro-1H-3,6a,12-(epiethane[1,1,2]triyl)-7,9-methanonaphtho[2,3-b]azocine-11a,12-diol	[2M+ACN+H]+	Positive	9.42682	468.307	3.33409	2.88925e-05
84	Unknown (carbon number 24)	[M+Cl]-	Negative	1.20816	365.208	3.32719	2.6385e-05
85	(9Z,12E)-15,16-dihydroxyoctadeca-9,12-dienoic acid	[M+H]+	Positive	7.88507	335.219	3.31682	0.00797247
86	Cytidine-5'-monophosphate	[M-H]-	Negative	1.13165	322.045	3.31615	0.00193445
87	Unknown (carbon number 20)	[M-H]-	Negative	1.20588	327.217	3.30912	6.21761e-05
88	NCGC00380773-01_C20H25ClO6_	[M+TFA-H]-	Negative	1.22532	441.127	3.30101	0.000771221
89	Unknown (carbon number 24)	[M+Cl]-	Negative	1.23442	365.208	3.28986	2.92469e-05
90	Oregonin	[M-H]-	Negative	7.86333	477.17	3.27198	0.00468509
91	13-alpha-(21)-Epoxyeurycomanone	[M+H]+	Positive	1.14754	425.135	3.26218	0.00524441
92	Phloretin	[M+H]+	Positive	1.17447	275.109	3.24046	7.19487e-06
93	Willardiine	[M+H]+	Positive	1.05206	200.068	3.23219	0.00123285
94	(5xi,9xi)-12-Oxoabieta-7,13-dien-18-oic acid	[M+H]+	Positive	8.67541	317.212	3.22016	2.8048e-07
95	6-hydroxy-9,12,13-trimethyl-14-(2-methylpropyl)-2H,5H,6H,7H,8H,13H,13aH,14H,15H,16H,16bH-oxacyclododeca[3,2-e]isoindole-2,16-dione	[M+H]+	Positive	7.22988	419.29	3.21787	1.77444e-05
96	BUTYL PARABEN	[M+H]+	Positive	1.06204	233.064	3.20953	0.000170859
97	2',4',6'-Trihydroxydihydrochalcone	[M+H]+	Positive	8.90424	259.094	3.19481	0.000173957
98	Oregonin	[M-H]-	Negative	7.95592	477.17	3.19391	0.00303283
99	12-Oxopimara-9(11),15-dien-18-oic acid	[M+H]+	Positive	8.57298	339.192	3.18824	2.3471e-06
100	C18(Plasm)-18	[M+H]+	Positive	16.1555	284.295	3.18627	0.00016696
101	Calceolarioside B	[2M+Na]+	Positive	1.19888	479.151	3.16572	0.000772024
102	Octadecanedioic acid	[M-H]-	Negative	9.69824	313.238	3.14311	0.00781465
103	Unknown (carbon number 18)	[M+NH4]+	Positive	7.21407	330.263	3.1374	4.85838e-08
104	12-Acetoxypimara-7,15-dien-18-oic acid	[M+H]+	Positive	1.18534	383.216	3.1341	0.00394857
105	(2R,3S,4S,5R,6R)-2-(hydroxymethyl)-6-(3-hydroxy-6-methylheptoxy)oxane-3,4,5-triol	[M+H]+	Positive	1.34718	326.221	3.11863	0.00113987
106	Unknown (carbon number 18)	[M-H]-	Negative	1.24982	327.215	3.10491	0.000140813
107	BUTYL PARABEN	[M-C6H8O6+H]+	Positive	1.11596	233.061	3.09836	5.77594e-05
108	Sarsasapogenin	[M+ACN+Na]+	Positive	10.8464	417.336	3.09108	4.89651e-05
109	(E)-8-(4-hydroxy-6-methoxy-7-methyl-3-oxo-1H-2-benzofuran-5-yl)-2,6-dimethyloct-6-enoic acid	[M-H]-	Negative	8.09195	361.238	3.04823	3.42316e-05
110	HIPPURATE	[M-H]-	Negative	1.1675	178.051	3.02649	0.000696794
111	Asulam	[M-H]-	Negative	1.17663	229.024	3.02035	9.05844e-05
112	Soyasapogenol A	[M+H]+	Positive	8.96658	475.373	3.01	0.00524613
113	Caryophyllene [T(-)]	[M+H]+	Positive	8.13803	191.18	3.00883	3.08623e-05
114	6-hydroxy-8-(7-hydroxy-2-oxochromen-8-yl)-7-[3,4,5-trihydroxy-6-(hydroxymethyl)oxan-2-yl]oxychromen-2-one	[M-H]-	Negative	1.21433	499.094	2.97218	0.00118716
115	Lusitanicoside	[M-H]-	Negative	7.88885	441.178	2.95592	0.00517007
116	2-amino-4-hydroxypyrimidine-5-carboxylic acid	[M+H]+	Positive	1.04438	156.04	2.94854	0.00154598
117	Norethindrone	[M+H]+	Positive	9.24421	299.2	2.92237	0.000148704
118	1,4-Cyclohexanedicarboxylic acid	[M-C6H10O5-H]-	Negative	1.17223	171.065	2.9182	7.35409e-05
119	2,3,4'-Trihydroxy-4-Methoxybenzophenone	[M+Na-2H]-	Negative	1.18466	259.063	2.91819	0.000144207
120	Unknown (carbon number 21)	[M+H]+	Positive	10.9619	342.337	2.91296	0.00962095
121	Diazoxon	[M+H]+	Positive	12.4198	289.132	2.90075	0.000221802
122	13-alpha-(21)-Epoxyeurycomanone	[M+H]+	Positive	1.10678	425.14	2.88009	0.00688255
123	methyl jasmonate	[M+H]+	Positive	8.45657	225.153	2.87382	0.00357045
124	LPE 16	[M+H-2H2O]+	Positive	8.74441	454.292	2.86547	9.74737e-05
125	12-Acetoxypimara-7,15-dien-18-oic acid	[M+H]+	Positive	7.27007	383.219	2.86393	0.000216608
126	(2S,3R,4S,5S,6R)-2-[(2R,3R,4S,5S,6R)-4,5-dihydroxy-6-(hydroxymethyl)-2-(3-hydroxy-6-methylheptoxy)oxan-3-yl]oxy-6-(hydroxymethyl)oxane-3,4,5-triol	[M+2H]2+	Positive	0.421425	471.248	2.85359	0.00420594
127	12-Acetoxypimara-7,15-dien-18-oic acid	[M+Na]+	Positive	7.31393	383.217	2.8307	0.000221806
128	Lagochilin	[M+FA-H]-	Negative	1.23976	355.249	2.78706	0.00698763
129	2-(5-(4-fluorophenyl)-3-methyl-1H-pyrazol-4-yl)-N-((octahydro-1H-quinolizin-1-yl)methyl)acetamide	[M+H]+	Positive	7.9908	385.232	2.77736	9.7012e-06
130	7-Oxocholesterol	[M+H]+	Positive	15.6363	401.341	2.77613	0.00277115
131	[(2R,3S,4S,5R,6R)-6-[1,7-bis(4-hydroxyphenyl)-5-oxoheptan-3-yl]oxy-3,4,5-trihydroxyoxan-2-yl]methyl (E)-3-(4-hydroxyphenyl)prop-2-enoate	[M-H2O-H]-	Negative	8.10956	621.303	2.77413	0.00444752
132	MLS001142921-01!	[M+H]+	Positive	7.18695	399.182	2.7739	1.6674e-05
133	rhapsamine	[M+H]+	Positive	8.9642	557.454	2.77188	0.00118432
134	18-Aminoabieta-8,11,13-Triene Sulfate	[M+H]+	Positive	7.19825	384.223	2.76732	1.81624e-05
135	(2R)-2,8-Dimethyl-2-[(3E,7E)-4,8,12-trimethyl-3,7,11-tridecatrien-1-yl]-6-chromanol	[M+H]+	Positive	7.28173	419.291	2.76633	0.000761725
136	methyl jasmonate	[M+Li]+	Positive	8.49898	225.147	2.75995	4.98837e-05
137	UROCANIC ACID	[M+H]+	Positive	1.06942	139.049	2.72753	3.79375e-07
138	Unknown (carbon number 23)	[M-H]-	Negative	9.90029	480.31	2.70972	0.005323
139	Abieta-8(14),9(11),12-triene-7,18-diol	[M+H]+	Positive	7.21296	325.216	2.68335	8.73149e-05
140	Megestrol Acetate	[M+H]+	Positive	8.05987	385.236	2.67148	1.00482e-05
141	1,2-dihydroxyheptadec-16-en-4-yl acetate	[2M+K]+	Positive	9.27082	367.225	2.66811	0.000958651
142	Abieta-8(14),9(11),12-triene-7,18-diol	[M+IsoProp+H]+	Positive	1.28284	325.215	2.66068	0.00202732
143	Phosphatidylcholine	[M-H]-	Negative	9.3904	798.566	2.64621	0.00717731
144	C18(Plasm)-18	[M+H]+	Positive	15.9379	284.295	2.64022	0.000729154
145	Abieta-8(14),9(11),12-triene-7,18-diol	[M+IsoProp+H]+	Positive	7.29816	325.218	2.63736	0.000190165
146	C12-AS	[M-H]-	Negative	8.29973	265.148	2.63708	0.00101384
147	Zeranol	[M-H]-	Negative	7.9559	321.173	2.63215	0.00760648
148	Carnosol	[M+H]+	Positive	7.71266	331.191	2.62537	0.00203165
149	3,7-Epoxycaryophyllan-6-Ol	[M+NH4]+	Positive	9.27082	261.184	2.6155	0.00328115
150	76-25-5	[M+H]+	Positive	1.16688	435.22	2.61103	0.000487816
151	citalopram	[M+ACN+Na]+	Positive	1.05729	325.177	2.60999	0.000868697
152	1-Naphthalenepentanoic acid, decahydro-2-hydroxy-beta,2,5,5,8a-pentamethyl-, (betaS,1R,2R,8aS)-	[M-H2O+H]+	Positive	10.1484	307.263	2.59779	0.00196997
153	LITHOCHOL-11-ENIC ACID	[M-H]-	Negative	10.8998	373.276	2.59112	0.00191732
154	5-Methoxytryptamine	[M-H]-	Negative	1.17766	189.11	2.58364	0.000286074
155	(E)-8-(4-hydroxy-6-methoxy-7-methyl-3-oxo-1H-2-benzofuran-5-yl)-2,6-dimethyloct-6-enoic acid	[M-H]-	Negative	7.99816	361.236	2.58207	0.00257036
156	Cholest-4,6-Dien-3-One	[M+H]+	Positive	0.0947	383.331	2.58004	0.00414377
157	(2R,3S,4S,5R,6R)-2-(hydroxymethyl)-6-(3-hydroxy-6-methylheptoxy)oxane-3,4,5-triol	[M+H]+	Positive	7.30138	326.221	2.57797	0.000215181
158	4-(beta-D-Glucopyranosyloxy)benzyl 2,3-dihydroxy-3-methylbutanoate	[M+TFA-H]-	Negative	1.19434	447.151	2.56187	0.000516885
159	Unknown (carbon number 24)	[M+Hac-H]-	Negative	1.16972	503.114	2.56173	0.000409582
160	11,12-Methylenedioxykopsinaline	[M+K]+	Positive	7.28247	399.19	2.54349	0.000108821
161	4-aminovaleric acid betaine	[M+Li]+	Positive	1.12277	160.135	2.54267	7.46537e-05
162	Unknown (carbon number 18)	[M+IsoProp+H]+	Positive	8.5109	279.231	2.53696	0.00543243
163	Tricaprin	[M+H]+	Positive	1.1151	554.8	2.52977	0.00157395
164	6-acetyloxy-7-ethenyl-1,4a,7-trimethyl-3,4,4b,5,6,8,10,10a-octahydro-2H-phenanthrene-1-carboxylic acid	[M+H-H2O]+	Positive	1.17517	399.212	2.52633	0.000417441
165	CAPERATIC ACID	[M+Na-2H]-	Negative	1.17944	401.216	2.51461	0.00493326
166	D617	[M+DMSO+H]+	Positive	9.24622	291.211	2.51087	0.000262288
167	dehydroabietic acid	[M+Na]+	Positive	9.43113	301.219	2.49453	0.00101601
168	4-benzoyl-9,13,13-trimethyl-8-oxatetracyclo[7.4.1.0?,?.0??,??]tetradeca-2,4,6-triene-3,5-diol	[M+Cl]-	Negative	1.20707	363.192	2.48434	0.000639877
169	Sclareol	[M+H]+	Positive	10.331	331.262	2.48432	0.000518962
170	Beauverolide I	[M+Na]+	Positive	10.6595	488.31	2.48397	0.000579654
171	Cholest-4,6-Dien-3-One	[M+H]+	Positive	18.5416	383.331	2.48144	0.00162301
172	2-(3,5-difluorophenyl)-N-(((1S,9aR)-octahydro-1H-quinolizin-1-yl)methyl)acetamide	[M+CH3OH+H]+	Positive	1.24948	323.198	2.47622	0.00376337
173	Dodemorph	[M+H]+	Positive	8.19368	282.28	2.4716	0.00565071
174	14-hydroxy-14-(hydroxymethyl)-5,9-dimethyltetracyclo[11.2.1.0?,??.0?,?]hexadecane-5-carboxylic acid	[M+CH3OH+H]+	Positive	8.5557	354.262	2.4645	0.00699778
175	Uvarigrin	[M+H]+	Positive	14.1311	631.489	2.4623	0.000389561
176	8-[3-oxo-2-[(E)-pent-2-enyl]cyclopenten-1-yl]octanoic acid	[M+H]+	Positive	7.12848	293.212	2.44173	0.000350041
177	1,2-dihydroxyheptadec-16-en-4-yl acetate	[2M+K]+	Positive	9.21036	367.224	2.43829	0.00207277
178	Unknown (carbon number 19)	[M-CH3]-	Negative	7.70197	311.221	2.43817	0.00568471
179	andrograpanin	[M+H]+	Positive	1.24688	341.21	2.42506	0.0018997
180	hyocholic acid	[M+H]+	Positive	12.3671	817.576	2.4221	0.00199084
181	7-(3,4-dihydroxyphenyl)-5-hydroxy-2,2-dimethyl-10-(3-methylbut-2-enyl)pyrano[3,2-g]chromen-6-one	[M-C6H10O5+H]+	Positive	9.23748	403.155	2.41236	0.00288887
182	1-Naphthalenepentanoic acid, decahydro-2-hydroxy-beta,2,5,5,8a-pentamethyl-, (betaS,1R,2R,8aS)-	[M+Na]+	Positive	10.1436	347.256	2.40773	0.00111651
183	Benoxinate hydrochloride	[M+H-H2O]+	Positive	9.24622	309.22	2.39913	0.000880763
184	7-[1-[(4aS,8aS)-4a-hydroxy-1,3,4,5,6,7,8,8a-octahydroisoquinolin-2-yl]-1-oxopropan-2-yl]oxy-4,8-dimethylchromen-2-one	[M+H]+	Positive	1.22548	400.212	2.39632	0.00253465
185	2-hydroxy-3-methyl-6-[(2E,6E)-3,7,11-trimethyldodeca-2,6,10-trienyl]-7-oxabicyclo[4.1.0]hept-3-en-5-one	[M+NH4]+	Positive	9.21618	362.269	2.39029	0.00137548
186	2-hydroxy-3-methyl-6-[(2E,6E)-3,7,11-trimethyldodeca-2,6,10-trienyl]-7-oxabicyclo[4.1.0]hept-3-en-5-one	[M+IsoProp+Na+H]+	Positive	9.44801	362.272	2.38939	0.0015447
187	FA 18	[M+H]+	Positive	8.3436	277.216	2.3892	4.60062e-05
188	destruxin A	[M+K]+	Positive	11.1092	576.34	2.38418	7.76535e-05
189	Chlorovirensic acid	[M-H]-	Negative	1.21767	391.021	2.38089	0.00447972
190	Cholest-4,6-Dien-3-One	[M+H]+	Positive	18.4776	383.33	2.37819	0.000648386
191	Phosphatidylcholine	[M-H]-	Negative	11.2375	580.394	2.37737	0.000698614
192	THEOBROMINE	[M+K]+	Positive	0.987803	219.027	2.37145	0.000430477
193	4-hydroxy-5-[(2S,3R,4S,5S,6R)-3,4,5-trihydroxy-6-(hydroxymethyl)oxan-2-yl]oxy-1H-benzo[f][2]benzofuran-3-one	[M-H]-	Negative	1.0955	377.085	2.3714	0.00598071
194	LPE 16	[2M+NH4]+	Positive	8.51506	454.291	2.35467	0.000342569
195	1-(2,3-dihydropyrrol-1-yl)-8,9-dihydroxy-2-methyldecane-1,3-dione	[M+K]+	Positive	13.3235	266.173	2.34694	0.00118801
196	PC(18:1e/12-HETE)	[M-H]-	Negative	10.3023	868.608	2.34471	0.00547975
197	(2S,3S)-3,5,7-trihydroxy-6-methyl-2-(3,4,5-trihydroxyphenyl)-2,3-dihydrochromen-4-one	[M-C6H8O6-H]-	Negative	1.24293	333.059	2.34393	0.00398655
198	NCGC00385962-01_C16H24O3_	[M+2ACN+H]+	Positive	9.24622	247.169	2.3408	0.000823037
199	Sternbin	[M+CH3COONa-H]-	Negative	1.18227	301.121	2.33838	0.00446343
200	2-Hydroxy-6-[(8Z,11Z)-8,11,14-pentadecatrien-1-yl]benzoic acid	[M+H]+	Positive	7.25724	343.227	2.33682	0.000104582
201	2-(7-hydroxy-6-methyloctyl)-2H-furan-5-one	[M+Na]+	Positive	13.3306	244.191	2.33536	0.00201496
202	Phosphatidylcholine	[M-H]-	Negative	11.1687	580.4	2.33163	0.0097313
203	_130055	[M+Na]+	Positive	9.2029	422.155	2.32999	0.00209737
204	Corynoxeine	[M+H]+	Positive	9.20663	383.196	2.32729	0.00270011
205	1-Naphthalenecarboxaldehyde, decahydro-5-[(3E)-5-hydroxy-3-methyl-3-penten-1-yl]-1,4a-dimethyl-6-methylene-, (1R,4aR,5S)-	[M+IsoProp+Na+H]+	Positive	9.27082	327.233	2.32436	0.00216756
206	alizarin	[M+H]+	Positive	1.16203	241	2.32153	0.00819266
207	albocycline	[M+DMSO+H]+	Positive	1.23538	331.186	2.32108	0.00681495
208	Garcinolic Acid	[M+C2H3N+Na-2H]-	Negative	8.26813	645.303	2.31883	0.00601516
209	Sclareol	[M+ACN+H]+	Positive	10.2872	331.263	2.31789	0.00227476
210	dehydroabietic acid	[M+H-H2O]+	Positive	7.65732	301.217	2.31761	0.00206792
211	(2'R,4R,5'R,6aR,6bS,8aS,8bR,9S,11aS,12aR,12bS)-5',6a,8a,9-tetramethyl-1,3,3',4,4',5,5',6,6a,6b,6',7,8,8a,8b,9,11a,12,12a,12b-icosahydrospiro[naphtho[2',1'	[M+H]+	Positive	11.6849	415.32	2.31676	0.00177723
212	[5-acetyloxy-3-(hydroxymethyl)-2-oxo-6-propan-2-ylcyclohex-3-en-1-yl] 3-methylbutanoate	[M-3H]-	Negative	1.22471	325.164	2.3047	0.00502407
213	6ALPHA-METHYL-11BETA-HYDROXYPROGESTERONE	[M+H]+	Positive	8.006	345.243	2.30094	1.63409e-07
214	3-[(E)-3,4-dihydroxy-3,5-dimethylhept-1-enyl]-7,8-dihydroxy-7-methyl-8,8a-dihydro-1H-isochromen-6-one	[M+NH4]+	Positive	8.99948	353.199	2.2926	0.00951854
215	Unknown (carbon number 22)	[M+CH3OH+H]+	Positive	1.17721	421.192	2.29174	0.00413798
216	7-{[(2E,6E)-3,7,11-trimethyldodeca-2,6,10-trien-1-yl]oxy}chromen-2-one	[M+Li]+	Positive	9.2581	389.207	2.28821	0.00118541
217	DErySphingosine	[M+H]+	Positive	8.17297	300.289	2.28727	0.00368254
218	Rhodojaponin II	[M+Na]+	Positive	1.16492	433.217	2.28315	0.00142771
219	PFSM-ammonio	[M-H]-	Negative	1.08212	292.073	2.28156	0.00074732
220	5-Demethylnobiletin	[M+Hac-H]-	Negative	1.21432	387.192	2.27482	0.00150977
221	Unknown (carbon number 18)	[M+H]+	Positive	8.40578	277.217	2.27245	0.00146564
222	Unknown (carbon number 22)	[M+2H]+	Positive	9.21489	401.16	2.26487	0.00268605
223	[(1R,5R,9S,13S)-5,9,13-trimethyltetracyclo[11.2.1.0?,??.0?,?]hexadec-14-en-5-yl]methanol	[M+H]+	Positive	9.98174	311.238	2.26476	0.000161555
224	Corynoxeine	[M+H]+	Positive	9.25944	383.195	2.26285	0.00618538
225	Lobaric Acid	[2M+K]+	Positive	1.16203	479.165	2.26135	0.00998157
226	THEOBROMINE	[M+Na]+	Positive	1.04986	219.026	2.24987	0.000649309
227	MMV1019989	[M+Na]+	Positive	9.98271	329.246	2.24586	0.000146475
228	(2E,6E,10Z)-12-hydroxy-10-(hydroxymethyl)-6-methyl-2-(4-methylpent-3-enyl)dodeca-2,6,10-trienoic acid	[M+DMSO+H]+	Positive	1.23922	359.218	2.24369	0.00520896
229	2-[(2'R,8R,8aS)-2',4,4,7,8a-pentamethylspiro[2,3,4a,5-tetrahydro-1H-naphthalene-8,5'-oxolane]-2'-yl]acetic acid	[M+Na]+	Positive	7.35915	343.225	2.24358	9.64453e-05
230	beta-lapachone	[M+H]+	Positive	8.35427	243.101	2.243	0.00449915
231	Desoxyrhaponticin	[M+IsoProp+H]+	Positive	8.53749	405.148	2.23783	0.00478204
232	Lusitanicoside	[M-H]-	Negative	1.16717	441.171	2.23333	0.00429149
233	Unknown (carbon number 22)	[M+H]+	Positive	9.26525	401.16	2.23254	0.00272507
234	N-(5-acetamidopentyl)acetamide	[M+Na]+	Positive	8.97512	187.149	2.23193	0.00217512
235	Darutigenol	[M+Na]+	Positive	9.7472	345.24	2.22956	0.00103712
236	Unknown (carbon number 15)	[M+ACN+2H]+	Positive	7.61549	203.178	2.22624	0.000464358
237	Cytarabine	[M-2H]-	Negative	1.06688	242.08	2.22177	0.000395796
238	Shearinine	[M+H]+	Positive	6.97311	584.33	2.21997	0.00520624
239	PS(18:0/14,15-EpETE)	[M+FA-H]-	Negative	0.970513	824.507	2.2177	0.0101461
240	MLS001148441-01!	[M+ACN+H]+	Positive	8.9432	354.207	2.19965	0.0077949
241	Tretinoin	[M+H]+	Positive	7.60616	301.216	2.19199	0.000263406
242	1-(3,5-dihydroxyphenyl)-12-hydroxytridecan-2-one	[M-H]-	Negative	1.21171	367.209	2.18047	0.00235015
243	(2E)-3-(4-Acetoxy-2,3-dihydroxy-2,5,5,8a-tetramethyldecahydro-1-naphthalenyl)acrylic acid	[M-C6H8O6-H]-	Negative	1.20588	399.198	2.17979	0.00655163
244	[(1R,5R,9S,13S)-5,9,13-trimethyltetracyclo[11.2.1.0?,??.0?,?]hexadec-14-en-5-yl]methanol	[M+Na]+	Positive	9.94581	311.237	2.17617	0.000766088
245	(2R,3S,4S,5R,6R)-2-(hydroxymethyl)-6-(3-hydroxy-6-methylheptoxy)oxane-3,4,5-triol	[M+H]+	Positive	9.21087	326.217	2.1745	0.000686989
246	Cilazapril monohydrate	[M+H]+	Positive	1.22548	418.235	2.1661	0.00684838
247	Aphidicolin	[M+FA-H]-	Negative	8.4867	337.239	2.16592	0.00701384
248	benzoin	[M+H]+	Positive	1.13348	212.839	2.16222	0.00956286
249	Arenobufagin	[M+H]+	Positive	1.17517	417.221	2.15434	0.00273256
250	Perindopril	[M-C6H10O5+H]+	Positive	9.54938	369.241	2.1472	0.00120362
251	Perindopril	[M+2H]+	Positive	9.60493	369.242	2.14404	0.000613446
252	Shearinine	[M+IsoProp+Na+H]+	Positive	1.25199	584.334	2.14239	0.00839365
253	Unknown (carbon number 10)	[M+Na]+	Positive	1.15364	247.131	2.13953	0.000397671
254	5-butyl-4-hydroxy-3-methyl-6-(3-methylbut-2-enyl)-1H-pyridin-2-one	[M+Na]+	Positive	13.3306	250.178	2.13157	0.00788067
255	N-(9-oxodecyl)acetamide	[M+Na]+	Positive	13.3267	236.16	2.1222	0.00165334
256	MMV009135	[M+Li]+	Positive	9.21278	389.204	2.11657	0.00606717
257	1-nitropyrene	[M-H]-	Negative	1.1586	247.069	2.1121	0.000630903
258	ESCITALOPRAM OXALATE	[M+H]+	Positive	1.12072	325.17	2.11001	0.00303942
259	Aphidicolin	[M+H+K]+	Positive	8.5557	361.235	2.10792	0.000204671
260	2(1H)-Naphthalenone, 8-[5-(acetyloxy)-3-methylpentyl]octahydro-4,4,8a-trimethyl-7-methylene-	[M+H]+	Positive	10.3202	371.254	2.10659	0.00334154
261	sn-Glycerol 3-phosphate	[M+H]+	Positive	1.35309	173.022	2.09816	0.00107742
262	1-Naphthalenecarboxaldehyde, decahydro-5-[(3E)-5-hydroxy-3-methyl-3-penten-1-yl]-1,4a-dimethyl-6-methylene-, (1R,4aR,5S)-	[M+H]+	Positive	9.20576	327.232	2.09757	0.00570733
263	LPE 18	[2M+ACN+H]+	Positive	8.74129	476.273	2.09613	1.13859e-06
264	(2R,3S,4S,5R,6R)-2-(hydroxymethyl)-6-(3-hydroxy-6-methylheptoxy)oxane-3,4,5-triol	[M+H]+	Positive	9.25115	326.222	2.09565	0.000288975
265	MMV1019989	[M+Li]+	Positive	9.56654	329.246	2.09385	0.000380682
266	Abieta-8(14),9(11),12-triene-7,18-diol	[M+H]+	Positive	7.83547	325.216	2.0926	0.00137741
267	2-[5-[2-[2-[5-(2-hydroxypropyl)oxolan-2-yl]propanoyloxy]propyl]oxolan-2-yl]propanoic acid	[M-H]-	Negative	1.18029	385.22	2.09111	0.00483828
268	Chenodeoxycholic acid	[M+H]+	Positive	10.8387	357.279	2.07848	5.05471e-05
269	Karakoline	[M+H]+	Positive	7.37707	378.262	2.07199	4.87356e-05
270	5-hydroxy-2,2,6,6-tetramethyl-4-[3-methyl-1-[2,4,6-trihydroxy-3-(2-methylpropanoyl)phenyl]butyl]cyclohex-4-ene-1,3-dione	[M-H]-	Negative	1.21433	427.209	2.06469	0.00600171
271	BUCHARAINE	[M+H]+	Positive	8.98632	354.168	2.06044	0.000661779
272	decyl acetate	[M+H]+	Positive	8.96873	223.17	2.05753	0.00775532
273	3-phenyllactic acid	[M+H]+	Positive	0.982158	184.095	2.05564	0.0023705
274	Bullatine B	[M+H-H2O]+	Positive	9.1386	438.3	2.05223	0.00476923
275	8-methoxy-1',3'-dimethyl-2-phenyl-1'H-spiro[chroman-3,5'-pyrimidine]-2',4',6'(3'H)-trione	[M+H-H2O]+	Positive	9.23487	381.149	2.0495	0.00601479
276	(8E)-14-Hydroxy-5,9,12,13-tetramethyl-16-methylene-4-oxatricyclo[10.3.1.0~3,5~]hexadeca-1(15),8-dien-2-one	[M+Na]+	Positive	1.26227	299.2	2.04524	0.0070463
277	KOBUSONE	[M+H-2H2O]+	Positive	9.18088	245.155	2.04207	0.00301647
278	C13H18O2	[M+H]+	Positive	9.26312	207.138	2.03958	0.000960997
279	LPE 18	[M+H]+	Positive	9.08229	480.306	2.03774	0.00302323
280	Unknown (carbon number 13)	[M+CH3OH+H]+	Positive	8.97327	209.155	2.03589	0.00996008
281	5-(1,2,4a,5-tetramethyl-7-oxo-3,4,8,8a-tetrahydro-2H-naphthalen-1-yl)-3-methylpentanoic acid	[M+3H]+	Positive	7.2932	321.244	2.03519	0.000648781
282	Unknown (carbon number 21)	[M+ACN+Na]+	Positive	8.09701	454.294	2.03349	0.00137241
283	4-Cholesten-3-one	[M+H]+	Positive	15.249	385.347	2.03187	0.00167065
284	Abieta-8(14),9(11),12-triene-7,18-diol	[M+H]+	Positive	7.77027	325.217	2.03116	0.000954563
285	Eicosanoids	[M-H]-	Negative	7.31594	353.232	2.02964	0.00595425
286	Theophylline	[M+Li]+	Positive	1.12522	219.018	2.02571	5.1431e-05
287	Ambiguine D isonitrile	[2M+H]+	Positive	1.17212	419.235	2.01976	0.00482307
288	Sclareol	[M+H]+	Positive	10.0747	331.262	2.01809	0.00534661
289	Octadecanedioic acid	[M+3H]+	Positive	7.82622	315.256	2.01261	0.00426902
290	Octadecanedioic acid	[M+Na]+	Positive	7.77234	315.255	2.00959	0.00251302
291	2,6-ditert-butyl-4-methylphenol	[M+H]+	Positive	9.2253	243.175	2.00419	0.00757808
292	Unknown (carbon number 21)	[M+Li]+	Positive	10.784	342.336	2.00173	0.000602449
293	Chenodeoxycholic acid	[M+DMSO+H]+	Positive	10.6082	357.279	1.99902	0.00178429
294	Prostaglandin E1	[M-H]-	Negative	7.36037	353.235	1.99562	0.000595711
295	Perindopril	[M+Li]+	Positive	9.97585	369.242	1.99561	0.000272304
296	Arachidonic Acid	[M+H]+	Positive	9.73313	305.248	1.98663	0.00312381
297	vitamine a acetate	[M+H]+	Positive	9.93505	329.25	1.98381	0.00465597
298	(Z)-5-[(1S,2R,4aR,8aR)-5-(hydroxymethyl)-1,2,4a-trimethyl-2,3,4,7,8,8a-hexahydronaphthalen-1-yl]-3-(hydroxymethyl)pent-2-enoic acid	[M+H]+	Positive	8.41228	354.266	1.98273	0.00724023
299	4-Cholesten-3-one	[M+H]+	Positive	15.1998	385.349	1.98202	0.00144731
300	(2E,4E,12Z)-N-(2-methylpropyl)octadeca-2,4,12-trienamide	[M+H]+	Positive	13.2406	334.313	1.98054	0.00914169
301	Ilicicolin A	[M+Na-2H]-	Negative	1.21395	389.193	1.97861	0.0087897
302	12-Acetoxypimara-7,15-dien-18-oic acid	[M+DMSO+H]+	Positive	7.82778	383.217	1.97521	0.00578261
303	5-(1,2,4a,5-tetramethyl-7-oxo-3,4,8,8a-tetrahydro-2H-naphthalen-1-yl)-3-methylpentanoic acid	[M+H]+	Positive	7.18985	321.245	1.96919	0.00098063
304	Cholest-4,6-Dien-3-One	[M-C6H10O5+H]+	Positive	11.9374	383.328	1.96525	0.00457795
305	Caryophyllene [T(-)]	[M+H]+	Positive	9.28403	213.164	1.96196	0.00960225
306	Unknown (carbon number 9)	[M+H]+	Positive	7.87398	155.106	1.95706	0.00791832
307	linoleic acid	[M+Na]+	Positive	7.28556	303.23	1.95091	0.000251041
308	Unknown (carbon number 21)	[M+H]+	Positive	8.57837	454.294	1.94661	0.00378121
309	7-Oxabicyclo[4.1.0]heptane-2,3,5-triol, 4-methylene-1-[[1,4,4a,5,6,7,8,8a-octahydro-5-(hydroxymethyl)-2,5,8a-trimethyl-1-naphthalenyl]methyl]-	[M+Na]+	Positive	8.44552	361.238	1.94166	0.00515547
310	Aphidicolin	[M+ACN+H]+	Positive	8.53305	356.275	1.93888	0.00239553
311	(E)-5-(1,2,4a,5-tetramethyl-7-oxo-3,4,8,8a-tetrahydro-2H-naphthalen-1-yl)-3-methylpent-2-enoic acid	[M+IsoProp+H]+	Positive	1.2264	357.204	1.93436	0.00860559
312	MMV1019989	[M+Li]+	Positive	9.51626	329.246	1.92454	0.00378882
313	5-(1,2,4a,5-tetramethyl-7-oxo-3,4,8,8a-tetrahydro-2H-naphthalen-1-yl)-3-methylpentanoic acid	[M+H]+	Positive	7.34723	321.24	1.91488	0.00265548
314	1-(3-Hydroxy-3-methyl-4-penten-1-yl)-2,5,5,8a-tetramethyldecahydro-2-naphthalenol	[M+H]+	Positive	10.1621	331.265	1.91276	0.00802943
315	2(1H)-Naphthalenone, 8-[5-(acetyloxy)-3-methylpentyl]octahydro-4,4,8a-trimethyl-7-methylene-	[M+2K-H]+	Positive	10.373	371.256	1.90724	0.000844614
316	isoabienol	[M+H-H2O]+	Positive	10.3312	313.254	1.90365	0.00396692
317	C11H16O2	[M+K]+	Positive	8.97512	181.123	1.89179	0.00748154
318	andrograpanin	[M+ACN+H]+	Positive	8.96832	341.207	1.88449	0.00778873
319	NCGC00381166-01_C15H26O3_	[M+H]+	Positive	8.97327	237.184	1.88146	0.00445505
320	chenodeoxycholic acid	[M+H]+	Positive	14.1493	807.575	1.87399	0.00352901
321	Unknown (carbon number 16)	[M+ACN+Na]+	Positive	8.19996	253.216	1.87347	0.000303022
322	(2E)-2-[hydroxy(phenyl)methylidene]-6-methoxy-1-benzofuran-3-one	[2M+K]+	Positive	1.06444	306.969	1.86933	0.00918292
323	Unknown (carbon number 9)	[M+CH3OH+H]+	Positive	8.9642	123.116	1.85982	0.0032547
324	(5R)-5-hydroxy-1-(4-hydroxy-3-methoxyphenyl)decan-3-one	[M+H]+	Positive	9.57267	277.177	1.84006	0.00208865
325	L-Carnitine	[M+H]+	Positive	1.10344	162.115	1.8367	0.0077459
326	(2alpha,5alpha,9alpha,10beta,14beta)-2,5,9,10-Tetraacetoxytaxa-4(20),11-dien-14-yl 2-methylbutanoate	[M+2Na-H]+	Positive	8.38807	643.284	1.83641	0.00548048
327	Glutamic acid	[M+Na]+	Positive	1.14122	148.06	1.83541	0.00297166
328	Naphtho[1,2-b]furan-2(3H)-one, decahydro-6-hydroxy-5a-methyl-3,9-bis(methylene)-, (3aS,5aR,6R,9aS,9bS)-	[M+H]+	Positive	9.43113	231.137	1.83461	0.00867155
329	Unknown (carbon number 18)	[M+H]+	Positive	11.0581	295.228	1.82752	0.0095001
330	Unknown (carbon number 18)	[M-H]-	Negative	8.4123	309.214	1.81551	0.00655813
331	2-Hydroxy-6-[(8Z,11Z)-8,11,14-pentadecatrien-1-yl]benzoic acid	[M+H]+	Positive	7.81795	343.226	1.8091	0.00179992
332	2-(2-hydroxy-6-methylhept-5-en-2-yl)-7-(3-methylbut-2-enyl)-2,3-dihydro-1-benzofuran-5-carboxylic acid	[M-H]-	Negative	8.0472	357.205	1.7889	0.00627057
333	Unknown (carbon number 10)	[M+H]+	Positive	8.96728	167.109	1.78624	0.00627638
334	andrograpanin	[M+Na]+	Positive	8.71365	341.209	1.78107	0.00811829
335	Cortisone	[M+K]+	Positive	9.69493	361.204	1.77111	0.005738
336	Chenodeoxycholic acid	[M+H]+	Positive	10.8934	357.278	1.75974	0.00775449
337	4-Cholesten-3-one	[M+H]+	Positive	15.1174	385.348	1.75356	0.00368988
338	2-(2-hydroxy-6-methylhept-5-en-2-yl)-7-(3-methylbut-2-enyl)-2,3-dihydro-1-benzofuran-5-carboxylic acid	[M-H]-	Negative	7.94535	357.207	1.74053	0.000291906
339	norambreinolide	[M+H-2H2O]+	Positive	10.3417	251.196	1.73965	0.00546425
340	stearic acid	[M+H]+	Positive	9.69715	307.253	1.73833	0.00835609
341	2(5H)-Furanone, 3-[2-[(1R,5R,8aS)-decahydro-5-(hydroxymethyl)-5,8a-dimethyl-2-methylene-1-naphthalenyl]ethyl]-	[M+H]+	Positive	7.357	319.227	1.73113	0.00128191
342	Abietic acid	[M+H]+	Positive	7.86785	303.231	1.70632	0.000410864
343	Cholesterol	[M+H]+	Positive	17.9396	369.352	1.70254	0.00516392
344	myrcene	[M-C6H10O5+H]+	Positive	8.97515	159.118	1.67743	0.00136608
345	Unknown (carbon number 16)	[M+H]+	Positive	8.27385	253.216	1.67651	0.00763122
346	(Z)-5-[(1S,2R,4aR,8aR)-5-(hydroxymethyl)-1,2,4a-trimethyl-2,3,4,7,8,8a-hexahydronaphthalen-1-yl]-3-(hydroxymethyl)pent-2-enoic acid	[M+H]+	Positive	7.62412	319.226	1.67047	0.000319689
347	(Z)-3-Hydroxyhexadec-7-enoic acid (NMR)	[M-3H]-	Negative	8.84744	269.213	1.65223	0.00586592
348	Unknown (carbon number 13)	[M+H]+	Positive	9.42985	175.148	1.64413	0.00397805
349	Leucylproline	[M+IsoProp+Na+H]+	Positive	1.12386	229.154	1.63537	0.00125979
350	1-palmitoyl-2-oleoyl-sn-glycero-3-phosphocholine	[M+H]+	Positive	10.1589	760.583	1.62887	0.00412637
351	linoleic acid	[M+H]+	Positive	7.50843	303.233	1.62471	0.00849387
352	Eicosenoic acid	[M-H]-	Negative	15.2694	309.278	1.60988	0.000976664
353	1-(4-methoxyphenyl)propane-1,2-diol	[M+H]+	Positive	6.86927	165.089	1.59744	0.000788638
354	Stigmasterol glucoside	[M+H]+	Positive	18.398	597.413	1.58013	1.19827e-05
355	cyclic 3,17-bis(1,2-ethanediyl acetal) estra-5(10),9(11)- diene-3,17-dione	[2M+K]+	Positive	7.63922	359.217	1.55682	0.000470506
356	Cholecalciferol	[M+H]+	Positive	15.6452	385.345	1.55559	0.00489161
357	Cholesterol	[M+H]+	Positive	18.0359	369.351	1.53401	0.00511606
358	Unknown (carbon number 11)	[M+NH4]+	Positive	1.1151	163.113	1.53321	0.00575937
359	5-epi-ilimaquinone	[M+H]+	Positive	7.59497	359.221	1.52999	0.000493582
