# Supplementary material for: Untargeted serum metabolomic profiling for early detection of Schistosoma mekongi infection in mouse model
Source: Front Cell Infect Microbiol. 2022 Aug 18;12:910177. doi: 10.3389/fcimb.2022.910177 (PMC9433908; doi:10.3389/fcimb.2022.910177)
Supplement: Supplementary Table S6 — Potential biomarkers of schistosomiasis identified by correlation coefficient analysis. [file Table_6.xlsx]

## Sheet: Sheet1
No.	Metabolite name	Correlation coefficient	t-statistics	p-value	False discovery rate
1	Heptadecanoyl Ethanolamide	0.93442	11.131	1.6761e-09	8.379e-06
2	Picrotin	0.89693	8.6062	8.5297e-08	0.0002132
3	Heptadecanoyl Ethanolamide	0.88525	8.075	2.1454e-07	0.00035749
4	Norethynodrel	-0.85571	-7.0159	1.507e-06	0.0018833
5	Norethindrone (Norethisterone)	-0.85133	-6.8846	1.9392e-06	0.0019388
6	Sophoridine	-0.82397	-6.1695	7.9792e-06	0.0057454
7	Glutamyltyrosine	0.8238	6.1655	8.0452e-06	0.0057454
8	3-(5,9-Dimethyl-4-oxo-8-oxatetracyclo[7.2.1.1~7,10~.0~1,6~]tridec-2-en-5-yl)propanoic acid	-0.79164	-5.4971	3.2075e-05	0.019218
9	Chenodeoxycholic acid	0.7897	5.4612	3.4599e-05	0.019218
10	Butyl Paraben	-0.77609	-5.2213	5.7654e-05	0.022565
11	All-trans-Retinoic acid	-0.77504	-5.2036	5.9877e-05	0.022565
12	5-(1,2,4a,5-tetramethyl-7-oxo-3,4,8,8a-tetrahydro-2H-naphthalen-1-yl)-3-methylpentanoic acid	-0.77469	-5.1977	6.0637e-05	0.022565
13	1-Phenanthrenecarboxylic acid, 1,2,3,4,4a,9,10,10a-octahydro-9-hydroxy-1,4a-dimethyl-7-(1-methylethyl)-, (1S,9R)-	-0.77362	-5.1799	6.3005e-05	0.022565
14	(E)-5-(1,2,4a,5-tetramethyl-7-oxo-3,4,8,8a-tetrahydro-2H-naphthalen-1-yl)-3-methylpent-2-enoic acid	-0.77354	-5.1785	6.3196e-05	0.022565
15	Estrone	-0.76698	-5.0712	7.961e-05	0.025365
16	GR 113808	-0.76583	-5.0527	8.2847e-05	0.025365
17	Estrone	-0.76465	-5.034	8.6258e-05	0.025365
18	1-Phenanthrenecarboxylic acid, 7-ethenyl-1,2,3,4,4a,4b,5,6,7,9,10,10a-dodecahydro-9-hydroxy-1,4a,7-trimethyl-	-0.76036	-4.9668	9.9769e-05	0.027708
19	2,3,4'-Trihydroxy-4-Methoxybenzophenone	0.75553	4.8929	0.00011712	0.029841
20	Uvarigrin	0.75494	4.8841	0.00011939	0.029841
21	Acetamide, N-[(Z)-2-(acetylamino)-1-[(7-methoxy-1,3-benzodioxol-5-yl)methyl]ethenyl]-N-(2-oxo-3-phenylpropyl)-	-0.74571	-4.7485	0.00016049	0.034254
22	Norethindrone	-0.74355	-4.7177	0.00017167	0.034254
23	Shinorine	0.74265	4.7049	0.00017655	0.034254
24	Cafestol	-0.74202	-4.6961	0.00018	0.034254
25	(1S,2R,9R,10S,12S)-12-hydroxy-7,15-diazatetracyclo[7.7.1.0^{2,7}.0^{10,15}]heptadecan-6-one	-0.7414	-4.6873	0.00018347	0.034254
26	Guggulsterone E&Z	-0.74054	-4.6753	0.00018839	0.034254
27	Citalopram	-0.74001	-4.6679	0.00019144	0.034254
28	Norethindrone (Norethisterone)	-0.73994	-4.6669	0.00019186	0.034254
29	(E)-3-[6-[(2S,3R,4S,5S,6R)-3,4,5-trihydroxy-6-(hydroxymethyl)oxan-2-yl]oxy-1,3-benzodioxol-5-yl]prop-2-enoic acid	-0.73571	-4.6086	0.00021808	0.037593
30	2(5H)-Furanone, 3-[2-[(1R,5R,8aS)-decahydro-5-(hydroxymethyl)-5,8a-dimethyl-2-methylene-1-naphthalenyl]ethyl]-	-0.73336	-4.5766	0.00023398	0.038989
31	Thymidine 5'-Monophosphate	0.73144	4.5508	0.00024764	0.039934
32	6-(methylamino)hexane-1,2,3,4,5-pentaol	-0.72508	-4.467	0.0002979	0.046537
33	Adrenosterone	-0.72234	-4.4317	0.00032211	0.048795
34	MLS001142420-01!	-0.72079	-4.4118	0.0003366	0.04949
35	5-hydroxy-2,2-dimethyl-10-(2-methylbut-3-en-2-yl)pyrano[3,2-g]chromen-8-one	0.71157	4.2968	0.0004342	0.062017
36	9-hydroxy-1,4a-dimethyl-7-propan-2-yl-2,3,4,9,10,10a-hexahydrophenanthrene-1-carboxylic acid	-0.69956	-4.1535	0.00059685	0.082879
37	Citalopram	-0.69817	-4.1374	0.00061855	0.083571
38	Kahweol	-0.69623	-4.115	0.00065014	0.085527
39	NCGC00385003-01!4-[3-methyl-5-(5,6,7-trihydroxy-1,2,4a,5-tetramethyl-3,4,6,7,8,8a-hexahydro-2H-naphthalen-1-yl)pentoxy]-4-oxobutanoic acid	-0.69398	-4.0894	0.00068831	0.088227
40	NCGC00380243-01!	0.68928	4.0364	0.00077443	0.096784
41	Ipratropium bromide22254-24-6	-0.67962	-3.9306	0.00098018	0.11847
42	Triptophenolide	0.67874	3.9212	0.001001	0.11847
43	[(1S,3aR,5R,5aR,8aR,9S,9aR)-1,5,8a-trimethyl-2,8-dioxo-3a,4,5,5a,9,9a-hexahydro-1H-azuleno[6,5-b]furan-9-yl] 2-methylpropanoate	0.67739	3.9068	0.0010337	0.11847
44	[(1R,5S,6S)-3-(hydroxymethyl)-5-[(Z)-2-methylbut-2-enoyl]oxy-2-oxo-6-propan-2-ylcyclohex-3-en-1-yl] (E)-4-hydroxy-2-methylbut-2-enoate	0.67579	3.8898	0.0010736	0.11847
45	5,7-dihydroxy-2-(2-methylpropyl)-8-[(2S,3R,4R,5S,6R)-3,4,5-trihydroxy-6-(hydroxymethyl)oxan-2-yl]chromen-4-one	0.67546	3.8863	0.001082	0.11847
46	9-hydroxy-1,4a-dimethyl-7-propan-2-yl-2,3,4,9,10,10a-hexahydrophenanthrene-1-carboxylic acid	-0.67437	-3.8748	0.00111	0.11847
47	5-hydroxy-2,2-dimethyl-10-(2-methylbut-3-en-2-yl)pyrano[3,2-g]chromen-8-one	0.67402	3.871	0.0011194	0.11847
48	Phenethylacetate	-0.67333	-3.8638	0.0011375	0.11847
49	1-palmitoyl-2-oleoyl-sn-glycero-3-phosphocholine	-0.67115	-3.841	0.0011969	0.1221
50	Tretinoin (Aberela)	-0.66868	-3.8154	0.0012671	0.12668
51	5-hydroxy-2,2-dimethyl-10-(2-methylbut-3-en-2-yl)pyrano[3,2-g]chromen-8-one	0.66728	3.8011	0.0013083	0.12824
52	Unknown (carbon number 13); PlaSMA ID-406	-0.66245	-3.7518	0.00146	0.14035
53	Eicosanoids_bicycloPGE1_C20H32O4	-0.66073	-3.7346	0.0015172	0.1431
54	NCGC00385437-01!5-undecylbenzene-1,3-diol	-0.65798	-3.7071	0.0016129	0.1468
55	Dihydroxy (3Alpha,12Alpha)Pregnan-20-One	-0.65773	-3.7046	0.0016221	0.1468
56	Theophylline	-0.6571	-3.6984	0.0016445	0.1468
57	Unknown (carbon number 20); PlaSMA ID-1208	-0.65565	-3.684	0.001698	0.14892
58	5-hydroxy-2,2-dimethyl-10-(2-methylbut-3-en-2-yl)pyrano[3,2-g]chromen-8-one	0.64757	3.6055	0.0020223	0.17178
59	Asulam	0.64668	3.597	0.0020611	0.17178
60	[(1R,5S,6S)-3-(hydroxymethyl)-5-[(Z)-2-methylbut-2-enoyl]oxy-2-oxo-6-propan-2-ylcyclohex-3-en-1-yl] (E)-4-hydroxy-2-methylbut-2-enoate	0.64666	3.5968	0.0020618	0.17178
61	Deacetylgedunin	-0.64496	-3.5805	0.0021378	0.17277
62	Norethindrone	-0.64485	-3.5795	0.0021427	0.17277
63	MLS002222187-01!548-66-3	-0.6366	-3.5022	0.0025443	0.19794
64	Epiandrosterone	-0.63634	-3.4998	0.0025579	0.19794
65	8-{(1S,5R)-4-Oxo-5-[(2Z)-2-penten-1-yl]-2-cyclopenten-1-yl}octanoic acid	-0.63604	-3.497	0.0025738	0.19794
66	[(1S,3aR,5R,5aR,8aR,9S,9aR)-1,5,8a-trimethyl-2,8-dioxo-3a,4,5,5a,9,9a-hexahydro-1H-azuleno[6,5-b]furan-9-yl] 2-methylpropanoate	0.6326	3.4654	0.0027609	0.20911
67	2-hydroxy-1-isopentyl-4-methyl-1H-imidazol-5(4H)-one	-0.62812	-3.4248	0.0030211	0.22331
68	1-palmitoyl-2-oleoyl-sn-glycero-3-phosphocholine	-0.62784	-3.4223	0.0030376	0.22331
69	N-(5-acetamidopentyl)acetamide	-0.62598	-3.4056	0.0031523	0.22838
70	Eicosanoids_bicycloPGE1	-0.62416	-3.3894	0.0032674	0.23334
71	Estriol	-0.62071	-3.3588	0.003496	0.24615
72	Carnosol	-0.61991	-3.3518	0.003551	0.24655
73	Fraxin	-0.6189	-3.343	0.0036208	0.24795
74	(3S,8S,9S,10R,13R,14S,17R)-10,13-dimethyl-17-((R)-6-methylheptan-2-yl)-2,3,4,7,8,9,10,11,12,13,14,15,16,17-tetradecahydro-1H-cyclopenta[a]phenanthren-3-yl (2-(trimethylammonio)ethyl) phosphate	-0.61793	-3.3345	0.0036894	0.24923
75	Hyodeoxycholic acid	0.61603	3.3179	0.0038273	0.2551
76	(5E)-2-heptyl-3,4,7-trihydroxy-2,3,4,7,8,9-hexahydrooxecin-10-one	0.61256	3.288	0.0040886	0.26893
77	Sodium Tetradecyl Sulfate	-0.60858	-3.2539	0.004407	0.28611
78	2-[5-[2-[2-[5-[2-[2-[5-[2-[2-[5-(2-hydroxybutyl)oxolan-2-yl]propanoyloxy]propyl]oxolan-2-yl]propanoyloxy]propyl]oxolan-2-yl]propanoyloxy]propyl]oxolan-2-yl]propanoic acid	0.60789	3.2481	0.0044642	0.28611
79	Phosphatidylcholine	0.60491	3.223	0.004718	0.29686
80	5,7-dihydroxy-2-(2-methylpropyl)-8-[(2S,3R,4R,5S,6R)-3,4,5-trihydroxy-6-(hydroxymethyl)oxan-2-yl]chromen-4-one	0.6038	3.2137	0.0048154	0.29686
81	Taurocholic acid	0.60344	3.2106	0.0048478	0.29686
82	2-(6-hydroxyhexyl)-3-methylidenebutanedioic acid	0.60283	3.2055	0.0049025	0.29686
83	Dydrogesterone	-0.60254	-3.2031	0.0049289	0.29686
84	Dehydroabietic acid	-0.60075	-3.1882	0.0050929	0.30277
85	8-(3-methoxy-2-(methoxycarbonyl)phenyl)octanoic acid	0.59981	3.1804	0.0051805	0.30277
86	Glyceric acid	-0.59951	-3.178	0.0052087	0.30277
87	7-ethenyl-1,4a,7-trimethyl-6-oxo-2,3,4,8,8a,9,10,10a-octahydrophenanthrene-1-carboxylic acid	-0.59743	-3.1607	0.0054093	0.31082
88	Unknown (carbon number 11); PlaSMA ID-525	-0.59525	-3.1429	0.0056251	0.31824
89	Pregn-4-ene-3,20-dione	-0.5943	-3.1352	0.0057215	0.31824
90	6-Shogaol	-0.59402	-3.1329	0.0057502	0.31824
91	Cortodoxone	-0.59361	-3.1295	0.0057931	0.31824
92	NCGC00347651-02_C20H26O3_1-Phenanthrenecarboxylic acid, 1,2,3,4,4a,9,10,10a-octahydro-1,4a-dimethyl-7-(1-methylethyl)-9-oxo-	-0.58899	-3.0921	0.0062871	0.33991
93	1-palmitoyl-2-oleoyl-sn-glycero-3-phosphocholine	-0.58861	-3.0891	0.0063288	0.33991
94	PFSM-ammonio	0.58805	3.0846	0.0063915	0.33991
95	(2alpha,5alpha,9alpha,10beta,14beta)-2,5,9,10-Tetraacetoxytaxa-4(20),11-dien-14-yl 2-methylbutanoate	0.58682	3.0748	0.0065297	0.3436
96	Guggulsterone E&Z	-0.5842	-3.0539	0.0068342	0.3537
97	1-palmitoyl-2-oleoyl-sn-glycero-3-phosphocholine	-0.58396	-3.052	0.0068631	0.3537
98	Reichsteins substance S	-0.58198	-3.0363	0.0071012	0.36156
99	Conessine	-0.58058	-3.0252	0.0072745	0.36156
100	Cytarabine	0.58048	3.0245	0.0072859	0.36156
101	4-aminovaleric acid betaine; CE0; RXHVPPWXTMHWGY-UHFFFAOYSA-N	-0.58033	-3.0233	0.007305	0.36156
102	(5xi)-Abieta-8,11,13-trien-18-oic acid	-0.57912	-3.0139	0.0074571	0.36547
103	1-palmitoyl-2-oleoyl-sn-glycero-3-phosphocholine	-0.57819	-3.0065	0.007577	0.36705
104	5-hydroxy-2,2-dimethyl-10-(2-methylbut-3-en-2-yl)pyrano[3,2-g]chromen-8-one	0.57773	3.003	0.0076363	0.36705
105	1-palmitoyl-2-oleoyl-sn-glycero-3-phosphocholine	-0.57675	-2.9953	0.0077645	0.36966
106	2-(4-oxoquinazolin-3(4H)-yl)ethyl isobutyrate	0.5758	2.9879	0.0078896	0.37207
107	Tigogenin	-0.57429	-2.9762	0.008093	0.3781
108	Andrograpanin	-0.57229	-2.9609	0.0083675	0.38408
109	Oleic acid	0.57224	2.9605	0.0083747	0.38408
110	Octopamine, N-feruloyl-	0.56896	2.9353	0.0088438	0.40191
111	Epiandrosterone	-0.56694	-2.92	0.0091423	0.41173
112	1,4-Cyclohexanedicarboxylic acid	0.56604	2.9131	0.009279	0.41416
113	(3E,7E,11E,15E)-5,9,13,17,18-pentahydroxy-4,6,8,10-tetramethyl-2-[(E)-2-methylbut-2-enyl]nonadeca-3,7,11,15-tetraenedioic acid	0.56505	2.9056	0.0094302	0.41718
114	3-Hydroxy-3-methylglutaric acid	0.56369	2.8953	0.009642	0.42218
115	Unknown (carbon number 16); PlaSMA ID-1063	-0.56324	-2.892	0.0097122	0.42218
116	(5E)-2-heptyl-3,4,7-trihydroxy-2,3,4,7,8,9-hexahydrooxecin-10-one	0.56263	2.8874	0.0098085	0.42269
