# Supplementary material for: Untargeted serum metabolomic profiling for early detection of Schistosoma mekongi infection in mouse model
Source: Front Cell Infect Microbiol. 2022 Aug 18;12:910177. doi: 10.3389/fcimb.2022.910177 (PMC9433908; doi:10.3389/fcimb.2022.910177)
Supplement: Supplementary Table S7 — Potential biomarkers of schistosomiasis identified by feature important detection with random forest algorithm. [file Table_7.xlsx]

## Sheet: Sheet1
No.	Metabolite name	Mean Decrease Accuracy
1	Heptadecanoyl Ethanolamide	0.0049524
2	Glutamyltyrosine	0.0046905
3	(E)-5-(1,2,4a,5-tetramethyl-7-oxo-3,4,8,8a-tetrahydro-2H-naphthalen-1-yl)-3-methylpent-2-enoic acid	0.0030714
4	Peimine	0.0029603
5	Picrotin	0.0028889
6	Butyl Paraben	0.0028556
7	Phosphonoacetic acid	0.0023333
8	[(1S,3aR,5R,5aR,8aR,9S,9aR)-1,5,8a-trimethyl-2,8-dioxo-3a,4,5,5a,9,9a-hexahydro-1H-azuleno[6,5-b]furan-9-yl] 2-methylpropanoate	0.0023095
9	PFSA-pentafluorosulfide	0.0021429
10	Theophylline	0.0021214
11	2(5H)-Furanone, 3-[2-[(1R,5R,8aS)-decahydro-5-(hydroxymethyl)-5,8a-dimethyl-2-methylene-1-naphthalenyl]ethyl]-	0.0019714
12	Heptadecanoyl Ethanolamide	0.0018333
13	Chenodeoxycholic acid	0.0016667
14	Sophoridine	0.0016429
15	1-Phenanthrenecarboxylic acid, 1,2,3,4,4a,9,10,10a-octahydro-9-hydroxy-1,4a-dimethyl-7-(1-methylethyl)-, (1S,9R)-	0.0016
16	3-(5,9-Dimethyl-4-oxo-8-oxatetracyclo[7.2.1.1~7,10~.0~1,6~]tridec-2-en-5-yl)propanoic acid	0.0015
17	Unknown (carbon number 16); PlaSMA ID-1083	0.0014667
18	GR 113808	0.0014444
19	Phosphatidylcholine	0.0014
20	Albocycline	0.0013444
21	Cytarabine	0.0013
22	1-Phenanthrenecarboxylic acid, 1,2,3,4,4a,9,10,10a-octahydro-1,4a-dimethyl-7-(1-methylethyl)-9-oxo-	0.0012857
23	All-trans-Retinoic acid	0.0011667
24	NCGC00380243-01!	0.0011667
25	Norethindrone (Norethisterone)	0.0011429
26	(2e)-3-(3,4-Dihydroxyphenyl)-N-[2-(4-Hydroxyphenyl)ethyl]acrylamide	0.0010714
27	(E)-5-(1,2,4a,5-tetramethyl-7-oxo-3,4,8,8a-tetrahydro-2H-naphthalen-1-yl)-3-methylpent-2-enoic acid	0.0010714
28	Tretinoin (Aberela)	0.0010714
29	(5E)-2-heptyl-3,4,7-trihydroxy-2,3,4,7,8,9-hexahydrooxecin-10-one	0.0010714
30	Estrone	0.0010667
31	[(1R,5S,6S)-3-(hydroxymethyl)-5-[(Z)-2-methylbut-2-enoyl]oxy-2-oxo-6-propan-2-ylcyclohex-3-en-1-yl] (E)-4-hydroxy-2-methylbut-2-enoate	0.0010159
32	Theobromine	0.001
33	Unknown (carbon number 13); PlaSMA ID-406	0.001
34	5-hydroxy-2,2-dimethyl-10-(2-methylbut-3-en-2-yl)pyrano[3,2-g]chromen-8-one	0.001
35	L-Glutamic acid	0.00095238
36	9-Methoxy-2,2-dimethyl-2,6-dihydro-pyrano[3,2-c]quinolin-5-one	0.00088889
37	(2S)-5,7-dihydroxy-2-(4-hydroxyphenyl)-6-[(2S,3R,4R,5S,6R)-3,4,5-trihydroxy-6-[[(2R,3R,4R,5R,6S)-3,4,5-trihydroxy-6-methyloxan-2-yl]oxymethyl]oxan-2-yl]-2,3-dihydrochromen-4-one	0.00088889
38	4-Hydroxy-L-Proline	0.00085714
39	4-[3-methyl-5-(5,6,7-trihydroxy-1,2,4a,5-tetramethyl-3,4,6,7,8,8a-hexahydro-2H-naphthalen-1-yl)pentoxy]-4-oxobutanoic acid	0.00085714
40	Phosphatidylinositol	0.00085714
41	1-Phenanthrenecarboxylic acid, 7-ethenyl-1,2,3,4,4a,4b,5,6,7,9,10,10a-dodecahydro-9-hydroxy-1,4a,7-trimethyl-	0.0008381
42	Cafestol	0.0008
43	Norethindrone (Norethisterone)	0.0008
44	Enoximone77671-31-9	0.0008
45	MLS001142420-01!	0.0008
46	(2S)-5,7-dihydroxy-2-(4-hydroxyphenyl)-6-[(2S,3R,4R,5S,6R)-3,4,5-trihydroxy-6-[[(2R,3R,4R,5R,6S)-3,4,5-trihydroxy-6-methyloxan-2-yl]oxymethyl]oxan-2-yl]-2,3-dihydrochromen-4-one	0.0008
47	4-O-Methylphloracetophenone	0.0008
48	Histamine-trifluoromethyltoluide	0.0008
49	LPC 18: 2; PlaSMA ID-1554	0.00079365
50	Phosphatidylinositol	0.00079365
51	2-(6-hydroxyhexyl)-3-methylidenebutanedioic acid	0.00077778
52	(E)-3-[6-[(2S,3R,4S,5S,6R)-3,4,5-trihydroxy-6-(hydroxymethyl)oxan-2-yl]oxy-1,3-benzodioxol-5-yl]prop-2-enoic acid	0.00075
53	1-palmitoyl-2-oleoyl-sn-glycero-3-phosphocholine	0.00075
54	Homoserine	0.00075
55	Famotidine	0.00073016
56	Melibiose	0.00066667
57	2-hydroxy-3-methyl-6-[(2E,6E)-3,7,11-trimethyldodeca-2,6,10-trienyl]-7-oxabicyclo[4.1.0]hept-3-en-5-one	0.00066667
58	(1R,2R,4aS,8aS)-1-((S)-3-hydroxy-3-methylpentyl)-2,5,5,8a-tetramethyldecahydronaphthalen-2-ol	0.00066667
59	1-Phenanthrenecarboxylic acid, 1,2,3,4,4a,9,10,10a-octahydro-1,4a-dimethyl-7-(1-methylethyl)-9-oxo-	0.00066667
60	2-(21-amino-3,20-dihydroxydocosan-2-yl)oxy-6-(hydroxymethyl)oxane-3,4,5-triol	0.00066667
61	(2alpha,5alpha,9alpha,10beta,14beta)-2,5,9,10-Tetraacetoxytaxa-4(20),11-dien-14-yl 2-methylbutanoate	0.00066667
62	1-palmitoyl-2-oleoyl-sn-glycero-3-phosphocholine	0.00066667
63	1,4-Cyclohexanedicarboxylic acid	0.00066667
64	Unknown (carbon number 12); PlaSMA ID-297	0.00066667
65	(5E)-2-heptyl-3,4,7-trihydroxy-2,3,4,7,8,9-hexahydrooxecin-10-one	0.00066667
66	Thymidine 5'-Monophosphate	0.00066667
67	Pachyrrhizin	0.00066667
68	5,7-dihydroxy-2-(2-methylpropyl)-8-[(2S,3R,4R,5S,6R)-3,4,5-trihydroxy-6-(hydroxymethyl)oxan-2-yl]chromen-4-one	0.00066667
69	Pyridoxamine	0.00057143
70	Isolaserpitin	0.00057143
71	Famotidine (Pepcid)	0.00057143
72	C18H37NO4; PlaSMA ID-1812	0.00057143
73	7-ethenyl-1,4a,7-trimethyl-6-oxo-2,3,4,8,8a,9,10,10a-octahydrophenanthrene-1-carboxylic acid	0.00057143
74	9-hydroxy-1,4a-dimethyl-7-propan-2-yl-2,3,4,9,10,10a-hexahydrophenanthrene-1-carboxylic acid	0.00057143
75	NCGC00384807-01_C20H32O3_	0.00057143
76	N4-Acetylsulfamethoxazole	0.00057143
77	5-undecylbenzene-1,3-diol	0.00057143
78	4-methylumbelliferyl acetate	0.00057143
79	Idazoxan Hydrochloride	0.00057143
80	L-(+)-Arginine	0.00057143
81	Delta-Undecalactone	0.00057143
82	Acetamide, N-[(Z)-2-(acetylamino)-1-[(7-methoxy-1,3-benzodioxol-5-yl)methyl]ethenyl]-N-(2-oxo-3-phenylpropyl)-	0.00057143
83	Peimine	0.00057143
84	(1S,4S,5R,9S,10R,13R,14R)-14-hydroxy-5,9-dimethyl-14-{[(3-methylbutanoyl)oxy]methyl}tetracyclo[11.2.1.0?,??.0?,?]hexadecane-5-carboxylic acid	0.00057143
85	MLS001140664-01!	0.00057143
86	Citric acid	0.00057143
87	8-(3-methoxy-2-(methoxycarbonyl)phenyl)octanoic acid	0.00057143
88	1-Phenanthrenecarboxylic acid, 1,2,3,4,4a,4b,5,6,7,9,10,10a-dodecahydro-7-hydroxy-1,4a-dimethyl-7-(1-methylethyl)-9-oxo-	0.00057143
89	(4E,8E)-10-(4-hydroxy-6-methoxy-7-methyl-3-oxo-1H-2-benzofuran-5-yl)-4,8-dimethyldeca-4,8-dienoic acid	0.00057143
90	PFCA-H	0.00057143
91	Phosphatidylcholine	0.00057143
92	Phosphatidylcholine	0.00057143
93	Phosphatidylcholine	0.00057143
94	2(1H)-Naphthalenone, 8-[5-(acetyloxy)-3-methylpentyl]octahydro-4,4,8a-trimethyl-7-methylene-	0.0005
95	Icosanoic acid	0.0005
96	Dihydroxy (3Alpha,12Alpha)Pregnan-20-One	0.0005
97	2(3H)-Furanone, 3-[2-[(1R,4aS,5R,6R,8aS)-decahydro-6-hydroxy-5-(hydroxymethyl)-5,8a-dimethyl-2-methylene-1-naphthalenyl]ethylidene]dihydro-4-hydroxy-, (3E,4R)-	0.0005
98	Carnosol	0.0005
99	Citalopram	0.0005
100	5-(1,2,4a,5-tetramethyl-7-oxo-3,4,8,8a-tetrahydro-2H-naphthalen-1-yl)-3-methylpentanoic acid	0.0005
101	(5xi,9xi)-12-Hydroxyabieta-7,13-dien-18-oic acid	0.0005
102	Norambreinolide	0.0005
103	MLS002695240-01!	0.0005
104	Unknown (carbon number 9); PlaSMA ID-1045	0.0005
105	Alpha Cyperone	0.0005
106	(1S,9S,E)-4,11,11-trimethyl-8-methylenebicyclo[7.2.0]undec-4-ene	0.0005
107	3-(2-hydroxyethyl)quinazolin-4(3H)-one	0.0005
108	Methyl 3-[(1E,3E)-3,5-dimethyl-1,3-heptadien-1-yl]-8-hydroxy-6a,8-dimethyl-6-oxo-6a,8,9,9a-tetrahydro-6H-furo[2,3-h]isochromene-9-carboxylate	0.0005
109	(2alpha,5alpha,9alpha,10beta,14beta)-2,5,9,10-Tetraacetoxytaxa-4(20),11-dien-14-yl 2-methylbutanoate	0.0005
110	(3S,10R,13R,17R)-10,13-dimethyl-17-((R)-6-methylheptan-2-yl)-2,3,4,7,8,9,10,11,12,13,14,15,16,17-tetradecahydro-1H-cyclopenta[a]phenanthren-3-yl 2-((4-methyl-6-oxo-7,8,9,10-tetrahydro-6H-benzo[c]chromen-3-yl)oxy)acetate	0.0005
111	Unknown (carbon number 14); PlaSMA ID-378	0.0005
112	[(1S,3aR,5R,5aR,8aR,9S,9aR)-1,5,8a-trimethyl-2,8-dioxo-3a,4,5,5a,9,9a-hexahydro-1H-azuleno[6,5-b]furan-9-yl] 2-methylpropanoate	0.0005
113	2-hydroxy-6-[(8Z,11Z)-pentadeca-8,11,14-trienyl]benzoic acid	0.0005
114	6-acetyloxy-7-ethenyl-1,4a,7-trimethyl-3,4,4b,5,6,8,10,10a-octahydro-2H-phenanthrene-1-carboxylic acid	0.0005
115	Phosphatidylinositol	0.0005
116	Phosphatidylcholine 17	0.0005
117	2-amino-4-hydroxypyrimidine-5-carboxylic acid	0.00044444
118	(2R,4aR,7S,8S,8aR)-8-[(Z)-5-hydroxy-3-methylpent-3-enyl]-4,4,7,8a-tetramethyl-2,3,4a,5,6,8-hexahydro-1H-naphthalene-2,7-diol	0.00044444
119	2(5H)-Furanone, 3-[2-[(1R,5R,8aS)-decahydro-5-(hydroxymethyl)-5,8a-dimethyl-2-methylene-1-naphthalenyl]ethyl]-	0.00044444
120	9-hydroxy-10,12-octadecadienoic acid	0.00044444
121	2-decyl-3-hydroxypentanedioic acid	0.00044444
122	Norethynodrel	0.00044444
123	4-hydroxy-4-(pyridin-2-yl)butan-2-one	0.00044444
124	Phosphatidylethanolamine	0.00044444
125	Glabrone	0.0004
126	Estriol	0.0004
127	Tigogenin	0.0004
128	4,4`-Thiodiphenol	0.0004
129	PFSM-ammonio	0.0004
130	Triptophenolide	0.0004
131	5-hydroxy-2,2-dimethyl-10-(2-methylbut-3-en-2-yl)pyrano[3,2-g]chromen-8-one	0.0004
132	(1S,2R,9R,10S,12S)-12-hydroxy-7,15-diazatetracyclo[7.7.1.0^{2,7}.0^{10,15}]heptadecan-6-one	0.00036364
133	Eicosanoids_bicycloPGE1	0.00033333
134	Guggulsterone E&Z	0.00033333
135	FA 18: 3+1O; PlaSMA ID-1517	0.00033333
136	Abieta-8(14),9(11),12-triene-7,18-diol	0.00033333
137	D-Fructose	0.00033333
138	2-[(1S,2S,4aR,8aS)-1-hydroxy-4a-methyl-8-methylidene-1,2,3,4,5,6,7,8a-octahydronaphthalen-2-yl]prop-2-enoic acid	0.00033333
139	3-hydroxy-1,2-dimethylpyridin-4(1H)-one	0.00028571
140	C19H22O4; PlaSMA ID-1671	0.00028571
141	Benzothiazole	0.00028571
142	C18(Plasm)-18: 1 PC	0.00028571
143	MLS000069690-01!	0.00028571
144	Daphnetin	0.00028571
145	(2S,3R,4S,5S,6R)-2-[(2R,3R,4S,5S,6R)-4,5-dihydroxy-6-(hydroxymethyl)-2-(3-hydroxy-6-methylheptoxy)oxan-3-yl]oxy-6-(hydroxymethyl)oxane-3,4,5-triol	0.00028571
146	LPC 18: 1; PlaSMA ID-2759	0.00028571
147	(2R,3R,4S,5R,6R)-2-[[7-[(2R,3R,4R,5S)-3,4-dihydroxy-5-(hydroxymethyl)oxolan-2-yl]oxy-2-ethenyl-2,4b,8,8-tetramethyl-4,4a,5,6,7,8a,9,10-octahydro-3H-phenanthren-3-yl]oxy]-6-methyloxane-3,4,5-triol	0.00028571
148	Unknown (carbon number 36); PlaSMA ID-3125	0.00028571
149	PFCA-unsaturated	0.00028571
150	[(1R,2S,3S,4R,4aS)-2,3-dihydroxy-3,4a,8,8-tetramethyl-4-[(E)-3-oxobut-1-enyl]-2,4,5,6,7,8a-hexahydro-1H-naphthalen-1-yl] acetate	0.00028571
151	Cholesterol	0.00025
152	(Z)-5-[(1S,2R,4aR,8aR)-5-(hydroxymethyl)-1,2,4a-trimethyl-2,3,4,7,8,8a-hexahydronaphthalen-1-yl]-3-(hydroxymethyl)pent-2-enoic acid	0.00025
153	Kobusone	0.00025
154	Palmitoylcarnitine	0.00025
155	5,7-dihydroxy-6-[3,4,5-trihydroxy-6-(hydroxymethyl)oxan-2-yl]-8-[3,4,5-trihydroxy-6-(hydroxymethyl)oxan-2-yl]oxychromen-2-one	0.00025
156	Trifluoroacetic acid	0.00025
157	Hydroxyprogesterone	0.00025
158	PFCA-H	0.00025
159	Phosphatidylcholine	0.00025
160	Phosphatidylcholine	0.00025
161	Stearamide	0.00022222
162	4-hydroxy-3-[(2E)-4-hydroxy-3,7-dimethylocta-2,6-dienyl]-5-[(E)-4-hydroxy-3-methylbut-2-enyl]benzoic acid	0.00022222
163	5-hydroxy-2,2-dimethyl-10-(2-methylbut-3-en-2-yl)pyrano[3,2-g]chromen-8-one	0.00022222
164	MMV676476	0.00022222
165	Phosphatidylcholine	0.00022222
166	Unknown (carbon number 25); PlaSMA ID-1570	0.00022222
167	Pregn-4-ene-3,20-dione	0.0002
