# Supplementary material for: Untargeted serum metabolomic profiling for early detection of Schistosoma mekongi infection in mouse model
Source: Front Cell Infect Microbiol. 2022 Aug 18;12:910177. doi: 10.3389/fcimb.2022.910177 (PMC9433908; doi:10.3389/fcimb.2022.910177)
Supplement: Supplementary Table S8 — Potential biomarkers of schistosomiasis identified by ROC curve analysis. [file Table_8.xlsx]

## Sheet: Sheet1
No	Metabolite name	2-Week Post-infection			4-Week Post-infection			8-Week Post-infection
		Area Under the Curve	t-test	Log2 Fold change	Area Under the Curve	t-test	Log2 Fold change	Area Under the Curve	t-test	Log2 Fold change
1	Picrotin	1	0.00091682	2.2387	1	2.4141e-05	4.9065	1	6.1898e-06	4.2712
2	Heptadecanoyl Ethanolamide	1	0.0004074	1.8159	1	0.00018143	2.4756	1	1.1391e-05	2.648
3	Heptadecanoyl Ethanolamide	1	0.00046883	1.7485	1	0.00040375	2.5445	1	0.00016432	2.4491
4	Theophylline	0.92	0.0059559	-0.73203	0.92	0.0091972	-0.94307	1	0.00053646	-0.89094
5	All-trans-Retinoic acid	0.96	0.0080206	-1.7374	0.96	0.0042692	-1.7454		-	-
6	2',4',6'-Trihydroxydihydrochalcone	0.96	0.0049551	6.7228	0.92	0.0070015	7.7418	-	-	-
7	5-hydroxy-2,2-dimethyl-10-(2-methylbut-3-en-2-yl)pyrano[3,2-g]chromen-8-one	0.92	0.008799	5.4907	0.92	0.0080753	5.7146	-	-	-
8	Lapachol	0.88	0.0072821	7.419	0.84	0.008329	7.6966	-	-	-
9	5-hydroxy-2,2-dimethyl-10-(2-methylbut-3-en-2-yl)pyrano[3,2-g]chromen-8-one	0.84	0.0077343	4.5665	0.8	0.0065439	4.9652	-	-	-
10	Beta-lapachone	1	0.0021981	4.8289	-	-	-	1	0.0085919	-1.1654
11	GR 113808	1	0.0013522	-4.8417	-	-	-	1	0.00099553	-4.8546
12	Ormetoprim	1	0.0032338	2.5214	-	-	-	0.96	0.0035366	3.0498
13	Chenodeoxycholic acid	0.88	0.0090265	0.67939	-	-	-	0.96	0.0017942	0.92689
14	Thymidine 5'-Monophosphate	-	-	-	1	0.0065258	1.6577	1	2.0207e-05	1.9336
15	1-Phenanthrenecarboxylic acid, 1,2,3,4,4a,9,10,10a-octahydro-9-hydroxy-1,4a-dimethyl-7-(1-methylethyl)-, (1S,9R)-	-	-	-	1	0.00096368	-4.4679	1	9.3397e-05	-4.0687
16	Norethindrone (Norethisterone)	-	-	-	1	0.0019395	-2.2596	1	0.0036304	-2.1819
17	2(5H)-Furanone, 3-[2-[(1R,5R,8aS)-decahydro-5-(hydroxymethyl)-5,8a-dimethyl-2-methylene-1-naphthalenyl]ethyl]-	-	-	-	1	0.0054002	-0.58737	1	0.0040539	-0.68255
18	4-Cholesten-3-one	-	-	-	1	0.0056915	-0.6827	1	0.00088717	0.98618
19	Unknown (carbon number 29); PlaSMA ID-2303	-	-	-	1	0.0045884	-0.9958	0.92	0.0060593	1.7796
20	Norethynodrel	-	-	-	1	0.0019018	-2.2298	0.88	0.0056379	-2.1235
21	Guggulsterone E&Z	-	-	-	0.96	0.0047271	-2.9947	1	0.0013514	-3.2479
22	1-Phenanthrenecarboxylic acid, 1,2,3,4,4a,9,10,10a-octahydro-1,4a-dimethyl-7-(1-methylethyl)-9-oxo-	-	-	-	0.96	0.0076291	-2.1026	1	0.0037536	-2.6725
23	Unknown (carbon number 5); PlaSMA ID-102	1	0.0033193	-8.5149	-	-	-	-	-	-
24	Uric acid	1	0.00040967	-0.93383	-	-	-	-	-	-
25	Trifluoroacetic acid	1	0.00011431	-0.93157	-	-	-	-	-	-
26	Trifluoroacetic acid	1	6.4685e-05	-1.173	-	-	-	-	-	-
27	2-(7-hydroxy-6-methyloctyl)-2H-furan-5-one	1	0.0062969	-2.2844	-	-	-	-	-	-
28	2-(7-hydroxy-6-methyloctyl)-2H-furan-5-one	1	0.0035911	-2.0883	-	-	-	-	-	-
29	5-undecylbenzene-1,3-diol	1	0.0025135	-2.4428	-	-	-	-	-	-
30	7-methyl-3-methylidene-6-(3-oxobutyl)-4,7,8,8a-tetrahydro-3aH-cyclohepta[b]furan-2-one	1	0.0052135	-1.7723	-	-	-	-	-	-
31	3-Isoquinolinecarboxylic acid, 1,2-dihydro-1-oxo-4-(1H-pyrrol-2-yl)-, methyl ester	1	0.0020034	-3.7488	-	-	-	-	-	-
32	Smenospongidine	1	0.0035224	-1.4335	-	-	-	-	-	-
33	Fenofibric acid	1	0.004757	-5.7972	-	-	-	-	-	-
34	Shinorine	1	0.00397	1.8499	-	-	-	-	-	-
35	(2E,4E,12Z)-N-(2-methylpropyl)octadeca-2,4,12-trienamide	1	0.0006131	-1.0266	-	-	-	-	-	-
36	3-pentadecylbenzene-1,2-diol	1	0.00060702	-1.6328	-	-	-	-	-	-
37	Onopordopicrin	1	3.0117e-07	-6.8388	-	-	-	-	-	-
38	5-[5-hydroxy-3-(hydroxymethyl)pentyl]-8a-(hydroxymethyl)-5,6-dimethyl-3,4,4a,6,7,8-hexahydronaphthalene-1-carboxylic acid	1	1.3827e-05	-5.9228	-	-	-	-	-	-
39	6-acetyloxy-7-ethenyl-1,4a,7-trimethyl-3,4,4b,5,6,8,10,10a-octahydro-2H-phenanthrene-1-carboxylic acid	1	0.00015582	-3.9499	-	-	-	-	-	-
40	3-Buten-2-one, 4-[4-(beta-D-glucopyranosyloxy)-2-hydroxy-2,6,6-trimethylcyclohexylidene]-	1	7.1656e-06	-6.4388	-	-	-	-	-	-
41	(-)-Riboflavin	1	0.0017936	-7.038	-	-	-	-	-	-
42	Glabrol	1	6.2179e-06	-7.0654	-	-	-	-	-	-
43	(5xi,9xi)-Beyer-15-en-18-yl methyl succinate	1	0.00057399	-4.9829	-	-	-	-	-	-
44	5,6-dihydroxy-9,12,13-trimethyl-14-(2-methylpropyl)-2H,5H,6H,7H,8H,13H,13aH,14H,15H,16H,16bH-oxacyclododeca[3,2-e]isoindole-2,16-dione	1	0.00054292	-6.1385	-	-	-	-	-	-
45	[3-hydroxy-1-(4-methoxy-7-oxofuro[3,2-g]chromen-9-yl)oxy-3-methylbutan-2-yl] (E)-2-methylbut-2-enoate	1	6.443e-05	-5.569	-	-	-	-	-	-
46	[(2S,3R)-2-(3,4-dihydroxyphenyl)-3,5-dihydroxy-3,4-dihydro-2H-chromen-7-yl] 3,4,5-trihydroxybenzoate	1	0.0032609	-2.0294	-	-	-	-	-	-
47	3,5,7,8-tetramethoxy-2-(3,4,5-trimethoxyphenyl)chromen-4-one	1	1.8272e-05	-6.6196	-	-	-	-	-	-
48	(2R,3R)-3,5,7-trihydroxy-2-(4-hydroxyphenyl)-6-[(3R,4R,5S,6R)-3,4,5-trihydroxy-6-(hydroxymethyl)oxan-2-yl]-2,3-dihydrochromen-4-one	1	1.1503e-05	-7.7696	-	-	-	-	-	-
49	(1R,6R,10S,11R,13S,15R)-1,6-dihydroxy-8-(hydroxymethyl)-4,12,12,15-tetramethyl-5-oxotetracyclo[8.5.0.0?,?.0??,??]pentadeca-3,8-dien-13-yl hexadecanoate	0.96	0.0075942	-2.5983	-	-	-	-	-	-
50	1,8-Azulenediol, 1,2,3,3a,4,7,8,8a-octahydro-3a,6-dimethyl-1-(1-methylethyl)-, (1R,3aR,8S,8aS)-	0.96	0.0067571	0.62543	-	-	-	-	-	-
51	10-methylacridone	0.96	0.0054684	-3.292	-	-	-	-	-	-
52	Butyl Paraben	0.96	0.0064528	-2.1482	-	-	-	-	-	-
53	2-(1,3-benzodioxol-5-yl)quinoline	0.96	0.0063384	-2.9782	-	-	-	-	-	-
54	2-(1,3-benzodioxol-5-yl)quinoline	0.96	0.0098287	-3.0821	-	-	-	-	-	-
55	Inosine	0.96	0.0057621	-3.7171	-	-	-	-	-	-
56	Methyl 4-(6,8-dihydroxy-3-methyl-1-oxoisochromen-7-yl)-2,4-dimethoxybutanoate	0.96	0.0025335	-4.9798	-	-	-	-	-	-
57	5-[5-hydroxy-3-(hydroxymethyl)pentyl]-8a-(hydroxymethyl)-5,6-dimethyl-3,4,4a,6,7,8-hexahydronaphthalene-1-carboxylic acid	0.96	0.00091637	-6.6549	-	-	-	-	-	-
58	6-acetyloxy-7-ethenyl-1,4a,7-trimethyl-3,4,4b,5,6,8,10,10a-octahydro-2H-phenanthrene-1-carboxylic acid	0.96	0.0039253	-4.4689	-	-	-	-	-	-
59	Terpestacin	0.96	0.002776	-4.845	-	-	-	-	-	-
60	Friedelin	0.96	0.0099394	-2.127	-	-	-	-	-	-
61	Methyl 3-[(1E,3E)-3,5-dimethyl-1,3-heptadien-1-yl]-8-hydroxy-6a,8-dimethyl-6-oxo-6a,8,9,9a-tetrahydro-6H-furo[2,3-h]isochromene-9-carboxylate	0.96	0.0027593	-0.61616	-	-	-	-	-	-
62	2',4',6'-Trihydroxydihydrochalcone	0.92	0.0097043	6.874	-	-	-	-	-	-
63	N-(9-oxodecyl)acetamide	0.92	0.0065094	-1.6128	-	-	-	-	-	-
64	5-butyl-4-hydroxy-3-methyl-6-(3-methylbut-2-enyl)-1H-pyridin-2-one	0.92	0.0043049	-1.9075	-	-	-	-	-	-
65	Hypoxanthine	0.92	0.0073599	-5.7412	-	-	-	-	-	-
66	Calycanthine595-05-1	0.92	0.0076287	-4.1833	-	-	-	-	-	-
67	Hypoxanthine	0.92	0.0040439	-5.423	-	-	-	-	-	-
68	(2Z)-2-[(E)-11-hydroxy-6-(hydroxymethyl)-2,4,8,10-tetramethyldodec-2-enylidene]-4-methylpentanedioic acid	0.92	0.0049126	-4.169	-	-	-	-	-	-
69	18b-glycyrrhetinic acid	0.92	0.0095065	-2.7133	-	-	-	-	-	-
70	Cytarabine	-	-	-	1	0.0061066	1.0747	-	-	-
71	2,3,4'-Trihydroxy-4-Methoxybenzophenone	-	-	-	1	0.0039724	3.4432	-	-	-
72	(Z)-3-Hydroxyhexadec-7-enoic acid	-	-	-	1	0.0024774	-0.7884	-	-	-
73	PFSM-ammonio	-	-	-	1	0.0034978	1.2369	-	-	-
74	FA 18: 2+1O; PlaSMA ID-573	-	-	-	1	0.0047048	-1.1747	-	-	-
75	(5E)-2-heptyl-3,4,7-trihydroxy-2,3,4,7,8,9-hexahydrooxecin-10-one	-	-	-	1	0.0086632	0.87516	-	-	-
76	Picrotin	-	-	-	1	0.0023635	4.4235	-	-	-
77	Glutamyltyrosine	-	-	-	1	0.0050528	3.5056	-	-	-
78	C12-AE1S	-	-	-	1	0.0016269	1.7676	-	-	-
79	C12-AE1S	-	-	-	1	0.004079	1.3369	-	-	-
80	C12-AE1S	-	-	-	1	0.003877	1.8667	-	-	-
81	Unknown (carbon number 18); PlaSMA ID-630	-	-	-	1	0.0022038	-1.0956	-	-	-
82	(1S,4aS,5R)-5-[2-(furan-3-yl)ethyl]-1,4a-dimethyl-6-methylidene-3,4,5,7,8,8a-hexahydro-2H-naphthalene-1-carboxylic acid	-	-	-	1	0.00037313	-2.6232	-	-	-
83	(1R,2R,4aR,8aS)-1-[2-(furan-3-yl)ethyl]-2,4a,5-trimethyl-2,3,4,7,8,8a-hexahydronaphthalene-1-carboxylic acid	-	-	-	1	0.0031562	-2.1963	-	-	-
84	18-HEPE	-	-	-	1	0.0024524	-1.4578	-	-	-
85	5-[5-[5-(3,5-dihydroxydecanoyloxy)-3-hydroxydecanoyl]oxy-3-hydroxydecanoyl]oxy-3-hydroxydecanoic acid	-	-	-	0.98	0.0018531	0.43933	-	-	-
86	Gibberellin A9	-	-	-	0.96	0.0046843	-5.3209	-	-	-
87	Gibberellin A9	-	-	-	0.96	0.0056083	-5.3855	-	-	-
88	Gibberellin A9	-	-	-	0.96	0.0056759	-5.7847	-	-	-
89	(1R,2R,4aR,8aS)-1-[2-(furan-3-yl)ethyl]-2,4a,5-trimethyl-2,3,4,7,8,8a-hexahydronaphthalene-1-carboxylic acid	-	-	-	0.96	0.0033606	-2.3016	-	-	-
90	7-(2-hydroxypropan-2-yl)-1,4a-dimethyl-2,3,4,9,10,10a-hexahydrophenanthrene-1-carboxylic acid	-	-	-	0.96	0.0019644	-2.3052	-	-	-
91	Ochrephilone	-	-	-	0.96	0.0074363	-4.0485	-	-	-
92	Norethindrone (Norethisterone)	-	-	-	0.96	0.0036828	-2.8342	-	-	-
93	Gibberellin A9	-	-	-	0.92	0.0093791	-4.3239	-	-	-
94	Gibberellin A9	-	-	-	0.92	0.0028828	-4.437	-	-	-
95	Gingerol	-	-	-	0.88	0.0070707	3.4209	-	-	-
96	Maltol	-	-	-	0.88	0.0075214	-1.0825	-	-	-
97	Asulam	-	-	-	-	-	-	1	0.0018101	1.5945
98	2-(6-hydroxyhexyl)-3-methylidenebutanedioic acid	-	-	-	-	-	-	1	0.00095144	1.9983
99	Cytarabine	-	-	-	-	-	-	1	0.00013536	1.1517
100	2,3,4'-Trihydroxy-4-Methoxybenzophenone	-	-	-	-	-	-	1	0.00072209	1.5449
101	C12-AS	-	-	-	-	-	-	1	0.00072616	1.3859
102	PFSM-ammonio	-	-	-	-	-	-	1	0.00075551	1.1148
103	PFSM-ammonio	-	-	-	-	-	-	1	0.00011329	1.1918
104	(5E)-2-heptyl-3,4,7-trihydroxy-2,3,4,7,8,9-hexahydrooxecin-10-one	-	-	-	-	-	-	1	0.00012429	1.197
105	(5E)-2-heptyl-3,4,7-trihydroxy-2,3,4,7,8,9-hexahydrooxecin-10-one	-	-	-	-	-	-	1	0.0038674	0.91772
106	Glutamyltyrosine	-	-	-	-	-	-	1	0.0010487	3.5022
107	FA 18: 3+2O; PlaSMA ID-638	-	-	-	-	-	-	1	0.0095974	1.0407
108	Unknown (carbon number 19); PlaSMA ID-644	-	-	-	-	-	-	1	0.0018063	1.2858
109	Unknown (carbon number 19); PlaSMA ID-644	-	-	-	-	-	-	1	0.00266	2.1838
110	Unknown (carbon number 19); PlaSMA ID-644	-	-	-	-	-	-	1	0.0024535	2.2622
111	Unknown (carbon number 19); PlaSMA ID-644	-	-	-	-	-	-	1	0.004907	2.07
112	C12-AS	-	-	-	-	-	-	0.96	0.0073806	1.9524
113	NCGC00017248-12!2,5-dihydroxy-3-undecylcyclohexa-2,5-diene-1,4-dione	-	-	-	-	-	-	0.96	0.0029761	1.2675
114	Eicosenoic acid	-	-	-	-	-	-	0.92	0.0094017	0.68688
115	FA 18: 2+2O; PlaSMA ID-643	-	-	-	-	-	-	0.92	0.0045798	1.705
116	C12-AS	-	-	-	-	-	-	0.92	0.0098455	1.5958
117	Picrotin	-	-	-	-	-	-	0.88	0.0062577	3.8973
